# Supplementary material for: Systems Analysis of MVA-C Induced Immune Response Reveals Its Significance as a Vaccine Candidate against HIV/AIDS of Clade C
Source: PLoS One. 2012 Apr 19;7(4):e35485. doi: 10.1371/journal.pone.0035485 (PMC3334902; doi:10.1371/journal.pone.0035485)
Supplement: Table S1 — List of differentially expressed (up- or down-regulated) genes between myeloid DCs infected with MVA-C (MDC_MVC) and mock-infected (MDC_Mock) groups. The threshold of differential expression is set at FDR 5%, with FC>1.3. (XLS) [file pone.0035485.s002.xls]

## Sheet: top
ProbeID	SYMBOL	Fold Change	|Fold Change|	t	P.Value	adj.P.Val	RefSeq_ID	Entrez_Gene_ID	Protein_Product	Probe_Id	Array_Address_Id	Probe_Type	Definition	Synonyms
430593	RPL31	74.961	74.961	49.5491	4.17344e-31	3.56913e-27	NM_000993.4	6160	NP_000984.1	ILMN_1754195	430593	S	Homo sapiens ribosomal protein L31 (RPL31), transcript variant 1, mRNA.	MGC88191
1230309	RPL26	86.5591	86.5591	43.3131	2.55797e-29	1.09379e-25	NM_000987.3	6154	NP_000978.1	ILMN_1731546	1230309	S	Homo sapiens ribosomal protein L26 (RPL26), mRNA.
3060072	SULT2B1	-5.63888	5.63888	-32.6412	1.3782e-25	3.60397e-22	NM_177973.1	6820	NP_814444.1	ILMN_1763520	3060072	I	Homo sapiens sulfotransferase family, cytosolic, 2B, member 1 (SULT2B1), transcript variant 2, mRNA.	HSST2
4480110	KCNJ10	6.38993	6.38993	32.424	1.68567e-25	3.60397e-22	NM_002241.3	3766	NP_002232.2	ILMN_1808272	4480110	S	Homo sapiens potassium inwardly-rectifying channel, subfamily J, member 10 (KCNJ10), mRNA.	KIR1.2; KCNJ13-PEN; KIR4.1; BIRK-10
3370543	PSMA1	20.1936	20.1936	31.9064	2.7386e-25	4.43694e-22	NM_002786.2	5682	NP_002777.1	ILMN_1691809	3370543	I	Homo sapiens proteasome (prosome, macropain) subunit, alpha type, 1 (PSMA1), transcript variant 2, mRNA.	MGC22853; MGC14751; PROS30; MGC1667; HC2; MGC21459; MGC14542; MGC23915; NU; MGC14575
3420019	ZNF557	5.95132	5.95132	31.771	3.11291e-25	4.43694e-22	NM_001044388.1	79230	NP_001037853.1	ILMN_1719163	3420019	S	Homo sapiens zinc finger protein 557 (ZNF557), transcript variant 3, mRNA.	MGC4054
4780653	MUSK	-5.95153	5.95153	-28.8435	5.68036e-24	6.10024e-21	NM_005592.1	4593	NP_005583.1	ILMN_1791190	4780653	S	Homo sapiens muscle, skeletal, receptor tyrosine kinase (MUSK), mRNA.	MGC126323; MGC126324
6370504	RPL35A	36.3873	36.3873	28.839	5.7065e-24	6.10024e-21	NM_000996.2	6165	NP_000987.2	ILMN_1756360	6370504	S	Homo sapiens ribosomal protein L35a (RPL35A), mRNA.
2760066	MLLT3	7.87895	7.87895	28.5844	7.44167e-24	7.07124e-21	NM_004529.1	4300	NP_004520.1	ILMN_1812473	2760066	S	Homo sapiens myeloid/lymphoid or mixed-lineage leukemia (trithorax homolog, Drosophila); translocated to, 3 (MLLT3), mRNA.	FLJ2035; AF9; YEATS3
3440014	LYRM2	10.3596	10.3596	28.3809	9.2153e-24	7.88092e-21	NM_020466.4	57226	NP_065199.1	ILMN_1703132	3440014	S	Homo sapiens LYR motif containing 2 (LYRM2), transcript variant 1, mRNA.	DJ122O8.2; FLJ21130; MGC104253
6520494	ROCK1	12.7371	12.7371	28.1151	1.22098e-23	9.49253e-21	NM_005406.2	6093	NP_005397.1	ILMN_1808768	6520494	S	Homo sapiens Rho-associated, coiled-coil containing protein kinase 1 (ROCK1), mRNA.	P160ROCK; MGC131603; MGC43611
620079	PDE6C	5.69656	5.69656	27.6506	2.00821e-23	1.43118e-20	NM_006204.2	5146	NP_006195.2	ILMN_1730851	620079	S	Homo sapiens phosphodiesterase 6C, cGMP-specific, cone, alpha prime (PDE6C), mRNA.	PDEA2
5820356	FLJ41423	-5.52049	5.52049	-27.4987	2.36726e-23	1.55729e-20	NM_001001679.1	399886	NP_001001679.1	ILMN_1783743	5820356	S	Homo sapiens FLJ41423 protein (FLJ41423), mRNA.
6510215	DLG5	5.15097	5.15097	26.2085	9.90476e-23	6.0504e-20	NM_004747.3	9231	NP_004738.3	ILMN_1744709	6510215	S	Homo sapiens discs, large homolog 5 (Drosophila) (DLG5), mRNA.	LP-DLG; P-DLG5; PDLG; KIAA0583
5810189	ATP2A2	12.5469	12.5469	26.0905	1.13268e-22	6.45779e-20	NM_170665.2	488	NP_733765.1	ILMN_1815666	5810189	I	Homo sapiens ATPase, Ca++ transporting, cardiac muscle, slow twitch 2 (ATP2A2), transcript variant 1, mRNA.	DAR; ATP2B; MGC45367; DD; SERCA2
5820358	PDSS2	-9.05499	9.05499	-25.594	2.00371e-22	1.07098e-19	NM_020381.2	57107	NP_065114.2	ILMN_1662331	5820358	S	Homo sapiens prenyl (decaprenyl) diphosphate synthase, subunit 2 (PDSS2), mRNA.	DLP1; hDLP1; C6orf210; bA59I9.3
450348	GNG10	10.7706	10.7706	25.3652	2.61502e-22	1.31551e-19	NM_001017998.2	2790	NP_001017998.1	ILMN_1757074	450348	S	Homo sapiens guanine nucleotide binding protein (G protein), gamma 10 (GNG10), mRNA.
1410113	ARL4A	9.70563	9.70563	25.2151	3.11792e-22	1.48136e-19	NM_005738.3	10124	NP_005729.1	ILMN_1775405	1410113	I	Homo sapiens ADP-ribosylation factor-like 4A (ARL4A), transcript variant 1, mRNA.	ARL4
3360608	RPS15A	10.5071	10.5071	24.8651	4.71622e-22	2.1228e-19	NM_001030009.1	6210	NP_001025180.1	ILMN_1787949	3360608	A	Homo sapiens ribosomal protein S15a (RPS15A), transcript variant 1, mRNA.	S15a; FLJ27457; MGC111208
770131	SCFD2	4.64557	4.64557	24.2813	9.51943e-22	4.07051e-19	NM_152540.3	152579	NP_689753.2	ILMN_1708891	770131	S	Homo sapiens sec1 family domain containing 2 (SCFD2), mRNA.	STXBP1L1; FLJ21060; FLJ39514
7550053	PHF17	5.15836	5.15836	23.9925	1.35492e-21	5.32792e-19	NM_199320.2	79960	NP_955352.1	ILMN_1655194	7550053	I	Homo sapiens PHD finger protein 17 (PHF17), transcript variant L, mRNA.	KIAA1807; FLJ22479; JADE1
1850338	RPL39	9.8242	9.8242	23.9831	1.37061e-21	5.32792e-19	NM_001000.2	6170	NP_000991.1	ILMN_1737015	1850338	S	Homo sapiens ribosomal protein L39 (RPL39), mRNA.
840196	MOS	6.23683	6.23683	23.8048	1.70783e-21	6.35016e-19	NM_005372.1	4342	NP_005363.1	ILMN_1760479	840196	S	Homo sapiens v-mos Moloney murine sarcoma viral oncogene homolog (MOS), mRNA.	MGC119962; MGC119963; MSV
5670092	ING1	3.64297	3.64297	23.3984	2.83539e-21	1.00809e-18	NM_198219.1	3621	NP_937862.1	ILMN_1655537	5670092	I	Homo sapiens inhibitor of growth family, member 1 (ING1), transcript variant 1, mRNA.	p33ING1; p33; p47ING1a; p33ING1b; p47; p24ING1c
3800446	KCTD21	-6.41526	6.41526	-23.3677	2.94694e-21	1.00809e-18	NM_001029859.1	283219	NP_001025030.1	ILMN_1809708	3800446	S	Homo sapiens potassium channel tetramerisation domain containing 21 (KCTD21), mRNA.
4150605	ANKRD40	3.91428	3.91428	23.3099	3.16978e-21	1.04261e-18	NM_052855.2	91369	NP_443087.1	ILMN_1758846	4150605	S	Homo sapiens ankyrin repeat domain 40 (ANKRD40), mRNA.	MGC15396; DKFZp451K241
6020286	FST	-6.7194	6.7194	-23.2287	3.51232e-21	1.11249e-18	NM_013409.1	10468	NP_037541.1	ILMN_1700081	6020286	A	Homo sapiens follistatin (FST), transcript variant FST344, mRNA.	FS
2640195	LRRC15	6.12682	6.12682	23.1204	4.02882e-21	1.23052e-18	NM_130830.2	131578	NP_570843.1	ILMN_1709717	2640195	S	Homo sapiens leucine rich repeat containing 15 (LRRC15), mRNA.	LIB
2350215	EXOC4	6.57092	6.57092	23.0315	4.51189e-21	1.33054e-18	NM_021807.3	60412	NP_068579.3	ILMN_1742827	2350215	S	Homo sapiens exocyst complex component 4 (EXOC4), transcript variant 1, mRNA.	SEC8L1; REC8; Sec8p; SEC8; MGC27170
1940047	AIF1	4.9057	4.9057	22.9923	4.74326e-21	1.35215e-18	NM_001623.3	199	NP_001614.3	ILMN_1703538	1940047	I	Homo sapiens allograft inflammatory factor 1 (AIF1), transcript variant 3, mRNA.	AIF-1; IRT-1; IBA1
3440364	BBC3	4.9095	4.9095	22.7194	6.73334e-21	1.85753e-18	NM_014417.2	27113	NP_055232.1	ILMN_1729645	3440364	S	Homo sapiens BCL2 binding component 3 (BBC3), mRNA.	PUMA; PUMA/JFY1; JFY1
5090594	RTN2	-5.80914	5.80914	-22.512	8.80898e-21	2.3542e-18	NM_005619.3	6253	NP_005610.1	ILMN_1685357	5090594	I	Homo sapiens reticulon 2 (RTN2), transcript variant 1, mRNA.	NSP2; NSPL1
2340131	HTR2A	-7.47516	7.47516	-22.0149	1.6928e-20	4.38691e-18	NM_000621.2	3356	NP_000612.1	ILMN_1715496	2340131	S	Homo sapiens 5-hydroxytryptamine (serotonin) receptor 2A (HTR2A), mRNA.	5-HT2A; HTR2
2060364	BTNL9	-7.89326	7.89326	-21.9233	1.91205e-20	4.80937e-18	NM_152547.3	153579	NP_689760.2	ILMN_1772976	2060364	S	Homo sapiens butyrophilin-like 9 (BTNL9), mRNA.	VDLS1900; BTN3
3990458	S100A4	35.3697	35.3697	21.8209	2.19221e-20	5.35652e-18	NM_019554.2	6275	NP_062427.1	ILMN_1688780	3990458	I	Homo sapiens S100 calcium binding protein A4 (S100A4), transcript variant 2, mRNA.	FSP1; MTS1; 18A2; PEL98; P9KA; CAPL; 42A
4780193	POFUT2	-4.17761	4.17761	-21.7653	2.36167e-20	5.61027e-18	NM_015227.4	23275	NP_056042.1	ILMN_1701482	4780193	I	Homo sapiens protein O-fucosyltransferase 2 (POFUT2), transcript variant 1, mRNA.	C21orf80; FUT13
4260053	NEO1	4.16358	4.16358	21.704	2.56401e-20	5.92634e-18	NM_002499.1	4756	NP_002490.1	ILMN_1696702	4260053	S	Homo sapiens neogenin homolog 1 (chicken) (NEO1), mRNA.	NGN; HsT17534
1850373	GLT1D1	4.1992	4.1992	21.6411	2.79051e-20	6.27743e-18	NM_144669.1	144423	NP_653270.1	ILMN_1656327	1850373	S	Homo sapiens glycosyltransferase 1 domain containing 1 (GLT1D1), mRNA.	FLJ31978
730121	FBXO7	4.81139	4.81139	21.6222	2.86272e-20	6.27743e-18	NM_012179.3	25793	NP_036311.3	ILMN_1667112	730121	I	Homo sapiens F-box protein 7 (FBXO7), transcript variant 1, mRNA.	FBX07; FBX; FBX7; DKFZp686B08113
3180095	SERPINA10	2.96526	2.96526	21.5394	3.20124e-20	6.84424e-18	NM_016186.2	51156	NP_057270.1	ILMN_1793628	3180095	S	Homo sapiens serpin peptidase inhibitor, clade A (alpha-1 antiproteinase, antitrypsin), member 10 (SERPINA10), transcript variant 1, mRNA.	PZI; ZPI
830189	SNW1	9.78158	9.78158	21.5097	3.3329e-20	6.95195e-18	NM_012245.2	22938	NP_036377.1	ILMN_1688413	830189	S	Homo sapiens SNW domain containing 1 (SNW1), mRNA.	SKIIP; NCOA-62; Prp45; Bx42; MGC119379; SKIP; PRPF45
2680327	ITGA3	-3.89102	3.89102	-21.4406	3.66035e-20	7.45317e-18	NM_002204.1	3675	NP_002195.1	ILMN_1685397	2680327	A	Homo sapiens integrin, alpha 3 (antigen CD49C, alpha 3 subunit of VLA-3 receptor) (ITGA3), transcript variant a, mRNA.	GAP-B3; FLJ34704; VLA3a; VL3A; MSK18; VCA-2; FLJ34631; GAPB3; CD49C
7550161	ADK	4.0133	4.0133	21.2543	4.71846e-20	9.38424e-18	NM_001123.2	132	NP_001114.2	ILMN_1801020	7550161	I	Homo sapiens adenosine kinase (ADK), transcript variant ADK-short, mRNA.	AK
7050403	HACE1	2.94498	2.94498	21.1505	5.4407e-20	1.05747e-17	NM_020771.3	57531	NP_065822.2	ILMN_1740217	7050403	S	Homo sapiens HECT domain and ankyrin repeat containing, E3 ubiquitin protein ligase 1 (HACE1), mRNA.
6380008	EPC1	10.8365	10.8365	21.1279	5.61258e-20	1.06664e-17	NM_025209.2	80314	NP_079485.1	ILMN_1746276	6380008	S	Homo sapiens enhancer of polycomb homolog 1 (Drosophila) (EPC1), mRNA.	Epl1; DKFZp781P2312
60154	AARSD1	-6.14836	6.14836	-21.1118	5.73877e-20	1.06691e-17	NM_025267.2	80755	NP_079543.1	ILMN_1700461	60154	S	Homo sapiens alanyl-tRNA synthetase domain containing 1 (AARSD1), mRNA.	MGC2744
4490673	TWIST1	-3.14978	3.14978	-21.0343	6.38528e-20	1.16185e-17	NM_000474.3	7291	NP_000465.1	ILMN_1672908	4490673	S	Homo sapiens twist homolog 1 (Drosophila) (TWIST1), mRNA.	TWIST; ACS3; BPES2; SCS; BPES3
7330184	SPRR1A	4.19165	4.19165	20.9803	6.88116e-20	1.22599e-17	NM_005987.2	6698	NP_005978.2	ILMN_1716591	7330184	S	Homo sapiens small proline-rich protein 1A (SPRR1A), mRNA.	SPRK
2690102	STK16	3.11264	3.11264	20.9565	7.11191e-20	1.24125e-17	NM_003691.2	8576	NP_003682.2	ILMN_1803774	2690102	A	Homo sapiens serine/threonine kinase 16 (STK16), transcript variant 1, mRNA.	KRCT; MPSK; TSF1; FLJ39635; PKL12
4780626	SP5	-2.72587	2.72587	-20.9022	7.66741e-20	1.31143e-17	NM_001003845.1	389058	NP_001003845.1	ILMN_1775956	4780626	S	Homo sapiens Sp5 transcription factor (SP5), mRNA.
6400646	CCDC85B	3.96746	3.96746	20.7211	9.87037e-20	1.65513e-17	NM_006848.2	11007	NP_006839.2	ILMN_1657332	6400646	S	Homo sapiens coiled-coil domain containing 85B (CCDC85B), mRNA.	DIPA
290070	ASCC3	3.4093	3.4093	20.7017	1.01418e-19	1.66794e-17	NM_022091.3	10973	NP_071374.1	ILMN_1797656	290070	I	Homo sapiens activating signal cointegrator 1 complex subunit 3 (ASCC3), transcript variant 2, mRNA.	RNAH; ASC1p200; dJ121G13.4; HELIC1; DJ467N11.1; MGC26074
5860743	PAIP2	3.57143	3.57143	20.5147	1.3192e-19	2.12864e-17	NM_016480.3	51247	NP_057564.3	ILMN_1782094	5860743	I	Homo sapiens poly(A) binding protein interacting protein 2 (PAIP2), transcript variant 2, mRNA.	PAIP2A; MGC72018
290110	ARHGAP11A	-4.7698	4.7698	-20.3891	1.57595e-19	2.49583e-17	NM_199357.1	9824	NP_955389.1	ILMN_1673815	290110	I	Homo sapiens Rho GTPase activating protein 11A (ARHGAP11A), transcript variant 2, mRNA.	GAP (1-12); KIAA0013; MGC70740
3140102	SLC26A2	3.77389	3.77389	20.3342	1.70386e-19	2.64935e-17	NM_000112.3	1836	NP_000103.2	ILMN_1801491	3140102	S	Homo sapiens solute carrier family 26 (sulfate transporter), member 2 (SLC26A2), mRNA.	DTDST; MSTP157; MST153; D5S1708; DTD; EDM4
1820703	PIGP	3.64058	3.64058	20.2265	1.98648e-19	3.03364e-17	NM_153682.2	51227	NP_710149.1	ILMN_1774949	1820703	I	Homo sapiens phosphatidylinositol glycan anchor biosynthesis, class P (PIGP), transcript variant 2, mRNA.	DCRC-S; DSCR5; DCRC; DSRC
6650370	TPD52L3	3.01668	3.01668	20.1696	2.15515e-19	3.23348e-17	NM_001001874.1	89882	NP_001001874.1	ILMN_1738395	6650370	I	Homo sapiens tumor protein D52-like 3 (TPD52L3), transcript variant 2, mRNA.	MGC26757; MGC45374; hD55; NYD-SP25
2940746	NNMT	-3.42019	3.42019	-19.98	2.8309e-19	4.17411e-17	NM_006169.2	4837	NP_006160.1	ILMN_1715508	2940746	S	Homo sapiens nicotinamide N-methyltransferase (NNMT), mRNA.
5080458	SAMM50	-7.48109	7.48109	-19.9439	2.98244e-19	4.32302e-17	NM_015380.3	25813	NP_056195.2	ILMN_1671932	5080458	S	Homo sapiens sorting and assembly machinery component 50 homolog (S. cerevisiae) (SAMM50), mRNA.	OMP85; TOB55; YNL026W; CGI-51; SAM50; TRG-3
150487	SOX30	2.60656	2.60656	19.734	4.04612e-19	5.76707e-17	NM_178424.1	11063	NP_848511.1	ILMN_1702430	150487	A	Homo sapiens SRY (sex determining region Y)-box 30 (SOX30), transcript variant 1, mRNA.
3800333	CALML4	-5.91436	5.91436	-19.5951	4.95858e-19	6.95177e-17	NM_001031733.2	91860	NP_001026903.2	ILMN_1815707	3800333	I	Homo sapiens calmodulin-like 4 (CALML4), transcript variant 2, mRNA.	NY-BR-20; MGC4809
6250484	CFH	3.96069	3.96069	19.5036	5.67326e-19	7.82544e-17	NM_001014975.1	3075	NP_001014975.1	ILMN_1657803	6250484	I	Homo sapiens complement factor H (CFH), transcript variant 2, mRNA.	HUS; MGC88246; HF1; FH; ARMD4; ARMS1; HF; CFHL3; FHL1; HF2
6660377	THOC2	4.38865	4.38865	19.45	6.14052e-19	8.311e-17	NM_001081550.1	57187	NP_001075019.1	ILMN_1696883	6660377	S	Homo sapiens THO complex 2 (THOC2), mRNA.	CXorf3; dJ506G2.1; THO2
5550270	IRX1	4.5122	4.5122	19.4413	6.21964e-19	8.311e-17	NM_024337.3	79192	NP_077313.3	ILMN_1735353	5550270	S	Homo sapiens iroquois homeobox 1 (IRX1), mRNA.	IRX-5
7160671	PRPF6	4.50115	4.50115	19.356	7.05737e-19	9.28532e-17	NM_012469.3	24148	NP_036601.2	ILMN_1659259	7160671	S	Homo sapiens PRP6 pre-mRNA processing factor 6 homolog (S. cerevisiae) (PRPF6), mRNA.	ANT-1; U5-102K; hPrp6; TOM; C20orf14
5220541	SDCCAG1	5.74841	5.74841	19.2383	8.40863e-19	1.08956e-16	NM_004713.3	9147	NP_004704.2	ILMN_1772489	5220541	S	Homo sapiens serologically defined colon cancer antigen 1 (SDCCAG1), mRNA.	NY-CO-1; FLJ10051
2230563	PPBP	4.94289	4.94289	19.1962	8.95408e-19	1.14292e-16	NM_002704.2	5473	NP_002695.1	ILMN_1767281	2230563	S	Homo sapiens pro-platelet basic protein (chemokine (C-X-C motif) ligand 7) (PPBP), mRNA.	TC2; THBGB; CTAP-III; TC1; B-TG1; TGB; LA-PF4; LDGF; THBGB1; SCYB7; CXCL7; TGB1; PBP; NAP-2; CTAP3; MDGF; CTAPIII; Beta-TG
650161	DLGAP2	-2.43062	2.43062	-19.1318	9.86029e-19	1.24008e-16	NM_004745.3	9228	NP_004736.2	ILMN_1713139	650161	S	Homo sapiens discs, large (Drosophila) homolog-associated protein 2 (DLGAP2), mRNA.	DAP2; SAPAP2
1430136	ARF4	11.0709	11.0709	18.9833	1.23267e-18	1.5278e-16	NM_001660.2	378	NP_001651.1	ILMN_1723884	1430136	I	Homo sapiens ADP-ribosylation factor 4 (ARF4), mRNA.	ARF2
3830170	CBX4	7.07426	7.07426	18.93	1.336e-18	1.63221e-16	NM_003655.2	8535	NP_003646.2	ILMN_1724145	3830170	S	Homo sapiens chromobox homolog 4 (Pc class homolog, Drosophila) (CBX4), mRNA.	NBP16; PC2; hPC2
5700538	PSEN1	6.33082	6.33082	18.894	1.41086e-18	1.69939e-16	NM_000021.2	5663	NP_000012.1	ILMN_1796669	5700538	A	Homo sapiens presenilin 1 (Alzheimer disease 3) (PSEN1), mRNA.	PS1; AD3; FAD; S182
2970519	GLUD2	-2.44063	2.44063	-18.8154	1.5896e-18	1.8881e-16	NM_012084.3	2747	NP_036216.2	ILMN_1777521	2970519	S	Homo sapiens glutamate dehydrogenase 2 (GLUD2), mRNA.	GLUDP1; GDH2
6130438	GSTCD	-6.49101	6.49101	-18.8026	1.62077e-18	1.89875e-16	NM_001031720.2	79807	NP_001026890.2	ILMN_1704313	6130438	I	Homo sapiens glutathione S-transferase, C-terminal domain containing (GSTCD), transcript variant 1, mRNA.	DKFZp686I10174; FLJ13273
2140349	MLL	3.54873	3.54873	18.716	1.84961e-18	2.13755e-16	NM_005933.2	4297	NP_005924.2	ILMN_1668683	2140349	S	Homo sapiens myeloid/lymphoid or mixed-lineage leukemia (trithorax homolog, Drosophila) (MLL), mRNA.	TRX1; HRX; KMT2A; MLL/GAS7; ALL-1; CXXC7; MLL1A; HTRX1; FLJ11783
5130114	FGA	-3.68133	3.68133	-18.6997	1.89614e-18	2.1621e-16	NM_021871.2	2243	NP_068657.1	ILMN_1656487	5130114	I	Homo sapiens fibrinogen alpha chain (FGA), transcript variant alpha, mRNA.	MGC119423; MGC119425; Fib2; MGC119422
2650524	RPL34	6.61116	6.61116	18.5939	2.22968e-18	2.50897e-16	NM_033625.2	6164	NP_296374.1	ILMN_1774823	2650524	I	Homo sapiens ribosomal protein L34 (RPL34), transcript variant 2, mRNA.	MGC111005
360037	PFDN2	3.70582	3.70582	18.4966	2.58981e-18	2.85529e-16	NM_012394.3	5202	NP_036526.2	ILMN_1678754	360037	S	Homo sapiens prefoldin subunit 2 (PFDN2), mRNA.	PFD2
1440209	RGS10	8.6916	8.6916	18.493	2.60421e-18	2.85529e-16	NM_001005339.1	6001	NP_001005339.1	ILMN_1668559	1440209	I	Homo sapiens regulator of G-protein signaling 10 (RGS10), transcript variant 1, mRNA.
1450563	RC3H2	6.22686	6.22686	18.3367	3.31733e-18	3.57642e-16	NM_018835.1	54542	NP_061323.1	ILMN_1710738	1450563	S	Homo sapiens ring finger and CCCH-type zinc finger domains 2 (RC3H2), mRNA.	MGC52176; MNAB; FLJ20301; FLJ20713; RNF164
1690424	TRIM43	3.27636	3.27636	18.3312	3.34558e-18	3.57642e-16	NM_138800.1	129868	NP_620155.1	ILMN_1784230	1690424	S	Homo sapiens tripartite motif-containing 43 (TRIM43), mRNA.
6520131	KLF8	-3.06211	3.06211	-18.3173	3.41859e-18	3.60935e-16	NM_007250.3	11279	NP_009181.2	ILMN_1788793	6520131	S	Homo sapiens Kruppel-like factor 8 (KLF8), mRNA.	MGC138314; DKFZp686O08126; ZNF741; BKLF3; DXS741
1570424	WNK1	4.3778	4.3778	18.3011	3.50622e-18	3.65673e-16	NM_018979.2	65125	NP_061852.2	ILMN_1753165	1570424	S	Homo sapiens WNK lysine deficient protein kinase 1 (WNK1), mRNA.	PHA2C; PRKWNK1; KDP; KIAA0344
2510133	MRPL55	-8.03909	8.03909	-18.2726	3.66533e-18	3.77661e-16	NM_181462.1	128308	NP_852127.1	ILMN_1799289	2510133	I	Homo sapiens mitochondrial ribosomal protein L55 (MRPL55), nuclear gene encoding mitochondrial protein, transcript variant 4, mRNA.	DKFZp686D1387; PRO19675; MGC61802; AAVG5835
5390139	TSPYL6	3.34286	3.34286	18.1936	4.14608e-18	4.2211e-16	NM_001003937.2	388951	NP_001003937.2	ILMN_1701264	5390139	S	Homo sapiens TSPY-like 6 (TSPYL6), mRNA.	DKFZp434B125
460373	LACTB	20.5386	20.5386	18.1859	4.19595e-18	4.22161e-16	NM_032857.2	114294	NP_116246.2	ILMN_1765132	460373	A	Homo sapiens lactamase, beta (LACTB), nuclear gene encoding mitochondrial protein, transcript variant 1, mRNA.	FLJ14902; G24; MRPL56
7400408	GPR119	-2.51548	2.51548	-18.1728	4.28311e-18	4.25921e-16	NM_178471.1	139760	NP_848566.1	ILMN_1684931	7400408	S	Homo sapiens G protein-coupled receptor 119 (GPR119), mRNA.	hGPCR2; GPCR2; MGC119957
3370593	KCNJ4	2.76471	2.76471	18.1512	4.43074e-18	4.35537e-16	NM_152868.1	3761	NP_690607.1	ILMN_1697620	3370593	I	Homo sapiens potassium inwardly-rectifying channel, subfamily J, member 4 (KCNJ4), transcript variant 1, mRNA.	IRK3; MGC142068; MGC142066; Kir2.3; HRK1; HIRK2; HIR
6590592	SDC1	3.11216	3.11216	18.1211	4.64429e-18	4.51341e-16	NM_001006946.1	6382	NP_001006947.1	ILMN_1815308	6590592	A	Homo sapiens syndecan 1 (SDC1), transcript variant 1, mRNA.	syndecan; SDC; CD138; SYND1
1820706	SFXN4	-10.4559	10.4559	-18.1124	4.70813e-18	4.52404e-16	NM_213649.1	119559	NP_998814.1	ILMN_1658437	1820706	A	Homo sapiens sideroflexin 4 (SFXN4), mRNA.	BCRM1
240239	ZBTB7A	4.79951	4.79951	18.0449	5.23562e-18	4.975e-16	NM_015898.2	51341	NP_056982.1	ILMN_1656118	240239	S	Homo sapiens zinc finger and BTB domain containing 7A (ZBTB7A), mRNA.	MGC99631; FBI1; ZBTB7; LRF; DKFZp547O146; FBI-1; pokemon
7550112	CITED2	12.9301	12.9301	18.0068	5.5593e-18	5.22452e-16	NM_006079.3	10370	NP_006070.2	ILMN_1663092	7550112	S	Homo sapiens Cbp/p300-interacting transactivator, with Glu/Asp-rich carboxy-terminal domain, 2 (CITED2), transcript variant 1, mRNA.	P35SRJ; MRG1
630653	RAD51	-2.9808	2.9808	-17.9178	6.39883e-18	5.94813e-16	NM_133487.2	5888	NP_597994.2	ILMN_1795609	630653	A	Homo sapiens RAD51 homolog (RecA homolog, E. coli) (S. cerevisiae) (RAD51), transcript variant 2, mRNA.	HsT16930; BRCC5; HRAD51; RECA; HsRad51; RAD51A
2100653	MLL5	4.91462	4.91462	17.9091	6.48786e-18	5.96604e-16	NM_018682.3	55904	NP_061152.3	ILMN_1783606	2100653	A	Homo sapiens myeloid/lymphoid or mixed-lineage leukemia 5 (trithorax homolog, Drosophila) (MLL5), transcript variant 2, mRNA.	KMT2E; MGC70452; FLJ14026; FLJ10078; HDCMC04P
6370538	WBSCR22	-4.47257	4.47257	-17.9007	6.57439e-18	5.98129e-16	NM_017528.2	114049	NP_059998.2	ILMN_1697348	6370538	S	Homo sapiens Williams Beuren syndrome chromosome region 22 (WBSCR22), mRNA.	MGC2022; MGC5140; HUSSY-3; MGC19709; WBMT; PP3381; HASJ4442
6130471	C6orf134	2.8215	2.8215	17.8464	7.16685e-18	6.45168e-16	NM_024909.1	79969	NP_079185.1	ILMN_1760037	6130471	A	Homo sapiens chromosome 6 open reading frame 134 (C6orf134), transcript variant 2, mRNA.	Nbla00487; DKFZp547J097; FLJ13158
6350114	COPS6	-5.29536	5.29536	-17.7325	8.59203e-18	7.65406e-16	NM_006833.4	10980	NP_006824.2	ILMN_1764431	6350114	S	Homo sapiens COP9 constitutive photomorphogenic homolog subunit 6 (Arabidopsis) (COPS6), mRNA.	MOV34-34KD; CSN6
4540255	ADORA3	-2.65878	2.65878	-17.6403	9.95809e-18	8.77955e-16	NM_000677.3	140	NP_000668.1	ILMN_1730710	4540255	I	Homo sapiens adenosine A3 receptor (ADORA3), transcript variant 2, mRNA.	AD026; RP11-552M11.7; A3AR; bA552M11.5
6330053	SHISA4	2.82976	2.82976	17.6286	1.01479e-17	8.85559e-16	NM_198149.1	149345	NP_937792.1	ILMN_1677942	6330053	S	Homo sapiens shisa homolog 4 (Xenopus laevis) (SHISA4), mRNA.	MGC102893; C1orf40; MGC129812; MGC129813
7550082	FLJ40448	-3.08756	3.08756	-17.6132	1.0401e-17	8.98479e-16	NM_182605.1	339059	NP_872411.1	ILMN_1764029	7550082	S	Homo sapiens hypothetical protein FLJ40448 (FLJ40448), mRNA.	MGC133175
2650288	PLP1	3.51852	3.51852	17.5677	1.11908e-17	9.57034e-16	NM_199478.1	5354	NP_955772.1	ILMN_1790106	2650288	A	Homo sapiens proteolipid protein 1 (PLP1), transcript variant 2, mRNA.	PLP/DM20; PMD; SPG2; MMPL; PLP
4070719	C15orf48	17.1725	17.1725	17.558	1.13673e-17	9.62509e-16	NM_032413.2	84419	NP_115789.1	ILMN_1654696	4070719	I	Homo sapiens chromosome 15 open reading frame 48 (C15orf48), transcript variant 2, mRNA.	FLJ22645; MGC32925; NMES1; FOAP-11
5360072	GK2	-3.13682	3.13682	-17.5312	1.18685e-17	9.9509e-16	NM_033214.2	2712	NP_149991.2	ILMN_1722330	5360072	S	Homo sapiens glycerol kinase 2 (GK2), mRNA.	GKTA; GKP2
3780246	EEF1B2	7.30743	7.30743	17.5068	1.23445e-17	1.02495e-15	NM_001959.3	1933	NP_001950.1	ILMN_1701930	3780246	I	Homo sapiens eukaryotic translation elongation factor 1 beta 2 (EEF1B2), transcript variant 1, mRNA.	EEF1B; EF1B; EEF1B1
5820348	ZNF655	-3.82157	3.82157	-17.4951	1.25803e-17	1.03448e-15	NM_001009956.1	79027	NP_001009956.1	ILMN_1728528	5820348	I	Homo sapiens zinc finger protein 655 (ZNF655), transcript variant 6, mRNA.	VIK-1; FLJ23461; MGC5521; VIK; DKFZp686M1631; MGC10859; MGC16203
160215	SAC	3.94954	3.94954	17.4549	1.34246e-17	1.09311e-15	NM_018417.2	55811	NP_060887.1	ILMN_1808797	160215	S	Homo sapiens testicular soluble adenylyl cyclase (SAC), mRNA.	RP1-313L4.2; HCA2; SACI
3130092	ATP1B3	13.027	13.027	17.4493	1.35489e-17	1.09311e-15	NM_001679.2	483	NP_001670.1	ILMN_1654322	3130092	I	Homo sapiens ATPase, Na+/K+ transporting, beta 3 polypeptide (ATP1B3), mRNA. XM_945518	ATPB-3; CD298; FLJ29027
5960189	SLC2A11	-2.47585	2.47585	-17.3053	1.71171e-17	1.36809e-15	NM_001024939.1	66035	NP_001020110.1	ILMN_1767717	5960189	I	Homo sapiens solute carrier family 2 (facilitated glucose transporter), member 11 (SLC2A11), transcript variant 2, mRNA.	GLUT10; SLC2A11-a; SLC2A11-c; MGC118833; MGC118830; GLUT11
6590088	LRRC41	5.05523	5.05523	17.2835	1.77359e-17	1.40442e-15	NM_006369.4	10489	NP_006360.3	ILMN_1712755	6590088	S	Homo sapiens leucine rich repeat containing 41 (LRRC41), mRNA.	PP7759; MGC126573; MUF1; RP4-636H5.2; MGC126571
4560397	PTTG2	-6.16046	6.16046	-17.2731	1.80405e-17	1.41544e-15	NM_006607.2	10744	NP_006598.2	ILMN_1744146	4560397	S	Homo sapiens pituitary tumor-transforming 2 (PTTG2), mRNA.
4780022	KCNQ1	-3.90956	3.90956	-17.2466	1.88372e-17	1.46451e-15	NM_000218.2	3784	NP_000209.2	ILMN_1656079	4780022	I	Homo sapiens potassium voltage-gated channel, KQT-like subfamily, member 1 (KCNQ1), transcript variant 1, mRNA.	JLNS1; ATFB1; WRS; LQT; Kv1.9; RWS; Kv7.1; FLJ26167; SQT2; KCNA8; KVLQT1; KCNA9; LQT1
1260228	CLEC5A	-4.78687	4.78687	-17.1976	2.04099e-17	1.57248e-15	NM_013252.2	23601	NP_037384.1	ILMN_1780465	1260228	S	Homo sapiens C-type lectin domain family 5, member A (CLEC5A), mRNA.	MDL1; MGC138304; CLECSF5; MDL-1
1010161	ARL4A	3.06209	3.06209	17.0627	2.54762e-17	1.94529e-15	NM_001037164.1	10124	NP_001032241.1	ILMN_1704842	1010161	I	Homo sapiens ADP-ribosylation factor-like 4A (ARL4A), transcript variant 3, mRNA.	ARL4
2750711	ANO9	-2.36379	2.36379	-17.0129	2.76602e-17	2.09336e-15	NM_001012302.2	338440	NP_001012302.2	ILMN_1762629	2750711	I	Homo sapiens anoctamin 9 (ANO9), mRNA.	TP53I5; PIG5
2000068	PICALM	5.99489	5.99489	16.9644	2.99705e-17	2.24831e-15	NM_007166.2	8301	NP_009097.2	ILMN_1778709	2000068	I	Homo sapiens phosphatidylinositol binding clathrin assembly protein (PICALM), transcript variant 1, mRNA.	LAP; CALM; CLTH
3710601	DENND1C	3.68612	3.68612	16.9512	3.06315e-17	2.27792e-15	NM_024898.2	79958	NP_079174.2	ILMN_1767020	3710601	S	Homo sapiens DENN/MADD domain containing 1C (DENND1C), mRNA.	FLJ22757; FAM31C
5960682	RBPMS2	-2.80022	2.80022	-16.9397	3.12231e-17	2.30189e-15	NM_194272.1	348093	NP_919248.1	ILMN_1808238	5960682	S	Homo sapiens RNA binding protein with multiple splicing 2 (RBPMS2), mRNA.
2970017	S100A2	-2.46085	2.46085	-16.9148	3.25373e-17	2.37828e-15	NM_005978.3	6273	NP_005969.1	ILMN_1725852	2970017	S	Homo sapiens S100 calcium binding protein A2 (S100A2), mRNA.	S100L; CAN19; MGC111539
7160255	TMEM207	3.02399	3.02399	16.8731	3.48737e-17	2.52746e-15	NM_207316.1	131920	NP_997199.1	ILMN_1704022	7160255	S	Homo sapiens transmembrane protein 207 (TMEM207), mRNA.	UNQ846
2140593	FLJ20674	2.88125	2.88125	16.7594	4.21607e-17	3.0299e-15	NM_019086.3	54621	NP_061959.2	ILMN_1778318	2140593	A	Homo sapiens hypothetical protein FLJ20674 (FLJ20674), mRNA.
2350022	CRNN	-6.87026	6.87026	-16.7518	4.2694e-17	3.04266e-15	NM_016190.1	49860	NP_057274.1	ILMN_1727220	2350022	S	Homo sapiens cornulin (CRNN), mRNA.	SEP53; C1orf10; PDRC1
240156	MORC3	10.4149	10.4149	16.7025	4.6377e-17	3.27782e-15	NM_015358.1	23515	NP_056173.1	ILMN_1783702	240156	S	Homo sapiens MORC family CW-type zinc finger 3 (MORC3), mRNA.	NXP2; ZCW5; ZCWCC3
5900438	HOXC13	3.35765	3.35765	16.6431	5.12399e-17	3.59183e-15	NM_017410.2	3229	NP_059106.2	ILMN_1759676	5900438	S	Homo sapiens homeobox C13 (HOXC13), mRNA.	HOX3; HOX3G
630201	MLL3	6.2885	6.2885	16.6318	5.22228e-17	3.63097e-15	NM_170606.2	58508	NP_733751.2	ILMN_1736165	630201	I	Homo sapiens myeloid/lymphoid or mixed-lineage leukemia 3 (MLL3), mRNA.	MGC119852; FLJ38309; KMT2C; MGC119853; DKFZp686C08112; FLJ12625; MGC119851; HALR; KIAA1506
830564	LMAN1	4.12994	4.12994	16.6187	5.33883e-17	3.68207e-15	NM_005570.2	3998	NP_005561.1	ILMN_1715814	830564	S	Homo sapiens lectin, mannose-binding, 1 (LMAN1), mRNA.	gp58; FMFD1; MR60; MCFD1; F5F8D; ERGIC53; ERGIC-53
1510669	IFNB1	296.983	296.983	16.4015	7.71155e-17	5.27594e-15	NM_002176.2	3456	NP_002167.1	ILMN_1682245	1510669	S	Homo sapiens interferon, beta 1, fibroblast (IFNB1), mRNA.	IFF; MGC96956; IFB; IFNB
840647	RPL36	9.14255	9.14255	16.3226	8.82227e-17	5.98794e-15	NM_033643.2	25873	NP_378669.1	ILMN_1685088	840647	A	Homo sapiens ribosomal protein L36 (RPL36), transcript variant 1, mRNA.	DKFZP566B023
770079	ATP2A2	6.61168	6.61168	16.3164	8.91531e-17	6.00344e-15	NM_170665.2	488	NP_733765.1	ILMN_1655884	770079	A	Homo sapiens ATPase, Ca++ transporting, cardiac muscle, slow twitch 2 (ATP2A2), transcript variant 1, mRNA.	DAR; ATP2B; MGC45367; DD; SERCA2
1850022	USP26	-2.32105	2.32105	-16.2771	9.53581e-17	6.37111e-15	NM_031907.1	83844	NP_114113.1	ILMN_1744794	1850022	S	Homo sapiens ubiquitin specific peptidase 26 (USP26), mRNA.	MGC120067; MGC120066; MGC120068
6760192	CHP	5.3025	5.3025	16.2704	9.64661e-17	6.39518e-15	NM_007236.3	11261	NP_009167.1	ILMN_1779401	6760192	S	Homo sapiens calcium binding protein P22 (CHP), mRNA.	SLC9A1BP
4560128	HOXD12	-2.57848	2.57848	-16.1816	1.1234e-16	7.34097e-15	NM_021193.2	3238	NP_067016.2	ILMN_1783500	4560128	S	Homo sapiens homeobox D12 (HOXD12), mRNA.	HOX4H
4390725	GPR182	2.16658	2.16658	16.1811	1.12449e-16	7.34097e-15	NM_007264.3	11318	NP_009195.1	ILMN_1696810	4390725	S	Homo sapiens G protein-coupled receptor 182 (GPR182), mRNA.	7TMR; ADMR; hrhAMR; AMR; gamrh; MGC34399
7650376	KIAA1033	5.53767	5.53767	16.1722	1.14177e-16	7.39726e-15	NM_015275.1	23325	NP_056090.1	ILMN_1782222	7650376	S	Homo sapiens KIAA1033 (KIAA1033), mRNA.
1820576	PITPNM2	-6.06039	6.06039	-16.1438	1.19895e-16	7.70932e-15	NM_020845.2	57605	NP_065896.1	ILMN_1725187	1820576	S	Homo sapiens phosphatidylinositol transfer protein, membrane-associated 2 (PITPNM2), mRNA.	RDGB2; KIAA1457; NIR3; RDGBA2
6250373	MAT2B	6.55824	6.55824	16.1065	1.27862e-16	8.16026e-15	NM_013283.3	27430	NP_037415.1	ILMN_1680246	6250373	I	Homo sapiens methionine adenosyltransferase II, beta (MAT2B), transcript variant 1, mRNA.	TGR; MAT-II; MGC12237; Nbla02999; MATIIbeta
5890768	NFIC	2.87982	2.87982	16.0605	1.38464e-16	8.77147e-15	NM_005597.2	4782	NP_005588.2	ILMN_1654942	5890768	I	Homo sapiens nuclear factor I/C (CCAAT-binding transcription factor) (NFIC), transcript variant 1, mRNA.	CTF5; CTF; NF-I; NFI; MGC20153
1690609	CFI	3.0532	3.0532	15.9929	1.55662e-16	9.7884e-15	NM_000204.2	3426	NP_000195.2	ILMN_1727815	1690609	S	Homo sapiens complement factor I (CFI), mRNA.	IF; KAF; FI; factor I; C3b-INA
2140519	SOS1	3.7255	3.7255	15.9813	1.58851e-16	9.91599e-15	NM_005633.2	6654	NP_005624.2	ILMN_1767135	2140519	S	Homo sapiens son of sevenless homolog 1 (Drosophila) (SOS1), mRNA.	NS4; HGF; GGF1; GINGF; GF1
630152	KRT23	-2.0132	2.0132	-15.9095	1.79989e-16	1.11541e-14	NM_015515.3	25984	NP_056330.3	ILMN_1791545	630152	I	Homo sapiens keratin 23 (histone deacetylase inducible) (KRT23), mRNA.	MGC26158; CK23; DKFZP434G032; K23; HAIK1
2970598	CELSR1	-2.43725	2.43725	-15.8279	2.07574e-16	1.2771e-14	NM_014246.1	9620	NP_055061.1	ILMN_1694482	2970598	S	Homo sapiens cadherin, EGF LAG seven-pass G-type receptor 1 (flamingo homolog, Drosophila) (CELSR1), mRNA.	FMI2; ME2; HFMI2; DKFZp434P0729; CDHF9
6020132	CLIC5	-3.52071	3.52071	-15.7779	2.26583e-16	1.3841e-14	NM_016929.2	53405	NP_058625.2	ILMN_1778964	6020132	S	Homo sapiens chloride intracellular channel 5 (CLIC5), mRNA.	FLJ90663; MST130; MSTP130; dJ447E21.4; CLIC5B
2340670	OR3A4	-5.31957	5.31957	-15.5909	3.15084e-16	1.91106e-14	NM_001005334.1	390756	NP_001005334.1	ILMN_1751645	2340670	S	Homo sapiens olfactory receptor, family 3, subfamily A, member 4 (OR3A4), mRNA.	OR17-24; OR24; OR3A4P; OR3A5P; OR17-13; OLFRA06; OLFRA05; OR17-16; OR25; OR17-25
5050408	SFPQ	7.22676	7.22676	15.5714	3.26188e-16	1.96448e-14	NM_005066.1	6421	NP_005057.1	ILMN_1769931	5050408	S	Homo sapiens splicing factor proline/glutamine-rich (polypyrimidine tract binding protein associated) (SFPQ), mRNA.	POMP100; PSF
6940025	MRPL39	4.56943	4.56943	15.5453	3.41613e-16	2.04299e-14	NM_017446.3	54148	NP_059142.2	ILMN_1726391	6940025	A	Homo sapiens mitochondrial ribosomal protein L39 (MRPL39), nuclear gene encoding mitochondrial protein, transcript variant 1, mRNA.	PRED66; FLJ20451; MGC104174; MRP-L5; RPML5; MGC3400; L39mt; C21orf92; PRED22; MSTP003
450452	DPYS	2.35918	2.35918	15.5219	3.56142e-16	2.11149e-14	NM_001385.1	1807	NP_001376.1	ILMN_1749324	450452	S	Homo sapiens dihydropyrimidinase (DPYS), mRNA.	DHPase; DHP
4540138	NGB	-2.06245	2.06245	-15.5189	3.58006e-16	2.11149e-14	NM_021257.3	58157	NP_067080.1	ILMN_1800332	4540138	S	Homo sapiens neuroglobin (NGB), mRNA.
4560202	AAA1	2.5083	2.5083	15.447	4.06951e-16	2.38373e-14	NM_207285.1	404744	NP_997168.1	ILMN_1767388	4560202	I	Homo sapiens AAA1 protein (AAA1), transcript variant III, mRNA.
4490215	ARMCX6	5.28061	5.28061	15.4202	4.2692e-16	2.48369e-14	NM_019007.3	54470	NP_061880.2	ILMN_1716026	4490215	I	Homo sapiens armadillo repeat containing, X-linked 6 (ARMCX6), transcript variant 1, mRNA.	FLJ20811
3290037	DNAJC7	7.71842	7.71842	15.4137	4.31916e-16	2.49577e-14	NM_003315.1	7266	NP_003306.1	ILMN_1663616	3290037	S	Homo sapiens DnaJ (Hsp40) homolog, subfamily C, member 7 (DNAJC7), mRNA.	TTC2; TPR2; DANJC7
6220543	HIF1A	15.294	15.294	15.3704	4.66702e-16	2.67868e-14	NM_001530.2	3091	NP_001521.1	ILMN_1763260	6220543	I	Homo sapiens hypoxia-inducible factor 1, alpha subunit (basic helix-loop-helix transcription factor) (HIF1A), transcript variant 1, mRNA.	HIF-1alpha; MOP1; PASD8; HIF1-ALPHA; HIF1
5490750	RELA	5.61894	5.61894	15.3355	4.9677e-16	2.83225e-14	NM_021975.2	5970	NP_068810.2	ILMN_1705266	5490750	S	Homo sapiens v-rel reticuloendotheliosis viral oncogene homolog A (avian) (RELA), mRNA.	NFKB3; MGC131774
3990397	HOXD13	-2.42015	2.42015	-15.2224	6.08941e-16	3.44879e-14	NM_000523.3	3239	NP_000514.2	ILMN_1706901	3990397	S	Homo sapiens homeobox D13 (HOXD13), mRNA.	SPD; BDE; HOX4I; BDSD
5420564	NFIL3	6.04054	6.04054	15.1581	6.83959e-16	3.84817e-14	NM_005384.2	4783	NP_005375.2	ILMN_1707312	5420564	S	Homo sapiens nuclear factor, interleukin 3 regulated (NFIL3), mRNA.	IL3BP1; NF-IL3A; E4BP4; NFIL3A
7320162	DCUN1D2	-3.18364	3.18364	-15.1541	6.89006e-16	3.85123e-14	NM_001014283.1	55208	NP_001014305.1	ILMN_1692706	7320162	A	Homo sapiens DCN1, defective in cullin neddylation 1, domain containing 2 (S. cerevisiae) (DCUN1D2), mRNA.	C13orf17; FLJ20092; FLJ10704
6330243	VPS33B	-3.87431	3.87431	-15.1388	7.08312e-16	3.93343e-14	NM_018668.3	26276	NP_061138.3	ILMN_1789243	6330243	S	Homo sapiens vacuolar protein sorting 33 homolog B (yeast) (VPS33B), mRNA.	FLJ14848
4760392	CACNA1B	-2.93891	2.93891	-15.0813	7.86328e-16	4.3385e-14	NM_000718.1	774	NP_000709.1	ILMN_1691855	4760392	S	Homo sapiens calcium channel, voltage-dependent, N type, alpha 1B subunit (CACNA1B), mRNA.	BIII; Cav2.2; CACNN; CACNL1A5
650717	C22orf23	-2.19797	2.19797	-15.0579	8.20548e-16	4.49828e-14	NM_032561.2	84645	NP_115950.2	ILMN_1721338	650717	S	Homo sapiens chromosome 22 open reading frame 23 (C22orf23), mRNA.	FLJ32787; dJ1039K5.6; EVG1
4260661	MAPKAPK2	5.8007	5.8007	15.0053	9.03e-16	4.91876e-14	NM_032960.2	9261	NP_116584.2	ILMN_1774844	4260661	A	Homo sapiens mitogen-activated protein kinase-activated protein kinase 2 (MAPKAPK2), transcript variant 2, mRNA.
1780603	IL6R	3.03643	3.03643	14.9985	9.14261e-16	4.94858e-14	NM_000565.2	3570	NP_000556.1	ILMN_1696394	1780603	I	Homo sapiens interleukin 6 receptor (IL6R), transcript variant 1, mRNA.	MGC104991; IL-6R-alpha; IL6RA; CD126; IL-6R-1
7560056	FAM83F	3.09412	3.09412	14.9655	9.71166e-16	5.22353e-14	NM_138435.1	113828	NP_612444.1	ILMN_1683231	7560056	S	Homo sapiens family with sequence similarity 83, member F (FAM83F), mRNA.
5090411	PLAA	3.68037	3.68037	14.9411	1.01551e-15	5.42791e-14	NM_001031689.1	9373	NP_001026859.1	ILMN_1810387	5090411	A	Homo sapiens phospholipase A2-activating protein (PLAA), transcript variant 1, mRNA.	FLJ11281; PLA2P; PLAP; FLJ12699
4070600	ZNF654	4.10227	4.10227	14.8535	1.19258e-15	6.33475e-14	NM_018293.2	55279	NP_060763.2	ILMN_1721629	4070600	A	Homo sapiens zinc finger protein 654 (ZNF654), mRNA.	FLJ10997; FLJ21142
4260484	COMMD6	6.86858	6.86858	14.8201	1.26803e-15	6.69395e-14	NM_203497.2	170622	NP_987093.1	ILMN_1777378	4260484	A	Homo sapiens COMM domain containing 6 (COMMD6), transcript variant 1, mRNA.	Acrg
1230497	ZNF585A	2.47723	2.47723	14.7909	1.33823e-15	7.02121e-14	NM_152655.2	199704	NP_689868.1	ILMN_1764415	1230497	I	Homo sapiens zinc finger protein 585A (ZNF585A), transcript variant 1, mRNA.	FLJ23765; FLJ31827
1820224	DMD	-2.45064	2.45064	-14.7592	1.41888e-15	7.39893e-14	NM_004010.1	1756	NP_004001.1	ILMN_1656315	1820224	I	Homo sapiens dystrophin (muscular dystrophy, Duchenne and Becker types) (DMD), transcript variant Dp427p2, mRNA.	DXS272; DXS269; DXS268; DXS270; DXS239; DXS142; DXS206; DXS230; CMD3B; DXS164; BMD
1770520	CYC1	-3.46847	3.46847	-14.7547	1.43087e-15	7.41624e-14	NM_001916.3	1537	NP_001907.2	ILMN_1815115	1770520	S	Homo sapiens cytochrome c-1 (CYC1), mRNA.	UQCR4
7000377	PHIP	5.8135	5.8135	14.7431	1.46195e-15	7.50782e-14	NM_017934.4	55023	NP_060404.3	ILMN_1788689	7000377	S	Homo sapiens pleckstrin homology domain interacting protein (PHIP), mRNA.	FLJ20705; FLJ45918; MGC90216; ndrp; WDR11
2510112	SIRPG	-4.3028	4.3028	-14.7415	1.4661e-15	7.50782e-14	NM_001039508.1	55423	NP_001034597.1	ILMN_1771801	2510112	A	Homo sapiens signal-regulatory protein gamma (SIRPG), transcript variant 3, mRNA.	SIRPgamma; SIRP-B2; CD172g; SIRPB2; bA77C3.1
6590594	HIST1H2AC	12.8316	12.8316	14.7156	1.53806e-15	7.82948e-14	NM_003512.3	8334	NP_003503.1	ILMN_1792689	6590594	S	Homo sapiens histone cluster 1, H2ac (HIST1H2AC), mRNA.	dJ221C16.4; H2AFL; H2A/l; MGC99519
5670164	RWDD4A	-3.3999	3.3999	-14.7048	1.56919e-15	7.94068e-14	NM_152682.2	201965	NP_689895.2	ILMN_1708660	5670164	S	Homo sapiens RWD domain containing 4A (RWDD4A), mRNA.	FAM28A; MGC10198
6110360	HDGF2	-5.42834	5.42834	-14.6569	1.71515e-15	8.62824e-14	NM_001001520.1	84717	NP_001001520.1	ILMN_1681927	6110360	A	Homo sapiens hepatoma-derived growth factor-related protein 2 (HDGF2), transcript variant 1, mRNA.	MGC2641
7320288	CXCR4	12.8505	12.8505	14.6095	1.87315e-15	9.36796e-14	NM_003467.2	7852	NP_003458.1	ILMN_1801584	7320288	I	Homo sapiens chemokine (C-X-C motif) receptor 4 (CXCR4), transcript variant 2, mRNA.	WHIM; NPY3R; NPYY3R; FB22; LAP3; LCR1; NPYR; HM89; HSY3RR; NPYRL; D2S201E; CD184; LESTR
3400332	RHOB	5.5406	5.5406	14.5957	1.92205e-15	9.55662e-14	NM_004040.2	388	NP_004031.1	ILMN_1802205	3400332	S	Homo sapiens ras homolog gene family, member B (RHOB), mRNA.	ARH6; MST081; MSTP081; RHOH6; ARHB
510315	PSMB5	-3.78606	3.78606	-14.5719	2.00933e-15	9.93285e-14	NM_002797.2	5693	NP_002788.1	ILMN_1744649	510315	S	Homo sapiens proteasome (prosome, macropain) subunit, beta type, 5 (PSMB5), mRNA.	LMPX; MGC104214; MB1; X
6770079	CECR1	2.61863	2.61863	14.4963	2.31432e-15	1.13748e-13	NM_177405.1	51816	NP_803124.1	ILMN_1666174	6770079	I	Homo sapiens cat eye syndrome chromosome region, candidate 1 (CECR1), transcript variant 2, mRNA.	ADGF; IDGFL
2750424	TCP1	9.9237	9.9237	14.4902	2.34069e-15	1.14386e-13	NM_030752.2	6950	NP_110379.2	ILMN_1660661	2750424	I	Homo sapiens t-complex 1 (TCP1), transcript variant 1, mRNA.	TCP-1-alpha; CCT1; D6S230E; CCTa; CCT-alpha
5670468	EIF5	12.0791	12.0791	14.4607	2.47384e-15	1.20206e-13	NM_001969.3	1983	NP_001960.2	ILMN_1815733	5670468	I	Homo sapiens eukaryotic translation initiation factor 5 (EIF5), transcript variant 1, mRNA.	EIF-5A
3990674	SSFA2	5.50984	5.50984	14.4272	2.63456e-15	1.26935e-13	NM_006751.4	6744	NP_006742.2	ILMN_1742260	3990674	S	Homo sapiens sperm specific antigen 2 (SSFA2), mRNA.	CS-1; FLJ45996; DKFZp313O1039; KRAP; KIAA1927; SPAG13; DKFZp779G0129; CS1
1470543	FOSL2	3.64722	3.64722	14.4257	2.64201e-15	1.26935e-13	NM_005253.3	2355	NP_005244.1	ILMN_1725175	1470543	S	Homo sapiens FOS-like antigen 2 (FOSL2), mRNA.	FRA2; FLJ23306
5960685	DNAI2	-3.64082	3.64082	-14.3693	2.93788e-15	1.40362e-13	NM_023036.2	64446	NP_075462.2	ILMN_1756921	5960685	S	Homo sapiens dynein, axonemal, intermediate chain 2 (DNAI2), mRNA.
2030053	GRHL1	5.11541	5.11541	14.3357	3.13067e-15	1.48742e-13	NM_014552.2	29841	NP_055367.2	ILMN_1651286	2030053	I	Homo sapiens grainyhead-like 1 (Drosophila) (GRHL1), transcript variant 1, mRNA.	TFCP2L2; LBP32; LBP-32; MGR
4060327	CARKD	-4.47109	4.47109	-14.3186	3.23347e-15	1.52777e-13	NM_018210.2	55739	NP_060680.2	ILMN_1783546	4060327	S	Homo sapiens carbohydrate kinase domain containing (CARKD), mRNA.	FLJ34548; LP3298
3170110	CCNG1	6.34235	6.34235	14.2568	3.6345e-15	1.70782e-13	NM_199246.1	900	NP_954854.1	ILMN_1694491	3170110	A	Homo sapiens cyclin G1 (CCNG1), transcript variant 2, mRNA.	CCNG
6200768	PPP3R1	7.842	7.842	14.248	3.69607e-15	1.72726e-13	NM_000945.3	5534	NP_000936.1	ILMN_1796962	6200768	S	Homo sapiens protein phosphatase 3 (formerly 2B), regulatory subunit B, alpha isoform (PPP3R1), mRNA.	CALNB1; CNB; CNB1
2070408	MID1	-2.49678	2.49678	-14.2451	3.7166e-15	1.72741e-13	NM_033290.2	4281	NP_150632.1	ILMN_1761858	2070408	A	Homo sapiens midline 1 (Opitz/BBB syndrome) (MID1), transcript variant 3, mRNA.	RNF59; OGS1; TRIM18; FXY; OS; XPRF; GBBB1; OSX; BBBG1; ZNFXY
540239	TRIM41	3.25487	3.25487	14.2255	3.85694e-15	1.78295e-13	NM_201627.1	90933	NP_963921.1	ILMN_1729495	540239	A	Homo sapiens tripartite motif-containing 41 (TRIM41), transcript variant 2, mRNA.	RINCK; MGC31991; MGC1127
7000184	SLC38A9	-5.17435	5.17435	-14.2094	3.97735e-15	1.82872e-13	NM_173514.1	153129	NP_775785.1	ILMN_1773643	7000184	S	Homo sapiens solute carrier family 38, member 9 (SLC38A9), mRNA.	FLJ90709; MGC120544; FLJ46104
3870523	THAP1	4.96449	4.96449	14.1994	4.05342e-15	1.85374e-13	NM_018105.2	55145	NP_060575.1	ILMN_1788988	3870523	I	Homo sapiens THAP domain containing, apoptosis associated protein 1 (THAP1), transcript variant 1, mRNA.	FLJ10477; MGC33014
5570494	MRPL33	8.37546	8.37546	14.1396	4.54226e-15	2.06624e-13	NM_145330.2	9553	NP_663303.1	ILMN_1706326	5570494	A	Homo sapiens mitochondrial ribosomal protein L33 (MRPL33), nuclear gene encoding mitochondrial protein, transcript variant 2, mRNA.	C2orf1; RPL33L; MGC23922; MGC111093; MGC13694
4850725	PSEN1	7.63171	7.63171	14.1231	4.68813e-15	2.12132e-13	NM_000021.2	5663	NP_000012.1	ILMN_1809193	4850725	I	Homo sapiens presenilin 1 (Alzheimer disease 3) (PSEN1), mRNA.	PS1; AD3; FAD; S182
6580369	DYNLRB1	7.01419	7.01419	14.0616	5.27292e-15	2.37337e-13	NM_014183.2	83658	NP_054902.1	ILMN_1766762	6580369	A	Homo sapiens dynein, light chain, roadblock-type 1 (DYNLRB1), mRNA.	BLP; ROBLD1; BITH; DNLC2A; DNCL2A
3710243	ZC3HAV1	24.6479	24.6479	14.0425	5.47048e-15	2.4494e-13	NM_024625.3	56829	NP_078901.3	ILMN_1729973	3710243	I	Homo sapiens zinc finger CCCH-type, antiviral 1 (ZC3HAV1), transcript variant 2, mRNA.	FLJ13288; ZC3HDC2; FLB6421; ZAP; DKFZp686H1869; DKFZp686O19171; MGC48898; DKFZp686F2052; ZC3H2
1050386	SMUG1	-5.02365	5.02365	-14.022	5.68981e-15	2.53434e-13	NM_014311.1	23583	NP_055126.1	ILMN_1804642	1050386	S	Homo sapiens single-strand-selective monofunctional uracil-DNA glycosylase 1 (SMUG1), mRNA.	UNG3; MGC104370; HMUDG; FDG
4540382	ZC3HAV1	35.8561	35.8561	14.0137	5.78082e-15	2.56153e-13	NM_020119.3	56829	NP_064504.2	ILMN_1724837	4540382	A	Homo sapiens zinc finger CCCH-type, antiviral 1 (ZC3HAV1), transcript variant 1, mRNA.	FLJ13288; ZC3HDC2; FLB6421; ZAP; DKFZp686H1869; DKFZp686O19171; MGC48898; DKFZp686F2052; ZC3H2
5290762	UTS2	2.72006	2.72006	14.0033	5.89796e-15	2.59997e-13	NM_006786.2	10911	NP_006777.1	ILMN_1671818	5290762	A	Homo sapiens urotensin 2 (UTS2), transcript variant 2, mRNA.	PRO1068; UCN2; U-II; UII
2970288	ADCY2	-2.04393	2.04393	-13.9947	5.99588e-15	2.62958e-13	NM_020546.2	108	NP_065433.2	ILMN_1810691	2970288	S	Homo sapiens adenylate cyclase 2 (brain) (ADCY2), mRNA.	KIAA1060; FLJ16822; HBAC2; FLJ45092; MGC133314
4640095	RPL9	4.45685	4.45685	13.9749	6.22847e-15	2.71765e-13	NM_001024921.2	6133	NP_001020092.1	ILMN_1729033	4640095	I	Homo sapiens ribosomal protein L9 (RPL9), transcript variant 2, mRNA.	FLJ27456; MGC15545; DKFZp313J1510; NPC-A-16
3610470	TROVE2	4.19619	4.19619	13.9689	6.30105e-15	2.73536e-13	NM_004600.4	6738	NP_004591.2	ILMN_1738909	3610470	S	Homo sapiens TROVE domain family, member 2 (TROVE2), transcript variant 2, mRNA.	SSA2; RO60
2370630	PDK1	-1.88451	1.88451	-13.9633	6.37003e-15	2.75134e-13	NM_002610.3	5163	NP_002601.1	ILMN_1670256	2370630	S	Homo sapiens pyruvate dehydrogenase kinase, isozyme 1 (PDK1), nuclear gene encoding mitochondrial protein, mRNA.
3390048	LIMK2	2.19097	2.19097	13.9361	6.71191e-15	2.88443e-13	NM_016733.2	3985	NP_057952.1	ILMN_1687960	3390048	A	Homo sapiens LIM domain kinase 2 (LIMK2), transcript variant 2b, mRNA.
1500706	SMCR7L	-6.92284	6.92284	-13.9285	6.81207e-15	2.91284e-13	NM_019008.4	54471	NP_061881.2	ILMN_1793203	1500706	S	Homo sapiens Smith-Magenis syndrome chromosome region, candidate 7-like (SMCR7L), mRNA.	FLJ20232; dJ1104E15.3; HSU79252
2030482	ASAH1	2.42046	2.42046	13.9046	7.13257e-15	3.03471e-13	NM_177924.2	427	NP_808592.1	ILMN_1684054	2030482	I	Homo sapiens N-acylsphingosine amidohydrolase (acid ceramidase) 1 (ASAH1), transcript variant 1, mRNA.	AC; FLJ22079; FLJ21558; PHP32; ASAH; PHP
380753	SEC61G	4.80676	4.80676	13.8808	7.46944e-15	3.16231e-13	NM_001012456.1	23480	NP_001012474.1	ILMN_1787026	380753	A	Homo sapiens Sec61 gamma subunit (SEC61G), transcript variant 2, mRNA.	SSS1
4050746	ZFHX3	7.75394	7.75394	13.851	7.9126e-15	3.33343e-13	NM_006885.3	463	NP_008816.3	ILMN_1808587	4050746	S	Homo sapiens zinc finger homeobox 3 (ZFHX3), transcript variant A, mRNA.	ATBF1; ZFHX3; ATBT
3190193	PRKCQ	-5.64426	5.64426	-13.8189	8.42127e-15	3.51766e-13	NM_006257.2	5588	NP_006248.1	ILMN_1733421	3190193	S	Homo sapiens protein kinase C, theta (PRKCQ), mRNA.	PRKCT; MGC126514; MGC141919; nPKC-theta
3400685	OGDHL	1.99848	1.99848	13.8182	8.43219e-15	3.51766e-13	NM_018245.1	55753	NP_060715.1	ILMN_1714577	3400685	S	Homo sapiens oxoglutarate dehydrogenase-like (OGDHL), mRNA.
1820176	MEP1A	-4.71637	4.71637	-13.8112	8.54707e-15	3.54828e-13	NM_005588.2	4224	NP_005579.2	ILMN_1659984	1820176	S	Homo sapiens meprin A, alpha (PABA peptide hydrolase) (MEP1A), mRNA.	PPHA
4850091	EMG1	-4.36718	4.36718	-13.7884	8.93558e-15	3.69008e-13	NM_006331.5	10436	NP_006322.3	ILMN_1797074	4850091	S	Homo sapiens EMG1 nucleolar protein homolog (S. cerevisiae) (EMG1), mRNA.	Grcc2f; C2F; NEP1
650603	WNT16	-2.14399	2.14399	-13.7855	8.98541e-15	3.69008e-13	NM_016087.2	51384	NP_057171.2	ILMN_1679215	650603	I	Homo sapiens wingless-type MMTV integration site family, member 16 (WNT16), transcript variant 2, mRNA.
770639	PDLIM7	3.07973	3.07973	13.7836	9.01808e-15	3.69008e-13	NM_005451.3	9260	NP_005442.2	ILMN_1814985	770639	A	Homo sapiens PDZ and LIM domain 7 (enigma) (PDLIM7), transcript variant 1, mRNA.
6280092	SLC25A23	-2.99903	2.99903	-13.7795	9.09137e-15	3.70235e-13	NM_024103.2	79085	NP_077008.2	ILMN_1679949	6280092	S	Homo sapiens solute carrier family 25 (mitochondrial carrier; phosphate carrier), member 23 (SLC25A23), nuclear gene encoding mitochondrial protein, mRNA.	MGC2615; MCSC2; SCaMC-3; APC2
6110520	ARFRP1	-3.72641	3.72641	-13.7641	9.36718e-15	3.79659e-13	NM_003224.2	10139	NP_003215.1	ILMN_1703989	6110520	S	Homo sapiens ADP-ribosylation factor related protein 1 (ARFRP1), mRNA.	ARL18; Arp1; ARP
5090288	SALL3	-3.33405	3.33405	-13.7345	9.92429e-15	4.00342e-13	NM_171999.2	27164	NP_741996.2	ILMN_1707065	5090288	S	Homo sapiens sal-like 3 (Drosophila) (SALL3), mRNA.	ZNF796
3060523	NAMPT	24.2736	24.2736	13.7307	9.99637e-15	4.01039e-13	NM_005746.2	10135	NP_005737.1	ILMN_1753111	3060523	A	Homo sapiens nicotinamide phosphoribosyltransferase (NAMPT), mRNA.	DKFZP666B131; PBEF; 1110035O14Rik; NAMPT; MGC117256
1570220	UVRAG	4.92621	4.92621	13.7287	1.00354e-14	4.01039e-13	NM_003369.3	7405	NP_003360.2	ILMN_1761069	1570220	S	Homo sapiens UV radiation resistance associated gene (UVRAG), mRNA.	p63; DHTX
2900348	ZFP36	7.04814	7.04814	13.7231	1.01461e-14	4.03579e-13	NM_003407.2	7538	NP_003398.1	ILMN_1720829	2900348	S	Homo sapiens zinc finger protein 36, C3H type, homolog (mouse) (ZFP36), mRNA.	NUP475; GOS24; TIS11; TTP; G0S24; RNF162A
730487	RARS2	-2.82344	2.82344	-13.6853	1.09236e-14	4.32494e-13	NM_020320.2	57038	NP_064716.1	ILMN_1758214	730487	S	Homo sapiens arginyl-tRNA synthetase 2, mitochondrial (RARS2), nuclear gene encoding mitochondrial protein, mRNA.	dJ382I10.6; DALRD2; MGC14993; PCH6; PRO1992; RARSL; MGC23778
5130039	PLEKHJ1	-4.90067	4.90067	-13.6716	1.12208e-14	4.42215e-13	NM_018049.1	55111	NP_060519.1	ILMN_1697701	5130039	S	Homo sapiens pleckstrin homology domain containing, family J member 1 (PLEKHJ1), mRNA.	GNRPX; FLJ10297
4040114	TEF	-4.16515	4.16515	-13.6627	1.14183e-14	4.47931e-13	NM_003216.2	7008	NP_003207.1	ILMN_1706511	4040114	S	Homo sapiens thyrotrophic embryonic factor (TEF), transcript variant 1, mRNA.
3800162	RILP	-2.49973	2.49973	-13.6409	1.19145e-14	4.65263e-13	NM_031430.2	83547	NP_113618.2	ILMN_1800172	3800162	S	Homo sapiens Rab interacting lysosomal protein (RILP), mRNA.	FLJ31193; PP10141
6450138	BCAP31	-3.72809	3.72809	-13.6168	1.24921e-14	4.85602e-13	NM_005745.6	10134	NP_005736.3	ILMN_1812403	6450138	S	Homo sapiens B-cell receptor-associated protein 31 (BCAP31), mRNA.	DXS1357E; 6C6-AG; CDM; BAP31
670196	ACTN2	-2.63769	2.63769	-13.6044	1.27985e-14	4.95261e-13	NM_001103.1	88	NP_001094.1	ILMN_1654422	670196	S	Homo sapiens actinin, alpha 2 (ACTN2), mRNA.
5550397	APOL6	4.72387	4.72387	13.5734	1.36043e-14	5.24074e-13	NM_030641.3	80830	NP_085144.1	ILMN_1687201	5550397	S	Homo sapiens apolipoprotein L, 6 (APOL6), mRNA.	FLJ38562; DKFZp667M075; APOL-VI; MGC57495; FLJ90164
290661	CLN8	-6.9979	6.9979	-13.5681	1.37472e-14	5.27201e-13	NM_018941.3	2055	NP_061764.2	ILMN_1701094	290661	S	Homo sapiens ceroid-lipofuscinosis, neuronal 8 (epilepsy, progressive with mental retardation) (CLN8), mRNA.	FLJ39417; EPMR; C8orf61
5960528	FAM108B1	-2.23775	2.23775	-13.5495	1.42593e-14	5.44398e-13	NM_016014.2	51104	NP_057098.2	ILMN_1668336	5960528	I	Homo sapiens family with sequence similarity 108, member B1 (FAM108B1), transcript variant 1, mRNA.	CGI-67; RP11-409O11.2; C9orf77
4920576	PTN	-4.76218	4.76218	-13.5353	1.46626e-14	5.57309e-13	NM_002825.5	5764	NP_002816.1	ILMN_1813753	4920576	S	Homo sapiens pleiotrophin (PTN), mRNA.	HBGF8; NEGF1; HBNF; HARP
1820196	OVGP1	-3.16764	3.16764	-13.5297	1.48253e-14	5.60999e-13	NM_002557.3	5016	NP_002548.3	ILMN_1734542	1820196	S	Homo sapiens oviductal glycoprotein 1, 120kDa (OVGP1), mRNA.	CHIT5; EGP; OGP; MUC9
5960678	NISCH	-5.91059	5.91059	-13.4682	1.67388e-14	6.30619e-13	NM_007184.3	11188	NP_009115.2	ILMN_1735827	5960678	S	Homo sapiens nischarin (NISCH), mRNA.	FLJ40413; IRAS; FLJ14425; I-1; FLJ90519; KIAA0975
1300162	PPP1R14D	-2.66715	2.66715	-13.4256	1.8213e-14	6.83147e-13	NM_017726.6	54866	NP_060196.1	ILMN_1788267	1300162	S	Homo sapiens protein phosphatase 1, regulatory (inhibitor) subunit 14D (PPP1R14D), mRNA.	MGC119016; FLJ20251; MGC119014; GBPI-1; CPI17-like
290575	KY	-2.94434	2.94434	-13.3884	1.96078e-14	7.32254e-13	NM_178554.4	339855	NP_848649.3	ILMN_1748178	290575	S	Homo sapiens kyphoscoliosis peptidase (KY), mRNA.	FLJ33207
1570131	NDUFB8	-3.34802	3.34802	-13.3779	2.00211e-14	7.44438e-13	NM_005004.2	4714	NP_004995.1	ILMN_1661170	1570131	S	Homo sapiens NADH dehydrogenase (ubiquinone) 1 beta subcomplex, 8, 19kDa (NDUFB8), mRNA.	CI-ASHI; ASHI
2970669	AP4S1	-1.91956	1.91956	-13.3704	2.03188e-14	7.52237e-13	NM_007077.2	11154	NP_009008.2	ILMN_1760466	2970669	S	Homo sapiens adaptor-related protein complex 4, sigma 1 subunit (AP4S1), mRNA.	CLA20; CLAPS4; FLJ32366; AP47B
4480437	PIM3	7.67036	7.67036	13.3542	2.09844e-14	7.73528e-13	NM_001001852.2	415116	NP_001001852.1	ILMN_1789781	4480437	I	Homo sapiens pim-3 oncogene (PIM3), mRNA.	pim-3
1980092	CSGALNACT2	5.8885	5.8885	13.3435	2.14371e-14	7.86824e-13	NM_018590.3	55454	NP_061060.3	ILMN_1799208	1980092	S	Homo sapiens chondroitin sulfate N-acetylgalactosaminyltransferase 2 (CSGALNACT2), mRNA.	FLJ43310; MGC40204; CSGalNAcT-2; GALNACT-2; GALNACT2; DKFZp686H13226; PRO0082
7210482	CCDC114	1.92399	1.92399	13.3327	2.19031e-14	8.00493e-13	NM_144577.1	93233	NP_653178.1	ILMN_1658376	7210482	S	Homo sapiens coiled-coil domain containing 114 (CCDC114), mRNA.	FLJ32926
3060494	CARD9	-5.79716	5.79716	-13.312	2.28244e-14	8.30614e-13	NM_052813.3	64170	NP_434700.2	ILMN_1712532	3060494	S	Homo sapiens caspase recruitment domain family, member 9 (CARD9), mRNA.	hCARD9
4810497	DMKN	3.59635	3.59635	13.3074	2.30365e-14	8.33704e-13	NM_001035516.1	93099	NP_001030593.1	ILMN_1778319	4810497	S	Homo sapiens dermokine (DMKN), transcript variant 1, mRNA.	ZD52F10; UNQ729
2760370	CALR	5.07952	5.07952	13.3059	2.31043e-14	8.33704e-13	NM_004343.2	811	NP_004334.1	ILMN_1736256	2760370	S	Homo sapiens calreticulin (CALR), mRNA.	FLJ26680; cC1qR; RO; SSA
7160224	APH1B	-3.81799	3.81799	-13.2817	2.42511e-14	8.71411e-13	NM_031301.2	83464	NP_112591.2	ILMN_1767816	7160224	S	Homo sapiens anterior pharynx defective 1 homolog B (C. elegans) (APH1B), mRNA.	PRO1328; TAAV688; APH-1B; DKFZp564D0372; PSFL
4480373	STK24	3.68576	3.68576	13.2123	2.7859e-14	9.96862e-13	NM_001032296.2	8428	NP_001027467.2	ILMN_1695773	4480373	I	Homo sapiens serine/threonine kinase 24 (STE20 homolog, yeast) (STK24), transcript variant 2, mRNA.	MST3B; MST3; MST-3; STK3; STE20
4880681	GNG13	1.95687	1.95687	13.2016	2.84663e-14	1.01117e-12	NM_016541.1	51764	NP_057625.1	ILMN_1730256	4880681	S	Homo sapiens guanine nucleotide binding protein (G protein), gamma 13 (GNG13), mRNA.	h2-35; G(gamma)13
3840403	GCET2	2.22958	2.22958	13.2011	2.84954e-14	1.01117e-12	NM_001008756.1	257144	NP_001008756.1	ILMN_1685948	3840403	I	Homo sapiens germinal center expressed transcript 2 (GCET2), transcript variant 2, mRNA.	MGC40441; HGAL; GCAT2
1400246	RSF1	4.34043	4.34043	13.1302	3.28561e-14	1.1611e-12	NM_016578.3	51773	NP_057662.3	ILMN_1668834	1400246	S	Homo sapiens remodeling and spacing factor 1 (RSF1), mRNA.	HBXAP; p325; RSF-1; XAP8
2970609	TMF1	5.6105	5.6105	13.1268	3.30847e-14	1.16436e-12	NM_007114.2	7110	NP_009045.2	ILMN_1661142	2970609	S	Homo sapiens TATA element modulatory factor 1 (TMF1), mRNA.	ARA160
7560047	CIRBP	-2.29597	2.29597	-13.1222	3.33907e-14	1.17032e-12	NM_001280.1	1153	NP_001271.1	ILMN_1674661	7560047	S	Homo sapiens cold inducible RNA binding protein (CIRBP), mRNA.	CIRP
2680291	PAX7	-2.62148	2.62148	-13.1118	3.40988e-14	1.19026e-12	NM_002584.1	5081	NP_002575.1	ILMN_1761061	2680291	A	Homo sapiens paired box 7 (PAX7), transcript variant 1, mRNA.	PAX7B; HUP1
6180598	NDUFAF1	-5.06985	5.06985	-13.0794	3.64015e-14	1.26035e-12	NM_016013.2	51103	NP_057097.2	ILMN_1754421	6180598	S	Homo sapiens NADH dehydrogenase (ubiquinone) 1 alpha subcomplex, assembly factor 1 (NDUFAF1), mRNA.	CGI65; CGI-65; CIA30
3130576	CHIC2	7.24923	7.24923	13.0794	3.64017e-14	1.26035e-12	NM_012110.2	26511	NP_036242.1	ILMN_1679428	3130576	S	Homo sapiens cysteine-rich hydrophobic domain 2 (CHIC2), mRNA.	BTL; MGC21173
3290187	PCMTD1	4.45148	4.45148	13.0722	3.69364e-14	1.27371e-12	NM_052937.1	115294	NP_443169.1	ILMN_1737426	3290187	S	Homo sapiens protein-L-isoaspartate (D-aspartate) O-methyltransferase domain containing 1 (PCMTD1), mRNA.	FLJ10883
2000474	IL21R	2.23142	2.23142	13.0507	3.85703e-14	1.32471e-12	NM_181079.1	50615	NP_851565.1	ILMN_1661687	2000474	I	Homo sapiens interleukin 21 receptor (IL21R), transcript variant 3, mRNA.	NILR; MGC10967
7210241	CSNK1A1	7.77798	7.77798	13.0473	3.88366e-14	1.32852e-12	NM_001025105.1	1452	NP_001020276.1	ILMN_1785988	7210241	A	Homo sapiens casein kinase 1, alpha 1 (CSNK1A1), transcript variant 1, mRNA.	HLCDGP1; PRO2975; CK1
130164	SPAG9	13.4166	13.4166	13.0443	3.90757e-14	1.33138e-12	NM_003971.3	9043	NP_003962.3	ILMN_1728256	130164	A	Homo sapiens sperm associated antigen 9 (SPAG9), mRNA.	FLJ26141; PHET; MGC74461; HSS; PIG6; KIAA0516; FLJ34602; MGC14967; MGC117291; JLP; HLC4; FLJ13450; FLJ14006
2230491	NHP2L1	-3.67499	3.67499	-13.0269	4.04755e-14	1.3736e-12	NM_001003796.1	4809	NP_001003796.1	ILMN_1763460	2230491	A	Homo sapiens NHP2 non-histone chromosome protein 2-like 1 (S. cerevisiae) (NHP2L1), transcript variant 2, mRNA.	OTK27; SNU13; NHPX
1770703	VKORC1	-4.06641	4.06641	-13.0087	4.19982e-14	1.41964e-12	NM_024006.4	79001	NP_076869.1	ILMN_1739946	1770703	A	Homo sapiens vitamin K epoxide reductase complex, subunit 1 (VKORC1), transcript variant 1, mRNA.	MST134; EDTP308; IMAGE3455200; VKCFD2; FLJ00289; MST576; MGC2694; VKOR
7320274	FLJ10357	1.96638	1.96638	13.0029	4.24962e-14	1.43082e-12	NM_018071.3	55701	NP_060541.3	ILMN_1705743	7320274	S	Homo sapiens hypothetical protein FLJ10357 (FLJ10357), mRNA.	SOLO
4490647	CST9	-2.14139	2.14139	-12.9898	4.36414e-14	1.46361e-12	NM_001008693.1	128822	NP_001008693.1	ILMN_1702372	4490647	S	Homo sapiens cystatin 9 (testatin) (CST9), mRNA.	CLM
4180619	TIMM17A	-2.56886	2.56886	-12.9855	4.4024e-14	1.46715e-12	NM_006335.1	10440	NP_006326.1	ILMN_1656798	4180619	S	Homo sapiens translocase of inner mitochondrial membrane 17 homolog A (yeast) (TIMM17A), nuclear gene encoding mitochondrial protein, mRNA.	TIM17A; TIM17
3060121	SFXN4	-1.78285	1.78285	-12.9847	4.409e-14	1.46715e-12	NM_178867.3	119559	NP_849198.2	ILMN_1770848	3060121	I	Homo sapiens sideroflexin 4 (SFXN4), transcript variant 2, mRNA.	BCRM1
7040014	CRK	4.14326	4.14326	12.9602	4.63423e-14	1.53503e-12	NM_016823.2	1398	NP_058431.2	ILMN_1666494	7040014	I	Homo sapiens v-crk sarcoma virus CT10 oncogene homolog (avian) (CRK), transcript variant II, mRNA.	CRKII
4560367	NDUFA8	-3.63903	3.63903	-12.9586	4.6489e-14	1.53503e-12	NM_014222.2	4702	NP_055037.1	ILMN_1759729	4560367	S	Homo sapiens NADH dehydrogenase (ubiquinone) 1 alpha subcomplex, 8, 19kDa (NDUFA8), nuclear gene encoding mitochondrial protein, mRNA.	CI-19KD; PGIV; MGC793; CI-PGIV
7610152	UBAP2L	3.81237	3.81237	12.9421	4.80814e-14	1.57643e-12	NM_014847.2	9898	NP_055662.2	ILMN_1814789	7610152	S	Homo sapiens ubiquitin associated protein 2-like (UBAP2L), mRNA.	NICE-4; KIAA0144; FLJ42300
6280674	HAUS8	-2.86697	2.86697	-12.9418	4.81113e-14	1.57643e-12	NM_033417.1	93323	NP_219485.1	ILMN_1768020	6280674	A	Homo sapiens HAUS augmin-like complex, subunit 8 (HAUS8), transcript variant 1, mRNA.	MGC20533
6770465	C18orf22	-2.73291	2.73291	-12.9209	5.02015e-14	1.63864e-12	NM_024805.1	79863	NP_079081.1	ILMN_1736130	6770465	S	Homo sapiens chromosome 18 open reading frame 22 (C18orf22), mRNA.	FLJ21172; HsT169
20041	ACMSD	-1.89444	1.89444	-12.9028	5.20806e-14	1.69351e-12	NM_138326.2	130013	NP_612199.2	ILMN_1727091	20041	S	Homo sapiens aminocarboxymuconate semialdehyde decarboxylase (ACMSD), mRNA.
4010400	PPP1R12A	4.20627	4.20627	12.8784	5.47439e-14	1.77337e-12	NM_002480.1	4659	NP_002471.1	ILMN_1739622	4010400	S	Homo sapiens protein phosphatase 1, regulatory (inhibitor) subunit 12A (PPP1R12A), mRNA.	MGC133042; MYPT1; MBS
5690743	PCBP4	-2.41198	2.41198	-12.8455	5.85431e-14	1.88929e-12	NM_020418.2	57060	NP_065151.1	ILMN_1728498	5690743	A	Homo sapiens poly(rC) binding protein 4 (PCBP4), transcript variant 1, mRNA.	LIP4; MCG10
7330671	APOBEC3A	5.25589	5.25589	12.8425	5.89034e-14	1.89377e-12	NM_145699.2	200315	NP_663745.1	ILMN_1680192	7330671	S	Homo sapiens apolipoprotein B mRNA editing enzyme, catalytic polypeptide-like 3A (APOBEC3A), mRNA.	PHRBN; bK150C2.1; ARP3
1820356	TPH1	-1.80703	1.80703	-12.8364	5.96443e-14	1.9104e-12	NM_004179.1	7166	NP_004170.1	ILMN_1679115	1820356	S	Homo sapiens tryptophan hydroxylase 1 (TPH1), mRNA.	TPRH; MGC119994; TPH
1030520	PHF2	2.0492	2.0492	12.7967	6.46945e-14	2.06443e-12	NM_005392.3	5253	NP_005383.3	ILMN_1726426	1030520	I	Homo sapiens PHD finger protein 2 (PHF2), mRNA.	MGC176680; KIAA0662; GRC5; JHDM1E
6110674	ATP5A1	-2.85571	2.85571	-12.776	6.75038e-14	2.14607e-12	NM_004046.4	498	NP_004037.1	ILMN_1764494	6110674	A	Homo sapiens ATP synthase, H+ transporting, mitochondrial F1 complex, alpha subunit 1, cardiac muscle (ATP5A1), nuclear gene encoding mitochondrial protein, transcript variant 2, mRNA.	ORM; ATP5A; ATPM; OMR; hATP1; ATP5AL2
1400458	PCDHA5	-2.00756	2.00756	-12.7555	7.04041e-14	2.22998e-12	NM_031501.1	56143	NP_113689.1	ILMN_1702205	1400458	A	Homo sapiens protocadherin alpha 5 (PCDHA5), transcript variant 2, mRNA.	CNRS6; CNRN6; CRNR6; CNR6; PCDH-ALPHA5
2640500	DTD1	-5.69546	5.69546	-12.7515	7.09865e-14	2.24013e-12	NM_080820.4	92675	NP_543010.3	ILMN_1774432	2640500	S	Homo sapiens D-tyrosyl-tRNA deacylase 1 homolog (S. cerevisiae) (DTD1), nuclear gene encoding mitochondrial protein, mRNA.	HARS2; C20orf88; DUEB; bA555E18.1; bA379J5.3; MGC119131; MGC41905; pqn-68
5870113	THOC7	2.89317	2.89317	12.6978	7.92854e-14	2.49283e-12	NM_025075.1	80145	NP_079351.1	ILMN_1805028	5870113	S	Homo sapiens THO complex 7 homolog (Drosophila) (THOC7), mRNA.	NIF3L1BP1; FLJ23445
1710504	NFKB2	9.17529	9.17529	12.6948	7.97701e-14	2.49888e-12	NM_001077493.1	4791	NP_001070961.1	ILMN_1799062	1710504	S	Homo sapiens nuclear factor of kappa light polypeptide gene enhancer in B-cells 2 (p49/p100) (NFKB2), transcript variant 3, mRNA.	LYT10; LYT-10
20706	PDCD10	3.7827	3.7827	12.6898	8.06056e-14	2.51584e-12	NM_145859.1	11235	NP_665858.1	ILMN_1709396	20706	I	Homo sapiens programmed cell death 10 (PDCD10), transcript variant 2, mRNA.	TFAR15; MGC24477; CCM3; MGC1212
4860184	PCBD1	3.7439	3.7439	12.67	8.39618e-14	2.61106e-12	NM_000281.2	5092	NP_000272.1	ILMN_1795906	4860184	A	Homo sapiens pterin-4 alpha-carbinolamine dehydratase/dimerization cofactor of hepatocyte nuclear factor 1 alpha (PCBD1), mRNA.	PHS; PCD; DCOH; PCBD
4570725	LOC653604	17.0046	17.0046	12.6648	8.48629e-14	2.62415e-12	XM_497711.2	653604	XP_497711.2	ILMN_1664706	4570725	S	PREDICTED: Homo sapiens similar to H3 histone, family 2 isoform 2 (LOC653604), mRNA.
2000048	XKR6	2.05447	2.05447	12.6641	8.49964e-14	2.62415e-12	NM_173683.3	286046	NP_775954.2	ILMN_1731175	2000048	I	Homo sapiens XK, Kell blood group complex subunit-related family, member 6 (XKR6), transcript variant 2, mRNA.	C8orf7; XRG6; C8orf21
3840370	HEXDC	2.80052	2.80052	12.6484	8.77847e-14	2.70049e-12	NM_173620.2	284004	NP_775891.2	ILMN_1741180	3840370	S	Homo sapiens hexosaminidase (glycosyl hydrolase family 20, catalytic domain) containing (HEXDC), mRNA.	FLJ23825
5860445	SRI	3.26779	3.26779	12.6148	9.4115e-14	2.88484e-12	NM_003130.2	6717	NP_003121.1	ILMN_1682054	5860445	I	Homo sapiens sorcin (SRI), transcript variant 1, mRNA.	FLJ26259; SCN
1010598	ATP5F1	5.37923	5.37923	12.5866	9.97671e-14	3.04717e-12	NM_001688.4	515	NP_001679.2	ILMN_1672191	1010598	I	Homo sapiens ATP synthase, H+ transporting, mitochondrial F0 complex, subunit B1 (ATP5F1), nuclear gene encoding mitochondrial protein, mRNA.	PIG47; MGC24431
650678	TAGLN	6.87061	6.87061	12.5738	1.02446e-13	3.11786e-12	NM_003186.3	6876	NP_003177.2	ILMN_1778668	650678	A	Homo sapiens transgelin (TAGLN), transcript variant 2, mRNA.	TAGLN1; WS3-10; SM22; DKFZp686P11128; SMCC
270343	AP4E1	-4.3679	4.3679	-12.5637	1.0462e-13	3.17273e-12	NM_007347.3	23431	NP_031373.2	ILMN_1754531	270343	S	Homo sapiens adaptor-related protein complex 4, epsilon 1 subunit (AP4E1), mRNA.	DKFZp686L12167
6330377	ATP6V0D1	-3.05544	3.05544	-12.5523	1.07121e-13	3.23711e-12	NM_004691.4	9114	NP_004682.2	ILMN_1795826	6330377	S	Homo sapiens ATPase, H+ transporting, lysosomal 38kDa, V0 subunit d1 (ATP6V0D1), mRNA.	VPATPD; ATP6DV; VMA6; P39; ATP6D; VATX
60255	ANTXR1	-2.59798	2.59798	-12.5481	1.08062e-13	3.25405e-12	NM_018153.2	84168	NP_060623.2	ILMN_1811877	60255	I	Homo sapiens anthrax toxin receptor 1 (ANTXR1), transcript variant 3, mRNA.	ATR; FLJ21776; FLJ11298; TEM8; FLJ10601
2030279	SERINC3	4.25322	4.25322	12.5241	1.136e-13	3.40878e-12	NM_006811.2	10955	NP_006802.1	ILMN_1713752	2030279	I	Homo sapiens serine incorporator 3 (SERINC3), transcript variant 1, mRNA.	TMS-1; TDE; SBBI99; DIFF33; TDE1; AIGP1
4560047	CD74	23.4664	23.4664	12.5011	1.19182e-13	3.55754e-12	NM_001025159.1	972	NP_001020330.1	ILMN_1761464	4560047	I	Homo sapiens CD74 molecule, major histocompatibility complex, class II invariant chain (CD74), transcript variant 1, mRNA.	Ia-GAMMA; DHLAG; HLADG; protein 41
3190743	NPSR1	2.01402	2.01402	12.5002	1.19389e-13	3.55754e-12	NM_207173.1	387129	NP_997056.1	ILMN_1654534	3190743	I	Homo sapiens neuropeptide S receptor 1 (NPSR1), transcript variant 2, mRNA.	GPR154; PGR14; ASRT2; NPSR; VRR1; GPRA
3060131	LRRTM4	-1.85511	1.85511	-12.4984	1.19848e-13	3.55883e-12	NM_024993.3	80059	NP_079269.3	ILMN_1685472	3060131	S	Homo sapiens leucine rich repeat transmembrane neuronal 4 (LRRTM4), mRNA.	MGC120633; FLJ12568; MGC120636
1980500	ZMAT2	-4.86329	4.86329	-12.4828	1.23803e-13	3.66354e-12	NM_144723.1	153527	NP_653324.1	ILMN_1745343	1980500	S	Homo sapiens zinc finger, matrin type 2 (ZMAT2), mRNA.	FLJ31121
1500674	HIST2H3C	14.7849	14.7849	12.4706	1.27007e-13	3.73604e-12	NM_021059.2	126961	NP_066403.2	ILMN_1666179	1500674	S	Homo sapiens histone cluster 2, H3c (HIST2H3C), mRNA.	MGC9629; H3; H3F2; H3FM; H3.2; H3/M
6270609	MAP4K3	4.51615	4.51615	12.4701	1.27127e-13	3.73604e-12	NM_003618.2	8491	NP_003609.2	ILMN_1813120	6270609	S	Homo sapiens mitogen-activated protein kinase kinase kinase kinase 3 (MAP4K3), mRNA.	RAB8IPL1; MAPKKKK3; GLK
5550014	TARS2	-2.58004	2.58004	-12.4661	1.28196e-13	3.75429e-12	NM_025150.3	80222	NP_079426.2	ILMN_1778187	5550014	S	Homo sapiens threonyl-tRNA synthetase 2, mitochondrial (putative) (TARS2), nuclear gene encoding mitochondrial protein, mRNA.	FLJ12528; TARSL1
510228	IDH3B	-3.49258	3.49258	-12.4645	1.28626e-13	3.75429e-12	NM_174856.1	3420	NP_777281.1	ILMN_1721669	510228	A	Homo sapiens isocitrate dehydrogenase 3 (NAD+) beta (IDH3B), nuclear gene encoding mitochondrial protein, transcript variant 3, mRNA.	FLJ11043; H-IDHB; MGC903
520184	HPCAL1	-11.2593	11.2593	-12.4521	1.32005e-13	3.82997e-12	NM_134421.1	3241	NP_602293.1	ILMN_1764850	520184	A	Homo sapiens hippocalcin-like 1 (HPCAL1), transcript variant 2, mRNA.	HLP2; VILIP-3; BDR1
7650435	DCTPP1	-6.57327	6.57327	-12.4517	1.32114e-13	3.82997e-12	NM_024096.1	79077	NP_077001.1	ILMN_1763129	7650435	S	Homo sapiens dCTP pyrophosphatase 1 (DCTPP1), mRNA.	RS21C6; CDA03; MGC5627
1440022	PARN	-6.51384	6.51384	-12.4484	1.3302e-13	3.84319e-12	NM_002582.1	5073	NP_002573.1	ILMN_1724811	1440022	S	Homo sapiens poly(A)-specific ribonuclease (deadenylation nuclease) (PARN), mRNA.	DAN
4590398	RHEBL1	8.41672	8.41672	12.4409	1.35123e-13	3.89081e-12	NM_144593.1	121268	NP_653194.1	ILMN_1721029	4590398	S	Homo sapiens Ras homolog enriched in brain like 1 (RHEBL1), mRNA.	FLJ25797; MGC34869; RHEBL1c
2640379	XPA	2.46367	2.46367	12.4355	1.36646e-13	3.92145e-12	NM_000380.2	7507	NP_000371.1	ILMN_1787591	2640379	S	Homo sapiens xeroderma pigmentosum, complementation group A (XPA), mRNA.	XP1; XPAC
2970646	PLAC2	-1.97303	1.97303	-12.4223	1.40491e-13	4.01834e-12	NM_153375.1	257000	NP_699206.1	ILMN_1725831	2970646	S	Homo sapiens placenta-specific 2 (PLAC2), mRNA.	FLJ90734
5960386	KCNQ3	-2.12801	2.12801	-12.4172	1.41998e-13	4.04789e-12	NM_004519.2	3786	NP_004510.1	ILMN_1775004	5960386	S	Homo sapiens potassium voltage-gated channel, KQT-like subfamily, member 3 (KCNQ3), mRNA.	BFNC2; EBN2; KV7.3
5700646	CRTAP	6.94969	6.94969	12.3879	1.50982e-13	4.28968e-12	NM_006371.3	10491	NP_006362.1	ILMN_1665235	5700646	A	Homo sapiens cartilage associated protein (CRTAP), mRNA.	CASP; OI7
7000703	POLR3K	-5.62621	5.62621	-12.3855	1.51738e-13	4.29032e-12	NM_016310.2	51728	NP_057394.1	ILMN_1801664	7000703	S	Homo sapiens polymerase (RNA) III (DNA directed) polypeptide K, 12.3 kDa (POLR3K), mRNA.	C11; RPC10; C11-RNP3; My010; RPC11; hRPC11
6420386	GPSM3	12.8256	12.8256	12.3846	1.52007e-13	4.29032e-12	NM_022107.1	63940	NP_071390.1	ILMN_1662799	6420386	S	Homo sapiens G-protein signaling modulator 3 (AGS3-like, C. elegans) (GPSM3), mRNA.	C6orf9; G18; G18.1a; G18.2; G18.1b; NG1
6980327	DKC1	-4.49616	4.49616	-12.3777	1.54254e-13	4.33939e-12	NM_001363.2	1736	NP_001354.1	ILMN_1671257	6980327	S	Homo sapiens dyskeratosis congenita 1, dyskerin (DKC1), mRNA.	NAP57; XAP101; dyskerin; DKC; NOLA4
4490678	AQP6	-1.93205	1.93205	-12.3607	1.59847e-13	4.482e-12	NM_001652.3	363	NP_001643.2	ILMN_1786381	4490678	A	Homo sapiens aquaporin 6, kidney specific (AQP6), mRNA.	KID; AQP2L
5960538	RCSD1	-4.76937	4.76937	-12.3378	1.67724e-13	4.68749e-12	NM_052862.2	92241	NP_443094.2	ILMN_1749006	5960538	S	Homo sapiens RCSD domain containing 1 (RCSD1), mRNA.	RP3-503M14.1; MGC21854; CAPZIP; MGC126611; MK2S4; MGC126585
5340471	PIP3-E	4.02351	4.02351	12.3356	1.68498e-13	4.69381e-12	NM_015553.1	26034	NP_056368.1	ILMN_1796497	5340471	S	Homo sapiens phosphoinositide-binding protein PIP3-E (PIP3-E), mRNA.	IPCEF1; KIAA0403; RP3-402L9.2
3990523	AZIN1	14.6657	14.6657	12.3309	1.7015e-13	4.72444e-12	NM_015878.4	51582	NP_056962.2	ILMN_1704550	3990523	I	Homo sapiens antizyme inhibitor 1 (AZIN1), transcript variant 1, mRNA.	ODC1L; OAZIN; OAZI; MGC3832; MGC691
4780041	ZC3H6	-2.76277	2.76277	-12.3246	1.72447e-13	4.7727e-12	NM_198581.2	376940	NP_940983.2	ILMN_1660852	4780041	S	Homo sapiens zinc finger CCCH-type containing 6 (ZC3H6), mRNA.	FLJ16526; FLJ41410; FLJ45877; ZC3HDC6; KIAA2035
5670241	STAU1	4.57858	4.57858	12.3134	1.76532e-13	4.87001e-12	NM_004602.2	6780	NP_004593.2	ILMN_1656136	5670241	A	Homo sapiens staufen, RNA binding protein, homolog 1 (Drosophila) (STAU1), transcript variant T4, mRNA.	FLJ25010; STAU
1260544	AKIRIN1	4.14544	4.14544	12.3056	1.79463e-13	4.93493e-12	NM_024595.1	79647	NP_078871.1	ILMN_1679383	1260544	I	Homo sapiens akirin 1 (AKIRIN1), mRNA.	STRF2; FLJ12666; RP11-781D11.2
1440451	EXOSC2	-3.80728	3.80728	-12.2951	1.83463e-13	5.02878e-12	NM_014285.4	23404	NP_055100.2	ILMN_1697736	1440451	S	Homo sapiens exosome component 2 (EXOSC2), mRNA.	p7; RRP4; hRrp4p; Rrp4p
6580553	ABCC5	-9.1996	9.1996	-12.2932	1.842e-13	5.03284e-12	NM_005688.2	10057	NP_005679.2	ILMN_1706531	6580553	I	Homo sapiens ATP-binding cassette, sub-family C (CFTR/MRP), member 5 (ABCC5), transcript variant 1, mRNA.	MOAT-C; pABC11; ABC33; MRP5; SMRP; EST277145; DKFZp686C1782; MOATC
7400368	RUNX1	-4.99865	4.99865	-12.2887	1.85984e-13	5.06541e-12	NM_001754.3	861	NP_001745.2	ILMN_1801504	7400368	A	Homo sapiens runt-related transcription factor 1 (acute myeloid leukemia 1; aml1 oncogene) (RUNX1), transcript variant 1, mRNA.	AMLCR1; PEBP2aB; EVI-1; CBFA2; AML1; AML1-EVI-1
240086	PHGDH	-11.1272	11.1272	-12.2794	1.89639e-13	5.14855e-12	NM_006623.2	26227	NP_006614.2	ILMN_1704537	240086	S	Homo sapiens phosphoglycerate dehydrogenase (PHGDH), mRNA.	PGD; 3-PGDH; PGDH; PDG; SERA; PGAD; MGC3017; 3PGDH
5130128	PLK1	-2.05956	2.05956	-12.2663	1.94971e-13	5.2746e-12	NM_005030.3	5347	NP_005021.2	ILMN_1736176	5130128	S	Homo sapiens polo-like kinase 1 (Drosophila) (PLK1), mRNA.	PLK; STPK13
6130079	RPL7A	5.49183	5.49183	12.2646	1.9565e-13	5.2746e-12	NM_000972.2	6130	NP_000963.1	ILMN_1740749	6130079	S	Homo sapiens ribosomal protein L7a (RPL7A), mRNA.	SURF3; TRUP
3060487	PSMC1	-2.31666	2.31666	-12.2635	1.96132e-13	5.2746e-12	NM_002802.2	5700	NP_002793.2	ILMN_1736353	3060487	S	Homo sapiens proteasome (prosome, macropain) 26S subunit, ATPase, 1 (PSMC1), mRNA.	MGC24583; P26S4; p56; S4; MGC8541
6280504	LOC100008589	13.8577	13.8577	12.2589	1.98036e-13	5.3091e-12	NR_003287.1	100008589		ILMN_1733559	6280504	I	Homo sapiens 28S ribosomal RNA (LOC100008589), non-coding RNA.
1500725	CD1C	-7.50924	7.50924	-12.2525	2.00711e-13	5.36239e-12	NM_001765.2	911	NP_001756.2	ILMN_1654210	1500725	S	Homo sapiens CD1c molecule (CD1C), mRNA.	CD1; R7; CD1A
1500307	SNX13	3.55024	3.55024	12.2512	2.01278e-13	5.36239e-12	NM_015132.3	23161	NP_055947.1	ILMN_1797082	1500307	S	Homo sapiens sorting nexin 13 (SNX13), mRNA.	KIAA0713; RGS-PX1
1500762	C3orf37	-4.11117	4.11117	-12.2456	2.03679e-13	5.40951e-12	NM_020187.2	56941	NP_064572.2	ILMN_1815682	1500762	A	Homo sapiens chromosome 3 open reading frame 37 (C3orf37), transcript variant 2, mRNA.	MGC111075; DC12
5560010	CPSF4	-3.29356	3.29356	-12.2238	2.13274e-13	5.64682e-12	NM_001081559.1	10898	NP_001075028.1	ILMN_1660426	5560010	S	Homo sapiens cleavage and polyadenylation specific factor 4, 30kDa (CPSF4), transcript variant 2, mRNA.	NAR; NEB1; CPSF30
5310259	COG1	-1.97228	1.97228	-12.217	2.16377e-13	5.71128e-12	NM_018714.2	9382	NP_061184.1	ILMN_1791873	5310259	S	Homo sapiens component of oligomeric golgi complex 1 (COG1), mRNA.	LDLB; KIAA1381; DKFZp762L1710; CDG2G
6900528	RHOT1	2.36085	2.36085	12.1941	2.27132e-13	5.97671e-12	NM_001033568.1	55288	NP_001028740.1	ILMN_1731484	6900528	I	Homo sapiens ras homolog gene family, member T1 (RHOT1), transcript variant 1, mRNA.	ARHT1; MIRO-1; FLJ12633; FLJ11040
6270202	CD1B	-8.28827	8.28827	-12.1622	2.43023e-13	6.37526e-12	NM_001764.2	910	NP_001755.1	ILMN_1726230	6270202	S	Homo sapiens CD1b molecule (CD1B), mRNA.	R1; MGC125991; CD1; MGC125990; CD1A
3120735	GRB10	2.43655	2.43655	12.1565	2.4595e-13	6.4323e-12	NM_001001555.1	2887	NP_001001555.1	ILMN_1652662	3120735	I	Homo sapiens growth factor receptor-bound protein 10 (GRB10), transcript variant 4, mRNA.	RSS; GRB-IR; IRBP; KIAA0207; Grb-10; MEG1
6940619	SEPT2	3.11245	3.11245	12.129	2.60782e-13	6.79943e-12	NM_001008491.1	4735	NP_001008491.1	ILMN_1676737	6940619	I	Homo sapiens septin 2 (SEPT2), transcript variant 1, mRNA.	KIAA0158; NEDD5; hNedd5; DIFF6; Pnutl3
290603	AARS	-5.94371	5.94371	-12.1224	2.64445e-13	6.87396e-12	NM_001605.2	16	NP_001596.2	ILMN_1662364	290603	S	Homo sapiens alanyl-tRNA synthetase (AARS), mRNA.
1580309	SERF2	2.90843	2.90843	12.1116	2.70611e-13	7.01293e-12	NM_001018108.2	10169	NP_001018118.1	ILMN_1789136	1580309	S	Homo sapiens small EDRK-rich factor 2 (SERF2), mRNA.	4F5REL; H4F5rel; FLJ37527; FLJ38557; FAM2C; MGC48826; HsT17089; FLJ20431
4730403	HMBS	-1.89793	1.89793	-12.0979	2.78602e-13	7.19821e-12	NM_001024382.1	3145	NP_001019553.1	ILMN_1694476	4730403	I	Homo sapiens hydroxymethylbilane synthase (HMBS), transcript variant 2, mRNA.	PBG-D; UPS; PBGD
20431	ZNF692	-2.01415	2.01415	-12.0934	2.81296e-13	7.2459e-12	NM_017865.2	55657	NP_060335.2	ILMN_1800750	20431	S	Homo sapiens zinc finger protein 692 (ZNF692), transcript variant 2, mRNA.	Zfp692; AREBP; FLJ20531
2690292	NCOA5	-3.33835	3.33835	-12.0872	2.85006e-13	7.31944e-12	NM_020967.2	57727	NP_066018.1	ILMN_1770035	2690292	S	Homo sapiens nuclear receptor coactivator 5 (NCOA5), mRNA.	CIA; bA465L10.6
1010044	NEBL	2.39344	2.39344	12.0781	2.90619e-13	7.44123e-12	NM_213569.1	10529	NP_998734.1	ILMN_1675927	1010044	A	Homo sapiens nebulette (NEBL), transcript variant 2, mRNA.	bA56H7.1; MGC119746; LNEBL; MGC119747
1400397	TMEM101	-3.96793	3.96793	-12.0369	3.17307e-13	8.10032e-12	NM_032376.2	84336	NP_115752.1	ILMN_1667716	1400397	S	Homo sapiens transmembrane protein 101 (TMEM101), mRNA.	FLJ23987; MGC4251
3190445	UBE2I	2.49662	2.49662	12.0344	3.19039e-13	8.12031e-12	NM_194259.1	7329	NP_919235.1	ILMN_1664542	3190445	I	Homo sapiens ubiquitin-conjugating enzyme E2I (UBC9 homolog, yeast) (UBE2I), transcript variant 2, mRNA.	UBC9; P18; C358B7.1
3310441	INTS10	-5.19858	5.19858	-12.0298	3.22203e-13	8.1765e-12	NM_018142.2	55174	NP_060612.2	ILMN_1679483	3310441	S	Homo sapiens integrator complex subunit 10 (INTS10), mRNA.	INT10; C8orf35; FLJ10569
870689	WHSC1L1	2.37948	2.37948	12.0265	3.24474e-13	8.20976e-12	NM_017778.2	54904	NP_060248.2	ILMN_1666715	870689	A	Homo sapiens Wolf-Hirschhorn syndrome candidate 1-like 1 (WHSC1L1), transcript variant short, mRNA.	pp14328; DKFZp667H044; NSD3; FLJ20353; MGC126766; MGC142029
1240639	FLJ20254	2.14281	2.14281	11.9891	3.51502e-13	8.86738e-12	NM_017727.3	54867	NP_060197.3	ILMN_1716907	1240639	S	Homo sapiens hypothetical protein FLJ20254 (FLJ20254), mRNA.	FLJ39682
1660593	KIF21A	2.56577	2.56577	11.9783	3.59687e-13	9.04719e-12	NM_017641.2	55605	NP_060111.2	ILMN_1681249	1660593	S	Homo sapiens kinesin family member 21A (KIF21A), mRNA.	FLJ20052; FEOM; DKFZp779C159; KIAA1708; FEOM1; CFEOM1; CFEOM
1500082	CHAC1	-1.71657	1.71657	-11.9734	3.63551e-13	9.10148e-12	NM_024111.2	79094	NP_077016.1	ILMN_1739241	1500082	S	Homo sapiens ChaC, cation transport regulator homolog 1 (E. coli) (CHAC1), mRNA.	MGC4504
1430360	ABHD14A	3.07398	3.07398	11.9728	3.63974e-13	9.10148e-12	NM_015407.3	25864	NP_056222.1	ILMN_1794213	1430360	S	Homo sapiens abhydrolase domain containing 14A (ABHD14A), mRNA.	DORZ1; DKFZP564O243
540010	ZNF655	3.03486	3.03486	11.9553	3.77892e-13	9.42195e-12	NM_001009958.1	79027	NP_001009958.1	ILMN_1769673	540010	A	Homo sapiens zinc finger protein 655 (ZNF655), transcript variant 4, mRNA.	VIK-1; FLJ23461; MGC5521; VIK; DKFZp686M1631; MGC10859; MGC16203
7320414	ZNF326	7.79684	7.79684	11.9472	3.84529e-13	9.55956e-12	NM_182976.1	284695	NP_892021.1	ILMN_1662021	7320414	A	Homo sapiens zinc finger protein 326 (ZNF326), transcript variant 1, mRNA.	FLJ20403; dJ871E2.1; ZAN75; Zfp326; MGC61591
7400711	KIAA0664	-8.52103	8.52103	-11.9377	3.92503e-13	9.72953e-12	NM_015229.3	23277	NP_056044.3	ILMN_1770719	7400711	S	Homo sapiens KIAA0664 (KIAA0664), mRNA.	DKFZp686L05242; DKFZp686M09233; FLJ23672; CLU1
1980671	RIC8B	4.06176	4.06176	11.8967	4.28685e-13	1.05957e-11	NM_018157.2	55188	NP_060627.2	ILMN_1663532	1980671	S	Homo sapiens resistance to inhibitors of cholinesterase 8 homolog B (C. elegans) (RIC8B), mRNA.	hSyn; FLJ10620; MGC39476; RIC8
2000468	SRPK2	8.05411	8.05411	11.8903	4.34557e-13	1.07099e-11	NM_182691.1	6733	NP_872633.1	ILMN_1657451	2000468	I	Homo sapiens SFRS protein kinase 2 (SRPK2), transcript variant 2, mRNA.	FLJ36101; SFRSK2
4040762	P2RY2	-2.24466	2.24466	-11.8846	4.39995e-13	1.08128e-11	NM_176071.1	5029	NP_788085.1	ILMN_1723535	4040762	A	Homo sapiens purinergic receptor P2Y, G-protein coupled, 2 (P2RY2), transcript variant 3, mRNA.	P2U; MGC40010; P2RU1; P2Y2R; P2Y2; P2U1; P2UR; MGC20088; HP2U
4490072	GFRA2	-2.21638	2.21638	-11.86	4.63883e-13	1.13671e-11	NM_001495.4	2675	NP_001486.4	ILMN_1656300	4490072	S	Homo sapiens GDNF family receptor alpha 2 (GFRA2), transcript variant 1, mRNA.	NTNRA; TRNR2; RETL2; NRTNR-ALPHA; GDNFRB
4880370	JUP	8.49543	8.49543	11.8558	4.68119e-13	1.14381e-11	NM_002230.1	3728	NP_002221.1	ILMN_1733811	4880370	A	Homo sapiens junction plakoglobin (JUP), transcript variant 1, mRNA.	PKGB; CTNNG; ARVD12; PDGB; DPIII; DP3
5690520	CHMP6	2.16813	2.16813	11.8491	4.74921e-13	1.15713e-11	NM_024591.3	79643	NP_078867.2	ILMN_1706397	5690520	I	Homo sapiens chromatin modifying protein 6 (CHMP6), mRNA.	VPS20; FLJ11749
2490403	SLC25A17	-4.34587	4.34587	-11.8399	4.84468e-13	1.17704e-11	NM_006358.2	10478	NP_006349.1	ILMN_1737312	2490403	S	Homo sapiens solute carrier family 25 (mitochondrial carrier; peroxisomal membrane protein, 34kDa), member 17 (SLC25A17), nuclear gene encoding mitochondrial protein, mRNA.	PMP34
6280543	OASL	20.7092	20.7092	11.8304	4.9457e-13	1.19818e-11	NM_003733.2	8638	NP_003724.1	ILMN_1681721	6280543	I	Homo sapiens 2'-5'-oligoadenylate synthetase-like (OASL), transcript variant 1, mRNA.	p59OASL; TRIP14
1990274	ATP5SL	-2.68651	2.68651	-11.816	5.10144e-13	1.23241e-11	NM_018035.1	55101	NP_060505.1	ILMN_1809027	1990274	S	Homo sapiens ATP5S-like (ATP5SL), mRNA.	FLJ10241
6290053	AUP1	2.39169	2.39169	11.791	5.38607e-13	1.29678e-11	NM_181575.3	550	NP_853553.1	ILMN_1651378	6290053	A	Homo sapiens ancient ubiquitous protein 1 (AUP1), mRNA.
3370072	CHTF8	1.85394	1.85394	11.7899	5.39821e-13	1.29678e-11	NM_001040144.1	54921	NP_001035234.1	ILMN_1779780	3370072	A	Homo sapiens CTF8, chromosome transmission fidelity factor 8 homolog (S. cerevisiae) (CHTF8), transcript variant 2, mRNA.	FLJ20400; DERPC
2600176	C19orf6	2.96168	2.96168	11.774	5.58723e-13	1.33843e-11	NM_001033026.1	91304	NP_001028198.1	ILMN_1762439	2600176	I	Homo sapiens chromosome 19 open reading frame 6 (C19orf6), transcript variant 1, mRNA.	R32184_3; ASBABP1; MGC4022
6100154	C2orf44	-2.9385	2.9385	-11.7503	5.88204e-13	1.40512e-11	NM_025203.1	80304	NP_079479.1	ILMN_1730631	6100154	S	Homo sapiens chromosome 2 open reading frame 44 (C2orf44), mRNA.	PP384; FLJ21945
6980154	GRINL1A	3.24053	3.24053	11.74	6.01566e-13	1.43303e-11	NM_001018102.1	81488	NP_001018112.1	ILMN_1809511	6980154	A	Homo sapiens glutamate receptor, ionotropic, N-methyl D-aspartate-like 1A (GRINL1A), transcript variant 2, mRNA.	DKFZp586F1918
6450450	LARP7	4.52091	4.52091	11.6942	6.64593e-13	1.57878e-11	NM_016648.2	51574	NP_057732.2	ILMN_1756104	6450450	S	Homo sapiens La ribonucleoprotein domain family, member 7 (LARP7), transcript variant 1, mRNA.	MGC104360; DKFZP564K112; HDCMA18P
6250672	CCNO	-1.86893	1.86893	-11.6823	6.81985e-13	1.6156e-11	NM_021147.3	10309	NP_066970.3	ILMN_1676631	6250672	A	Homo sapiens cyclin O (CCNO), mRNA.	UDG2; UNG2; CCNU; FLJ22422
3800671	CTNNB1	5.27667	5.27667	11.6788	6.87254e-13	1.62359e-11	NM_001098209.1	1499	NP_001091679.1	ILMN_1757350	3800671	A	Homo sapiens catenin (cadherin-associated protein), beta 1, 88kDa (CTNNB1), transcript variant 2, mRNA.	CTNNB; FLJ25606; FLJ37923; DKFZp686D02253
1780240	CHML	-2.01407	2.01407	-11.6759	6.91507e-13	1.62914e-11	NM_001821.3	1122	NP_001812.2	ILMN_1747697	1780240	S	Homo sapiens choroideremia-like (Rab escort protein 2) (CHML), mRNA.	REP2; FLJ10071; FLJ13361
2810328	RBM12	-3.9238	3.9238	-11.6745	6.93725e-13	1.62987e-11	NM_006047.4	10137	NP_006038.2	ILMN_1797698	2810328	A	Homo sapiens RNA binding motif protein 12 (RBM12), transcript variant 1, mRNA.	HRIHFB2091; SWAN; KIAA0765
1030747	HLA-E	2.85194	2.85194	11.6727	6.96447e-13	1.63179e-11	NM_005516.4	3133	NP_005507.3	ILMN_1765258	1030747	S	Homo sapiens major histocompatibility complex, class I, E (HLA-E), mRNA.	DKFZp686P19218; EA2.1; MHC; HLA-6.2; EA1.2
4150358	TNS4	1.85638	1.85638	11.6654	7.07519e-13	1.6532e-11	NM_032865.4	84951	NP_116254.3	ILMN_1716370	4150358	S	Homo sapiens tensin 4 (TNS4), mRNA.	CTEN; FLJ14950; PP14434
1050709	RPL8	2.85411	2.85411	11.6631	7.11104e-13	1.65705e-11	NM_033301.1	6132	NP_150644.1	ILMN_1811433	1050709	I	Homo sapiens ribosomal protein L8 (RPL8), transcript variant 2, mRNA.
270296	PPP2CB	4.19037	4.19037	11.6513	7.29731e-13	1.69449e-11	NM_001009552.1	5516	NP_001009552.1	ILMN_1675693	270296	I	Homo sapiens protein phosphatase 2 (formerly 2A), catalytic subunit, beta isoform (PPP2CB), transcript variant 2, mRNA.	PP2CB
1980709	ACSS2	2.20135	2.20135	11.6504	7.31134e-13	1.69449e-11	NM_018677.2	55902	NP_061147.1	ILMN_1697510	1980709	I	Homo sapiens acyl-CoA synthetase short-chain family member 2 (ACSS2), transcript variant 1, mRNA.	AceCS; ACAS2; ACS; ACSA; dJ1161H23.1; DKFZp762G026
7400725	PSMD9	-2.75185	2.75185	-11.6463	7.37731e-13	1.70515e-11	NM_002813.4	5715	NP_002804.2	ILMN_1732767	7400725	S	Homo sapiens proteasome (prosome, macropain) 26S subunit, non-ATPase, 9 (PSMD9), mRNA.	MGC8644; p27
1430475	EID2	3.59354	3.59354	11.6407	7.46716e-13	1.72127e-11	NM_153232.3	163126	NP_694964.3	ILMN_1704472	1430475	S	Homo sapiens EP300 interacting inhibitor of differentiation 2 (EID2), mRNA.	EID-2; CRI2; MGC20452
4220181	DAD1	-3.1642	3.1642	-11.6256	7.71747e-13	1.77419e-11	NM_001344.1	1603	NP_001335.1	ILMN_1731619	4220181	S	Homo sapiens defender against cell death 1 (DAD1), mRNA.	OST2
630139	OPRM1	-1.68994	1.68994	-11.5901	8.34107e-13	1.90826e-11	NM_001008505.1	4988	NP_001008505.2	ILMN_1689129	630139	I	Homo sapiens opioid receptor, mu 1 (OPRM1), transcript variant MOR-1X, mRNA.	MOR1; OPRM; KIAA0403
6650458	STOML2	-2.5814	2.5814	-11.5899	8.34527e-13	1.90826e-11	NM_013442.1	30968	NP_038470.1	ILMN_1663002	6650458	S	Homo sapiens stomatin (EPB72)-like 2 (STOML2), mRNA.	HSPC108; SLP-2
3120114	HIST1H2AM	17.1872	17.1872	11.5805	8.5191e-13	1.94281e-11	NM_003514.2	8336	NP_003505.1	ILMN_1756022	3120114	S	Homo sapiens histone cluster 1, H2am (HIST1H2AM), mRNA.	H2AFN; H2A.1; dJ193B12.1; H2A/n
1070593	KLHL2	4.44976	4.44976	11.5669	8.77674e-13	1.99624e-11	NM_007246.2	11275	NP_009177.2	ILMN_1701837	1070593	S	Homo sapiens kelch-like 2, Mayven (Drosophila) (KLHL2), mRNA.	ABP-KELCH; MAV; MAYVEN
6650543	VHL	4.44462	4.44462	11.5626	8.85997e-13	2.00791e-11	NM_000551.2	7428	NP_000542.1	ILMN_1801984	6650543	I	Homo sapiens von Hippel-Lindau tumor suppressor (VHL), transcript variant 1, mRNA.	HRCA1; VHL1; RCA1
610563	HOXA6	2.28209	2.28209	11.5609	8.89338e-13	2.00791e-11	NM_024014.2	3203	NP_076919.1	ILMN_1815570	610563	S	Homo sapiens homeobox A6 (HOXA6), mRNA.	HOX1B; HOX1.2; HOX1
360021	EPGN	-3.20586	3.20586	-11.5606	8.89849e-13	2.00791e-11	NM_001013442.1	255324	NP_001013460.1	ILMN_1815313	360021	S	Homo sapiens epithelial mitogen homolog (mouse) (EPGN), mRNA.	ALGV3072; EPG; PRO9904; epigen; FLJ75542
5310240	PHF1	2.87553	2.87553	11.5532	9.04489e-13	2.03558e-11	NM_024165.1	5252	NP_077084.1	ILMN_1752877	5310240	I	Homo sapiens PHD finger protein 1 (PHF1), transcript variant 2, mRNA.	PHF2
6020523	PPP2R2B	-1.98523	1.98523	-11.5514	9.07988e-13	2.03809e-11	NM_181676.1	5521	NP_858062.1	ILMN_1660732	6020523	A	Homo sapiens protein phosphatase 2 (formerly 2A), regulatory subunit B, beta isoform (PPP2R2B), transcript variant 4, mRNA.	PR2AB-BETA; PR52B; PR2APR55-BETA; PR2AB55-BETA; MGC24888; PR55-BETA; PP2A-PR55B; SCA12
4150482	DOM3Z	2.79371	2.79371	11.55	9.10839e-13	2.03914e-11	NM_005510.3	1797	NP_005501.2	ILMN_1726990	4150482	S	Homo sapiens dom-3 homolog Z (C. elegans) (DOM3Z), mRNA.	NG6; DOM3L
5860392	C8orf48	2.27862	2.27862	11.5391	9.3281e-13	2.08287e-11	XR_017961.1	157773		ILMN_1784408	5860392	S	PREDICTED: Homo sapiens chromosome 8 open reading frame 48 (C8orf48), misc RNA.
7610747	MRPL24	-4.22213	4.22213	-11.5346	9.42166e-13	2.09828e-11	NM_145729.1	79590	NP_663781.1	ILMN_1695576	7610747	A	Homo sapiens mitochondrial ribosomal protein L24 (MRPL24), nuclear gene encoding mitochondrial protein, transcript variant 1, mRNA.	FLJ20917; MRP-L18; MGC22737; MGC9831
1990717	C1orf63	8.20862	8.20862	11.5171	9.79109e-13	2.17489e-11	NM_020317.3	57035	NP_064713.3	ILMN_1749915	1990717	A	Homo sapiens chromosome 1 open reading frame 63 (C1orf63), mRNA.	RP3-465N24.4; NPD014; DJ465N24.2.1
5260440	ST3GAL6	-4.76284	4.76284	-11.4916	1.03554e-12	2.29429e-11	NM_006100.2	10402	NP_006091.1	ILMN_1781560	5260440	S	Homo sapiens ST3 beta-galactoside alpha-2,3-sialyltransferase 6 (ST3GAL6), mRNA.	ST3GALVI; SIAT10
6550204	RSPO3	-1.98055	1.98055	-11.4833	1.05454e-12	2.33033e-11	NM_032784.3	84870	NP_116173.2	ILMN_1681983	6550204	S	Homo sapiens R-spondin 3 homolog (Xenopus laevis) (RSPO3), mRNA.	THSD2; PWTSR; FLJ14440; CRISTIN1
1260025	CDK5RAP1	-2.30824	2.30824	-11.4696	1.08702e-12	2.39592e-11	NM_016408.2	51654	NP_057492.2	ILMN_1711023	1260025	A	Homo sapiens CDK5 regulatory subunit associated protein 1 (CDK5RAP1), transcript variant 1, mRNA.	C20orf34; CGI-05; HSPC167; CDK5RAP1.3; CDK5RAP1.4; C42
2940722	ARID4B	5.32431	5.32431	11.4556	1.12112e-12	2.46473e-11	NM_016374.5	51742	NP_057458.4	ILMN_1761334	2940722	A	Homo sapiens AT rich interactive domain 4B (RBP1-like) (ARID4B), transcript variant 1, mRNA.	BCAA; RBP1L1; MGC163290; BRCAA1; RBBP1L1; SAP180; DKFZp313M2420
7510291	C14orf21	-2.11782	2.11782	-11.4436	1.15123e-12	2.51862e-11	NM_174913.1	161424	NP_777573.1	ILMN_1698085	7510291	S	Homo sapiens chromosome 14 open reading frame 21 (C14orf21), mRNA.	KIAA2021
150288	UBE1	7.29348	7.29348	11.4434	1.15152e-12	2.51862e-11	NM_003334.2	7317	NP_003325.2	ILMN_1683609	150288	A	Homo sapiens ubiquitin-activating enzyme E1 (UBE1), transcript variant 1, mRNA.	UBA1A; A1S9; A1ST; UBE1X; MGC4781; A1S9T; UBA1; GXP1
3140044	WDR5	1.71039	1.71039	11.4251	1.19901e-12	2.6158e-11	NM_017588.2	11091	NP_060058.1	ILMN_1737087	3140044	I	Homo sapiens WD repeat domain 5 (WDR5), transcript variant 1, mRNA.	SWD3; BIG-3
1450370	DCP1A	4.07384	4.07384	11.4218	1.20782e-12	2.62831e-11	NM_018403.4	55802	NP_060873.3	ILMN_1809285	1450370	S	Homo sapiens DCP1 decapping enzyme homolog A (S. cerevisiae) (DCP1A), mRNA.	Nbla00360; FLJ21691; SMIF; SMAD4IP1; HSA275986
1090112	C21orf57	-4.56469	4.56469	-11.4173	1.21999e-12	2.64807e-11	NM_058181.1	54059	NP_478061.1	ILMN_1656297	1090112	I	Homo sapiens chromosome 21 open reading frame 57 (C21orf57), transcript variant 1, mRNA.	FLJ46907
780333	TCTE1	1.71192	1.71192	11.4139	1.22906e-12	2.66098e-11	NM_182539.2	202500	NP_872345.1	ILMN_1667720	780333	S	Homo sapiens t-complex-associated-testis-expressed 1 (TCTE1), mRNA.	D6S46; MGC33600
2480156	ZNF584	-2.13974	2.13974	-11.3926	1.28861e-12	2.78288e-11	NM_173548.1	201514	NP_775819.1	ILMN_1742923	2480156	S	Homo sapiens zinc finger protein 584 (ZNF584), mRNA.	FLJ39899
6290253	C19orf52	-2.48315	2.48315	-11.37	1.35452e-12	2.91784e-11	NM_138358.2	90580	NP_612367.1	ILMN_1726181	6290253	S	Homo sapiens chromosome 19 open reading frame 52 (C19orf52), mRNA.
50465	NFKBIZ	5.8325	5.8325	11.3669	1.36407e-12	2.93104e-11	NM_031419.2	64332	NP_113607.1	ILMN_1770260	50465	I	Homo sapiens nuclear factor of kappa light polypeptide gene enhancer in B-cells inhibitor, zeta (NFKBIZ), transcript variant 1, mRNA.	MAIL; INAP; FLJ34463; IKBZ; FLJ30225
3780608	ST6GALNAC6	-7.68897	7.68897	-11.3373	1.45641e-12	3.1216e-11	NM_013443.3	30815	NP_038471.2	ILMN_1691736	3780608	S	Homo sapiens ST6 (alpha-N-acetyl-neuraminyl-2,3-beta-galactosyl-1, 3)-N-acetylgalactosaminide alpha-2,6-sialyltransferase 6 (ST6GALNAC6), mRNA.	RP11-203J24.3; ST6GALNACVI; SIAT7F
670563	KIF6	-1.9392	1.9392	-11.3157	1.52824e-12	3.26737e-11	NM_145027.3	221458	NP_659464.2	ILMN_1673716	670563	S	Homo sapiens kinesin family member 6 (KIF6), mRNA.	dJ188D3.1; DKFZp451I2418; C6orf102; dJ137F1.4; MGC33317; dJ1043E3.1
4280497	SLAMF7	5.63745	5.63745	11.3093	1.55021e-12	3.30608e-11	NM_021181.3	57823	NP_067004.3	ILMN_1710923	4280497	S	Homo sapiens SLAM family member 7 (SLAMF7), mRNA.	CD319; 19A; CRACC; CS1
3850064	PLCXD1	-7.26049	7.26049	-11.3036	1.56985e-12	3.33965e-11	NM_018390.2	55344	NP_060860.1	ILMN_1747451	3850064	S	Homo sapiens phosphatidylinositol-specific phospholipase C, X domain containing 1 (PLCXD1), mRNA.	LL0XNC01-136G2.1; FLJ11323
840242	RPL13	2.76692	2.76692	11.2994	1.58465e-12	3.36276e-11	NM_033251.1	6137	NP_150254.1	ILMN_1709039	840242	I	Homo sapiens ribosomal protein L13 (RPL13), transcript variant 2, mRNA.	D16S444E; FLJ27454; MGC71373; MGC117342; FLJ27453; BBC1
1820070	CRYGA	-1.68142	1.68142	-11.2962	1.59606e-12	3.37859e-11	NM_014617.3	1418	NP_055432.2	ILMN_1779304	1820070	S	Homo sapiens crystallin, gamma A (CRYGA), mRNA.	CRY-g-A; CRYG1; CRYG5
2030243	FTSJ2	-2.41176	2.41176	-11.2839	1.64002e-12	3.46308e-11	NM_013393.1	29960	NP_037525.1	ILMN_1815933	2030243	A	Homo sapiens FtsJ homolog 2 (E. coli) (FTSJ2), mRNA.	FJH1; DKFZp686J14194
5820458	CCDC140	-1.98866	1.98866	-11.2822	1.64654e-12	3.46828e-11	NM_153038.1	151278	NP_694583.1	ILMN_1691566	5820458	S	Homo sapiens coiled-coil domain containing 140 (CCDC140), mRNA.	MGC133159; FLJ32447
290592	CASP8	2.01234	2.01234	11.2605	1.72784e-12	3.63059e-11	NM_033356.3	841	NP_203520.1	ILMN_1787749	290592	I	Homo sapiens caspase 8, apoptosis-related cysteine peptidase (CASP8), transcript variant C, mRNA.	MGC78473; MACH; MCH5; ALPS2B; FLICE; CAP4
610193	PARK7	-1.99317	1.99317	-11.2571	1.74105e-12	3.64938e-11	NM_007262.3	11315	NP_009193.2	ILMN_1744713	610193	S	Homo sapiens Parkinson disease (autosomal recessive, early onset) 7 (PARK7), mRNA.	FLJ27376; DJ1; DJ-1
3400703	WAC	4.88338	4.88338	11.2545	1.75129e-12	3.66187e-11	NM_100264.1	51322	NP_567822.1	ILMN_1669727	3400703	I	Homo sapiens WW domain containing adaptor with coiled-coil (WAC), transcript variant 2, mRNA.	bA48B24; MGC10753; BM-016; Wwp4; PRO1741; bA48B24.1
2750349	HIST1H4I	7.16482	7.16482	11.2503	1.76794e-12	3.68278e-11	NM_003495.2	8294	NP_003486.1	ILMN_1670033	2750349	S	Homo sapiens histone cluster 1, H4i (HIST1H4I), mRNA.	H4FM; H4/m; H4M
3830192	ZNF791	4.43862	4.43862	11.2498	1.76991e-12	3.68278e-11	NM_153358.1	163049	NP_699189.1	ILMN_1758105	3830192	S	Homo sapiens zinc finger protein 791 (ZNF791), mRNA.	MGC126179; FLJ90396; MGC126180
4290537	TMED2	4.20929	4.20929	11.241	1.80492e-12	3.74651e-11	NM_006815.3	10959	NP_006806.1	ILMN_1654939	4290537	S	Homo sapiens transmembrane emp24 domain trafficking protein 2 (TMED2), mRNA.	FLJ21323; RNP24; P24A
5260082	CP110	2.45333	2.45333	11.1944	2.00318e-12	4.14799e-11	NM_014711.3	9738	NP_055526.2	ILMN_1773200	5260082	S	Homo sapiens CP110 protein (CP110), mRNA.	KIAA0419; DKFZp781G1416
20500	BRF2	-2.90325	2.90325	-11.1602	2.16226e-12	4.46659e-11	NM_018310.2	55290	NP_060780.2	ILMN_1665554	20500	S	Homo sapiens BRF2, subunit of RNA polymerase III transcription initiation factor, BRF1-like (BRF2), mRNA.	TFIIIB50; FLJ11052; BRFU
650524	SUNC1	-1.91042	1.91042	-11.1585	2.17052e-12	4.47285e-11	NM_001030019.1	256979	NP_001025190.1	ILMN_1673793	650524	I	Homo sapiens Sad1 and UNC84 domain containing 1 (SUNC1), transcript variant 1, mRNA.	MGC33329
1410397	GPR27	-1.70941	1.70941	-11.1571	2.17743e-12	4.47629e-11	NM_018971.1	2850	NP_061844.1	ILMN_1744034	1410397	S	Homo sapiens G protein-coupled receptor 27 (GPR27), mRNA.	SREB1
3290341	AIFM1	-2.66071	2.66071	-11.1166	2.38472e-12	4.89067e-11	NM_145813.1	9131	NP_665812.1	ILMN_1668408	3290341	A	Homo sapiens apoptosis-inducing factor, mitochondrion-associated, 1 (AIFM1), nuclear gene encoding mitochondrial protein, transcript variant 3, mRNA.	MGC111425; PDCD8; AIF
7570411	NFS1	-5.03159	5.03159	-11.112	2.40978e-12	4.93025e-11	NM_021100.3	9054	NP_066923.3	ILMN_1761314	7570411	A	Homo sapiens NFS1 nitrogen fixation 1 homolog (S. cerevisiae) (NFS1), nuclear gene encoding mitochondrial protein, mRNA.	IscS; NIFS; HUSSY-08
4230717	SNAP23	6.38373	6.38373	11.1077	2.43291e-12	4.96569e-11	NM_003825.2	8773	NP_003816.2	ILMN_1687519	4230717	I	Homo sapiens synaptosomal-associated protein, 23kDa (SNAP23), transcript variant 1, mRNA.	SNAP23A; SNAP23B; HsT17016
4780541	RAE1	3.14105	3.14105	11.1045	2.45085e-12	4.99039e-11	NM_003610.3	8480	NP_003601.1	ILMN_1690259	4780541	I	Homo sapiens RAE1 RNA export 1 homolog (S. pombe) (RAE1), transcript variant 1, mRNA.	MIG14; MGC117333; dJ800J21.1; FLJ30608; MGC126076; Mnrp41; MRNP41; dJ481F12.3; MGC126077
5360414	ZNF766	2.31961	2.31961	11.0984	2.4844e-12	5.04671e-11	NM_001010851.2	90321	NP_001010851.1	ILMN_1793673	5360414	S	Homo sapiens zinc finger protein 766 (ZNF766), mRNA.
4200482	BRWD1	2.31503	2.31503	11.0777	2.60303e-12	5.27515e-11	NM_001007246.1	54014	NP_001007247.1	ILMN_1805111	4200482	A	Homo sapiens bromodomain and WD repeat domain containing 1 (BRWD1), transcript variant 3, mRNA.	C21orf107; FLJ43918; WDR9; N143
2260133	RPS6KA3	3.24369	3.24369	11.0581	2.72054e-12	5.50026e-11	NM_004586.2	6197	NP_004577.1	ILMN_1652736	2260133	I	Homo sapiens ribosomal protein S6 kinase, 90kDa, polypeptide 3 (RPS6KA3), mRNA.	pp90RSK2; MAPKAPK1B; CLS; RSK2; RSK; S6K-alpha3; p90-RSK2; ISPK-1; MRX19; HU-3
2140735	RALGDS	5.50495	5.50495	11.0464	2.79328e-12	5.63398e-11	NM_006266.2	5900	NP_006257.1	ILMN_1699856	2140735	S	Homo sapiens ral guanine nucleotide dissociation stimulator (RALGDS), transcript variant 1, mRNA.	RGF; RalGEF; FLJ20922
4210102	C3orf75	-2.77818	2.77818	-11.021	2.95792e-12	5.95202e-11	NM_001031703.2	54859	NP_001026873.2	ILMN_1708382	4210102	I	Homo sapiens chromosome 3 open reading frame 75 (C3orf75), mRNA.	FLJ20211
1780564	CDC42	13.0338	13.0338	11.0177	2.98019e-12	5.98278e-11	NM_001039802.1	998	NP_001034891.1	ILMN_1675156	1780564	A	Homo sapiens cell division cycle 42 (GTP binding protein, 25kDa) (CDC42), transcript variant 3, mRNA.	CDC42Hs; G25K
630553	NHLRC4	-1.85161	1.85161	-11.0047	3.06904e-12	6.14671e-11	NM_176677.1	283948	NP_788850.1	ILMN_1684312	630553	S	Homo sapiens NHL repeat containing 4 (NHLRC4), mRNA.
4260767	GP1BA	2.58348	2.58348	11.0005	3.09866e-12	6.19153e-11	NM_000173.4	2811	NP_000164.4	ILMN_1753575	4260767	S	Homo sapiens glycoprotein Ib (platelet), alpha polypeptide (GP1BA), mRNA.	MGC34595; CD42B; GP1B; BSS; CD42b-alpha
5270093	PRAF2	2.1501	2.1501	10.9928	3.15279e-12	6.27842e-11	NM_007213.1	11230	NP_009144.1	ILMN_1720578	5270093	S	Homo sapiens PRA1 domain family, member 2 (PRAF2), mRNA.	JM4
5080162	KTN1	2.46493	2.46493	10.9913	3.16382e-12	6.27842e-11	NM_182926.2	3895	NP_891556.1	ILMN_1740523	5080162	S	Homo sapiens kinectin 1 (kinesin receptor) (KTN1), transcript variant 1, mRNA.	KIAA0004; MGC133337; MU-RMS-40.19; CG1; KNT
270605	STRA13	-3.25805	3.25805	-10.9908	3.16741e-12	6.27842e-11	NM_144998.2	201254	NP_659435.2	ILMN_1769634	270605	S	Homo sapiens stimulated by retinoic acid 13 homolog (mouse) (STRA13), mRNA.	E3; MGC14480
5260600	ZNF655	2.81927	2.81927	10.9902	3.17151e-12	6.27842e-11	NM_001009957.1	79027	NP_001009957.1	ILMN_1765254	5260600	I	Homo sapiens zinc finger protein 655 (ZNF655), transcript variant 5, mRNA.	VIK-1; FLJ23461; MGC5521; VIK; DKFZp686M1631; MGC10859; MGC16203
520632	UNC5C	-1.78824	1.78824	-10.9891	3.17918e-12	6.27907e-11	NM_003728.2	8633	NP_003719.2	ILMN_1687875	520632	S	Homo sapiens unc-5 homolog C (C. elegans) (UNC5C), mRNA.	UNC5H3
2490044	C21orf66	5.76903	5.76903	10.9821	3.23014e-12	6.36501e-11	NM_058191.3	94104	NP_478071.1	ILMN_1682896	2490044	A	Homo sapiens chromosome 21 open reading frame 66 (C21orf66), transcript variant 4, mRNA.	FLJ90561; GCFC; BM-020
6200669	HIST1H2BD	19.6075	19.6075	10.9748	3.28443e-12	6.44829e-11	NM_138720.1	3017	NP_619790.1	ILMN_1758623	6200669	A	Homo sapiens histone cluster 1, H2bd (HIST1H2BD), transcript variant 2, mRNA.	H2B.1B; HIRIP2; MGC90432; dJ221C16.6; H2B/b; H2BFB
4780521	PRPS1	-4.44505	4.44505	-10.9743	3.28748e-12	6.44829e-11	NM_002764.2	5631	NP_002755.1	ILMN_1667050	4780521	S	Homo sapiens phosphoribosyl pyrophosphate synthetase 1 (PRPS1), mRNA.	PRSI; KIAA0967; PRS I
5820097	TMBIM1	-3.25042	3.25042	-10.9699	3.3205e-12	6.49815e-11	NM_022152.4	64114	NP_071435.2	ILMN_1705213	5820097	S	Homo sapiens transmembrane BAX inhibitor motif containing 1 (TMBIM1), mRNA.	PP1201; MST100; RECS1; MSTP100
730228	VDAC3	-4.37939	4.37939	-10.9622	3.37949e-12	6.59332e-11	NM_005662.4	7419	NP_005653.3	ILMN_1729816	730228	S	Homo sapiens voltage-dependent anion channel 3 (VDAC3), mRNA.	HD-VDAC3
5270347	PARL	-2.54312	2.54312	-10.9605	3.39194e-12	6.59332e-11	NM_001037639.1	55486	NP_001032728.1	ILMN_1731354	5270347	S	Homo sapiens presenilin associated, rhomboid-like (PARL), nuclear gene encoding mitochondrial protein, transcript variant 2, mRNA.	PSARL; PSENIP2; PSARL1; RHBDS1; PRO2207
2490577	PLEKHA4	11.2907	11.2907	10.9605	3.39226e-12	6.59332e-11	NM_020904.1	57664	NP_065955.1	ILMN_1755173	2490577	S	Homo sapiens pleckstrin homology domain containing, family A (phosphoinositide binding specific) member 4 (PLEKHA4), mRNA.	PEPP1
6350370	CLASP2	4.94914	4.94914	10.9563	3.42501e-12	6.64189e-11	NM_015097.1	23122	NP_055912.1	ILMN_1770548	6350370	S	Homo sapiens cytoplasmic linker associated protein 2 (CLASP2), mRNA.
5810747	CRAT	1.67341	1.67341	10.9476	3.49279e-12	6.758e-11	NM_004003.2	1384	NP_003994.2	ILMN_1705767	5810747	I	Homo sapiens carnitine acetyltransferase (CRAT), transcript variant 2, mRNA.	CAT1
5090088	EPRS	-4.18847	4.18847	-10.9403	3.55137e-12	6.85583e-11	NM_004446.2	2058	NP_004437.2	ILMN_1783695	5090088	S	Homo sapiens glutamyl-prolyl-tRNA synthetase (EPRS), mRNA.	QPRS; EARS; PARS; PIG32; QARS; DKFZp313B047
5310050	CCDC71	4.34586	4.34586	10.9389	3.56283e-12	6.86246e-11	NM_022903.3	64925	NP_075054.3	ILMN_1768433	5310050	S	Homo sapiens coiled-coil domain containing 71 (CCDC71), mRNA.	FLJ13629; FLJ12800
1010170	BACH1	3.42235	3.42235	10.932	3.61889e-12	6.95204e-11	NM_001011545.1	571	NP_001011545.1	ILMN_1807181	1010170	A	Homo sapiens BTB and CNC homology 1, basic leucine zipper transcription factor 1 (BACH1), transcript variant 3, mRNA.
6250414	GGA1	1.98029	1.98029	10.9312	3.6256e-12	6.95204e-11	NM_013365.3	26088	NP_037497.1	ILMN_1658175	6250414	A	Homo sapiens golgi associated, gamma adaptin ear containing, ARF binding protein 1 (GGA1), transcript variant 1, mRNA.
6620519	MRGPRX3	-1.54008	1.54008	-10.9254	3.67362e-12	7.02836e-11	NM_054031.2	117195	NP_473372.2	ILMN_1773546	6620519	S	Homo sapiens MAS-related GPR, member X3 (MRGPRX3), mRNA.	SNSR1; MRGX3; GPCR
6110343	CCL23	-2.85336	2.85336	-10.9194	3.7241e-12	7.10904e-11	NM_145898.1	6368	NP_665905.1	ILMN_1686109	6110343	A	Homo sapiens chemokine (C-C motif) ligand 23 (CCL23), transcript variant CKbeta8, mRNA.	Ckb-8-1; CKb8; CK-BETA-8; SCYA23; MIP3; Ckb-8; MIP-3; MPIF-1
3420300	EEF2K	-5.49331	5.49331	-10.9117	3.78959e-12	7.21795e-11	NM_013302.3	29904	NP_037434.1	ILMN_1789171	3420300	S	Homo sapiens eukaryotic elongation factor-2 kinase (EEF2K), mRNA.	MGC45041; HSU93850; eEF-2K
6940008	PNLDC1	2.28458	2.28458	10.9038	3.85868e-12	7.3332e-11	NM_173516.1	154197	NP_775787.1	ILMN_1656132	6940008	S	Homo sapiens poly(A)-specific ribonuclease (PARN)-like domain containing 1 (PNLDC1), mRNA.	FLJ40240; MGC138451; dJ195P10.2
2570088	SEC11A	-2.12471	2.12471	-10.8935	3.95028e-12	7.49064e-11	NM_014300.2	23478	NP_055115.1	ILMN_1693490	2570088	S	Homo sapiens SEC11 homolog A (S. cerevisiae) (SEC11A), mRNA.	SPCS4A; SEC11L1; SPC18; 1810012E07Rik; sid2895
3940086	EDA	2.02265	2.02265	10.8908	3.97446e-12	7.51983e-11	NM_001005609.1	1896	NP_001005609.1	ILMN_1791250	3940086	A	Homo sapiens ectodysplasin A (EDA), transcript variant 2, mRNA.	HED; ED1; EDA2; XHED; ED1-A2; ED1-A1; XLHED; EDA1
2340220	CD55	3.97081	3.97081	10.8891	3.98997e-12	7.53249e-11	NM_000574.2	1604	NP_000565.1	ILMN_1800540	2340220	S	Homo sapiens CD55 molecule, decay accelerating factor for complement (Cromer blood group) (CD55), mRNA.	CR; TC; DAF
510100	CBY1	-2.98972	2.98972	-10.8848	4.02887e-12	7.58918e-11	NM_015373.3	25776	NP_056188.1	ILMN_1730879	510100	A	Homo sapiens chibby homolog 1 (Drosophila) (CBY1), transcript variant 1, mRNA.	PGEA1; arb1; HS508I15A; PIGEA14; C22orf2; CBY; PIGEA-14
5890189	GJD3	-2.44294	2.44294	-10.8757	4.11287e-12	7.71609e-11	NM_152219.3	125111	NP_689343.3	ILMN_1691743	5890189	S	Homo sapiens gap junction protein, delta 3, 31.9kDa (GJD3), mRNA.	CX31.9; GJC1; Cx30.2; GJA11
3290279	ATP2C1	3.88818	3.88818	10.8756	4.11428e-12	7.71609e-11	NM_001001485.1	27032	NP_001001485.1	ILMN_1758784	3290279	A	Homo sapiens ATPase, Ca++ transporting, type 2C, member 1 (ATP2C1), transcript variant 3, mRNA.	SPCA1; PMR1; HHD; hSPCA1; ATP2C1A; KIAA1347; BCPM
5900735	ANXA11	-8.51296	8.51296	-10.8473	4.3886e-12	8.21253e-11	NM_001157.2	311	NP_001148.1	ILMN_1685170	5900735	A	Homo sapiens annexin A11 (ANXA11), transcript variant a, mRNA.	ANX11; CAP50
4290360	CLEC4F	-11.246	11.246	-10.8388	4.47475e-12	8.35547e-11	NM_173535.2	165530	NP_775806.2	ILMN_1723115	4290360	S	Homo sapiens C-type lectin domain family 4, member F (CLEC4F), mRNA.	KCLR; CLECSF13; FLJ39110
620180	STAG2	5.18423	5.18423	10.8219	4.64977e-12	8.66337e-11	NM_001042750.1	10735	NP_001036215.1	ILMN_1782609	620180	S	Homo sapiens stromal antigen 2 (STAG2), transcript variant 2, mRNA.	DKFZp686P168; DKFZp781H1753; SA-2; bA517O1.1; FLJ25871; SA2
2650750	CASP8	3.12492	3.12492	10.8093	4.78609e-12	8.89797e-11	NM_001080125.1	841	NP_001073594.1	ILMN_1673757	2650750	A	Homo sapiens caspase 8, apoptosis-related cysteine peptidase (CASP8), transcript variant G, mRNA.	MCH5; MGC78473; MACH; ALPS2B; FLICE; CAP4
4610110	CD300LB	-4.26811	4.26811	-10.8082	4.79787e-12	8.90052e-11	NM_174892.2	124599	NP_777552.2	ILMN_1782741	4610110	S	Homo sapiens CD300 molecule-like family member b (CD300LB), mRNA.	TREM5; CLM7; IREM3; CD300b
2120537	SPOCD1	-1.80225	1.80225	-10.7957	4.93735e-12	9.13945e-11	NM_144569.4	90853	NP_653170.3	ILMN_1784948	2120537	S	Homo sapiens SPOC domain containing 1 (SPOCD1), mRNA.	FLJ39908; FLJ25348; RP11-84A19.1
2600747	IFIT2	19.2336	19.2336	10.7946	4.95022e-12	9.14347e-11	NM_001547.4	3433	NP_001538.4	ILMN_1739428	2600747	S	Homo sapiens interferon-induced protein with tetratricopeptide repeats 2 (IFIT2), mRNA.	GARG-39; G10P2; cig42; ISG-54K; IFI-54; IFI54; ISG54
4540010	ACOX3	-2.75714	2.75714	-10.7876	5.03012e-12	9.27103e-11	NM_003501.1	8310	NP_003492.1	ILMN_1743396	4540010	S	Homo sapiens acyl-Coenzyme A oxidase 3, pristanoyl (ACOX3), mRNA.
6380441	ENO1	-2.83121	2.83121	-10.7714	5.22012e-12	9.58758e-11	NM_001428.2	2023	NP_001419.1	ILMN_1710756	6380441	S	Homo sapiens enolase 1, (alpha) (ENO1), mRNA.	MPB1; ENO1L1; MBP-1; PPH; NNE
650672	USP33	3.46502	3.46502	10.7706	5.22952e-12	9.58758e-11	NM_015017.3	23032	NP_055832.3	ILMN_1723536	650672	A	Homo sapiens ubiquitin specific peptidase 33 (USP33), transcript variant 1, mRNA.	MGC16868; KIAA1097; VDU1
3370110	RPS6KA3	4.20579	4.20579	10.7701	5.2355e-12	9.58758e-11	NM_004586.2	6197	NP_004577.1	ILMN_1806294	3370110	A	Homo sapiens ribosomal protein S6 kinase, 90kDa, polypeptide 3 (RPS6KA3), mRNA.	pp90RSK2; MAPKAPK1B; CLS; RSK2; RSK; S6K-alpha3; p90-RSK2; ISPK-1; MRX19; HU-3
6960754	FLVCR1	2.44587	2.44587	10.7653	5.29366e-12	9.67338e-11	NM_014053.1	28982	NP_054772.1	ILMN_1661596	6960754	S	Homo sapiens feline leukemia virus subgroup C cellular receptor 1 (FLVCR1), mRNA.	FLVCR1; FLVCR
3420139	NIF3L1	-2.61763	2.61763	-10.7577	5.38632e-12	9.82171e-11	NM_021824.2	60491	NP_068596.2	ILMN_1777066	3420139	S	Homo sapiens NIF3 NGG1 interacting factor 3-like 1 (S. pombe) (NIF3L1), mRNA.	MDS015; ALS2CR1; CALS-7
3990682	PDPK1	4.05598	4.05598	10.7432	5.56872e-12	1.01327e-10	NM_002613.3	5170	NP_002604.1	ILMN_1653793	3990682	I	Homo sapiens 3-phosphoinositide dependent protein kinase-1 (PDPK1), transcript variant 1, mRNA.	MGC20087; MGC35290; PDK1; PRO0461; PkB-like; PkB-like 1
4260762	CHMP2A	-2.45925	2.45925	-10.7309	5.72773e-12	1.03999e-10	NM_014453.2	27243	NP_055268.1	ILMN_1671893	4260762	A	Homo sapiens chromatin modifying protein 2A (CHMP2A), transcript variant 1, mRNA.	VPS2; VPS2A; CHMP2; BC-2; BC2
520356	FXR1	4.63244	4.63244	10.7295	5.74691e-12	1.04126e-10	NM_005087.2	8087	NP_005078.2	ILMN_1679640	520356	A	Homo sapiens fragile X mental retardation, autosomal homolog 1 (FXR1), transcript variant 1, mRNA.
1410091	BTD	-2.32354	2.32354	-10.7279	5.76772e-12	1.04282e-10	NM_000060.2	686	NP_000051.1	ILMN_1699728	1410091	S	Homo sapiens biotinidase (BTD), mRNA.
1660039	DHPS	-3.05811	3.05811	-10.7197	5.87698e-12	1.06034e-10	NM_013406.1	1725	NP_037538.1	ILMN_1752967	1660039	A	Homo sapiens deoxyhypusine synthase (DHPS), transcript variant 2, mRNA.	MIG13
2940661	LELP1	1.9813	1.9813	10.7182	5.89686e-12	1.06168e-10	NM_001010857.1	149018	NP_001010857.1	ILMN_1810321	2940661	S	Homo sapiens late cornified envelope-like proline-rich 1 (LELP1), mRNA.
650364	CCNB1IP1	-1.90639	1.90639	-10.7152	5.93863e-12	1.06696e-10	NM_182852.1	57820	NP_878272.1	ILMN_1714386	650364	I	Homo sapiens cyclin B1 interacting protein 1 (CCNB1IP1), transcript variant 4, mRNA.	C14orf18; HEI10
6580112	CACNG2	1.75348	1.75348	10.6961	6.20438e-12	1.11237e-10	NM_006078.2	10369	NP_006069.1	ILMN_1769492	6580112	S	Homo sapiens calcium channel, voltage-dependent, gamma subunit 2 (CACNG2), mRNA.	MGC138502; MGC138504
7050561	ZNF259	3.46862	3.46862	10.6898	6.29586e-12	1.12641e-10	NM_003904.3	8882	NP_003895.1	ILMN_1753790	7050561	S	Homo sapiens zinc finger protein 259 (ZNF259), mRNA.	MGC110983; ZPR1
5360551	SLC10A3	-3.70173	3.70173	-10.6872	6.33262e-12	1.13062e-10	NM_019848.2	8273	NP_062822.1	ILMN_1712887	5360551	S	Homo sapiens solute carrier family 10 (sodium/bile acid cotransporter family), member 3 (SLC10A3), mRNA.	DXS253E; P3
2370138	TRIM26	3.16539	3.16539	10.679	6.45414e-12	1.14951e-10	NM_003449.3	7726	NP_003440.1	ILMN_1738704	2370138	S	Homo sapiens tripartite motif-containing 26 (TRIM26), mRNA.	RNF95; AFP; ZNF173
780608	RNFT1	3.68733	3.68733	10.6782	6.46535e-12	1.14951e-10	NM_016125.3	51136	NP_057209.3	ILMN_1688606	780608	S	Homo sapiens ring finger protein, transmembrane 1 (RNFT1), mRNA.	PTD016; MGC111090
5900307	MRPL27	-2.02518	2.02518	-10.6696	6.5955e-12	1.17022e-10	NM_148571.1	51264	NP_683412.1	ILMN_1727558	5900307	I	Homo sapiens mitochondrial ribosomal protein L27 (MRPL27), nuclear gene encoding mitochondrial protein, transcript variant 2, mRNA.	MGC23716; L27mt
1510630	DUS2L	-3.31839	3.31839	-10.6647	6.66923e-12	1.18085e-10	NM_017803.3	54920	NP_060273.1	ILMN_1811650	1510630	S	Homo sapiens dihydrouridine synthase 2-like, SMM1 homolog (S. cerevisiae) (DUS2L), mRNA.	SMM1; FLJ20399; URLC8; DUS2
130593	RNF122	5.56583	5.56583	10.6534	6.84641e-12	1.20972e-10	NM_024787.2	79845	NP_079063.2	ILMN_1691119	130593	S	Homo sapiens ring finger protein 122 (RNF122), mRNA.	MGC126622; FLJ12526
2690369	ACPT	-2.61848	2.61848	-10.6475	6.93917e-12	1.22358e-10	NM_033068.2	93650	NP_149059.1	ILMN_1728331	2690369	A	Homo sapiens acid phosphatase, testicular (ACPT), mRNA.
110474	GSS	-2.63767	2.63767	-10.6446	6.98608e-12	1.22932e-10	NM_000178.2	2937	NP_000169.1	ILMN_1683462	110474	S	Homo sapiens glutathione synthetase (GSS), mRNA.	MGC14098; GSHS
830170	OR9A4	1.74912	1.74912	10.6285	7.25002e-12	1.27315e-10	NM_001001656.1	130075	NP_001001656.1	ILMN_1739155	830170	S	Homo sapiens olfactory receptor, family 9, subfamily A, member 4 (OR9A4), mRNA.
3180392	MARCO	-5.33569	5.33569	-10.6243	7.32189e-12	1.28313e-10	NM_006770.3	8685	NP_006761.1	ILMN_1731503	3180392	S	Homo sapiens macrophage receptor with collagenous structure (MARCO), mRNA.	SCARA2
3170112	TRAK2	-4.37177	4.37177	-10.6158	7.46713e-12	1.30591e-10	NM_015049.1	66008	NP_055864.1	ILMN_1781691	3170112	S	Homo sapiens trafficking protein, kinesin binding 2 (TRAK2), mRNA.	KIAA0549; GRIF1; ALS2CR3; OIP98; GRIF-1; CALS-C
1770519	PDRG1	-3.10907	3.10907	-10.6117	7.53811e-12	1.31563e-10	NM_030815.2	81572	NP_110442.1	ILMN_1731720	1770519	S	Homo sapiens p53 and DNA-damage regulated 1 (PDRG1), mRNA.	PDRG; C20orf126
2810040	TIPRL	5.46039	5.46039	10.6106	7.55696e-12	1.31623e-10	NM_152902.3	261726	NP_690866.1	ILMN_1781457	2810040	A	Homo sapiens TIP41, TOR signaling pathway regulator-like (S. cerevisiae) (TIPRL), transcript variant 1, mRNA.	RP1-69E11.1; MGC3794; dJ69E11.3; TIP; TIP41
1340470	CECR5	-3.74976	3.74976	-10.6086	7.5917e-12	1.3196e-10	NM_033070.2	27440	NP_149061.1	ILMN_1654690	1340470	A	Homo sapiens cat eye syndrome chromosome region, candidate 5 (CECR5), transcript variant 2, mRNA.
3940438	NCF1	8.96518	8.96518	10.6068	7.62342e-12	1.32242e-10	NM_000265.4	653361	NP_000256.3	ILMN_1697309	3940438	S	Homo sapiens neutrophil cytosolic factor 1 (NCF1), mRNA.	NOXO2; SH3PXD1A; NCF1A; p47phox
2510204	WIBG	-6.25801	6.25801	-10.6057	7.64335e-12	1.3232e-10	NM_032345.1	84305	NP_115721.1	ILMN_1751431	2510204	S	Homo sapiens within bgcn homolog (Drosophila) (WIBG), mRNA.	MGC13064; PYM
6510170	IFIT3	57.6529	57.6529	10.589	7.94402e-12	1.3721e-10	NM_001031683.1	3437	NP_001026853.1	ILMN_1664543	6510170	I	Homo sapiens interferon-induced protein with tetratricopeptide repeats 3 (IFIT3), mRNA.	IRG2; RIG-G; IFI60; ISG60; IFIT4; GARG-49; CIG-49
1580133	CUGBP1	2.51932	2.51932	10.5882	7.95794e-12	1.3721e-10	NM_001025596.1	10658	NP_001020767.1	ILMN_1686516	1580133	A	Homo sapiens CUG triplet repeat, RNA binding protein 1 (CUGBP1), transcript variant 3, mRNA.	CUGBP; NAB50; hNab50; BRUNOL2; CUG-BP
5670156	PRKACB	1.97127	1.97127	10.585	8.0176e-12	1.37961e-10	NM_002731.2	5567	NP_002722.1	ILMN_1771523	5670156	A	Homo sapiens protein kinase, cAMP-dependent, catalytic, beta (PRKACB), transcript variant 2, mRNA.	PKACB; MGC41879; MGC9320; DKFZp781I2452
4610095	HSP90AA1	1.65023	1.65023	10.5694	8.31361e-12	1.42767e-10	NM_001017963.1	3320	NP_001017963.1	ILMN_1687546	4610095	I	Homo sapiens heat shock protein 90kDa alpha (cytosolic), class A member 1 (HSP90AA1), transcript variant 1, mRNA.	HSPCAL4; HSPN; HSP86; Hsp89; HSP90N; HSPC1; HSP90A; HSPCAL1; Hsp90; HSPCA; LAP2; FLJ31884
7100603	KCNK3	2.60286	2.60286	10.5656	8.38559e-12	1.43715e-10	NM_002246.1	3777	NP_002237.1	ILMN_1768483	7100603	S	Homo sapiens potassium channel, subfamily K, member 3 (KCNK3), mRNA.	TBAK1; TASK-1; K2p3.1; TASK; OAT1
3780437	MEP1B	-2.33974	2.33974	-10.5299	9.11101e-12	1.5555e-10	NM_005925.2	4225	NP_005916.2	ILMN_1734694	3780437	S	Homo sapiens meprin A, beta (MEP1B), mRNA.
3130133	C15orf40	-3.07407	3.07407	-10.5298	9.11258e-12	1.5555e-10	NM_144597.1	123207	NP_653198.1	ILMN_1660585	3130133	S	Homo sapiens chromosome 15 open reading frame 40 (C15orf40), mRNA.	MGC29937
3940672	STAM2	2.52644	2.52644	10.5175	9.37577e-12	1.59724e-10	NM_005843.3	10254	NP_005834.3	ILMN_1781135	3940672	S	Homo sapiens signal transducing adaptor molecule (SH3 domain and ITAM motif) 2 (STAM2), mRNA.	STAM2B; DKFZp564C047; STAM2A; Hbp
1820133	DDX31	-3.48928	3.48928	-10.499	9.78923e-12	1.66436e-10	NM_022779.7	64794	NP_073616.6	ILMN_1781721	1820133	I	Homo sapiens DEAD (Asp-Glu-Ala-Asp) box polypeptide 31 (DDX31), transcript variant 1, mRNA.	helicain B; helicain C; FLJ13633; FLJ14578; helicain A; FLJ23349
5910291	RASL11A	1.65601	1.65601	10.4908	9.978e-12	1.69309e-10	NM_206827.1	387496	NP_996563.1	ILMN_1651902	5910291	S	Homo sapiens RAS-like, family 11, member A (RASL11A), mRNA.
5340754	ZNF93	-1.87927	1.87927	-10.489	1.00197e-11	1.69681e-10	NM_031218.2	81931	NP_112495.2	ILMN_1724158	5340754	A	Homo sapiens zinc finger protein 93 (ZNF93), mRNA.	ZNF505; HTF34; HPF34; TF34
1090110	C3orf17	-3.70958	3.70958	-10.4818	1.01878e-11	1.72186e-10	NM_001025072.2	25871	NP_001020243.1	ILMN_1688372	1090110	A	Homo sapiens chromosome 3 open reading frame 17 (C3orf17), transcript variant 2, mRNA.	DKFZP434F2021
6510519	IL17D	-2.05142	2.05142	-10.4766	1.03128e-11	1.73955e-10	NM_138284.1	53342	NP_612141.1	ILMN_1753823	6510519	S	Homo sapiens interleukin 17D (IL17D), mRNA.	IL-22; IL-17D; IL-27; IL27; FLJ30846
4920553	MGAT5	-2.52609	2.52609	-10.4461	1.10724e-11	1.86401e-10	NM_002410.3	4249	NP_002401.1	ILMN_1731049	4920553	S	Homo sapiens mannosyl (alpha-1,6-)-glycoprotein beta-1,6-N-acetyl-glucosaminyltransferase (MGAT5), mRNA.	GNT-V
6020452	PHC2	-3.10805	3.10805	-10.444	1.11266e-11	1.86944e-10	NM_198040.2	1912	NP_932157.1	ILMN_1673461	6020452	I	Homo sapiens polyhomeotic homolog 2 (Drosophila) (PHC2), transcript variant 1, mRNA.	EDR2; MGC163502; HPH2; PH2
450164	RAB5C	5.46344	5.46344	10.4371	1.13075e-11	1.89612e-10	NM_201434.1	5878	NP_958842.1	ILMN_1769665	450164	A	Homo sapiens RAB5C, member RAS oncogene family (RAB5C), transcript variant 1, mRNA.	RAB5CL; RABL; MGC138857; MGC117217
70661	CCDC72	5.26196	5.26196	10.4334	1.14045e-11	1.90863e-10	NM_015933.3	51372	NP_057017.1	ILMN_1707783	70661	S	Homo sapiens coiled-coil domain containing 72 (CCDC72), mRNA.	HSPC016
3060612	HK3	-3.88368	3.88368	-10.4323	1.14328e-11	1.90963e-10	NM_002115.1	3101	NP_002106.1	ILMN_1670302	3060612	S	Homo sapiens hexokinase 3 (white cell) (HK3), nuclear gene encoding mitochondrial protein, mRNA.	HXK3; HKIII
1850110	C4orf33	4.64468	4.64468	10.4292	1.15176e-11	1.92004e-10	NM_001099783.1	132321	NP_001093253.1	ILMN_1812701	1850110	S	Homo sapiens chromosome 4 open reading frame 33 (C4orf33), transcript variant 2, mRNA.	FLJ33703
2600475	XCR1	2.34341	2.34341	10.426	1.16041e-11	1.93071e-10	NM_005283.2	2829	NP_005274.1	ILMN_1764034	2600475	A	Homo sapiens chemokine (C motif) receptor 1 (XCR1), transcript variant 1, mRNA.	GPR5; CCXCR1
2370136	RPL10L	-2.24931	2.24931	-10.4205	1.17527e-11	1.95164e-10	NM_080746.2	140801	NP_542784.1	ILMN_1737709	2370136	S	Homo sapiens ribosomal protein L10-like (RPL10L), mRNA.	FLJ27353
5690041	OSBPL11	3.39116	3.39116	10.4009	1.23034e-11	2.03912e-10	NM_022776.3	114885	NP_073613.2	ILMN_1687410	5690041	S	Homo sapiens oxysterol binding protein-like 11 (OSBPL11), mRNA.	FLJ13164; FLJ13012; TCCCIA00292; ORP-11; OSBP12; ORP11
6900440	SLC25A1	-3.27704	3.27704	-10.3992	1.23532e-11	2.04341e-10	NM_005984.1	6576	NP_005975.1	ILMN_1813671	6900440	S	Homo sapiens solute carrier family 25 (mitochondrial carrier; citrate transporter), member 1 (SLC25A1), nuclear gene encoding mitochondrial protein, mRNA.	SLC20A3; CTP
4220494	OSBPL6	-2.0582	2.0582	-10.3974	1.24046e-11	2.04796e-10	NM_032523.2	114880	NP_115912.1	ILMN_1763561	4220494	I	Homo sapiens oxysterol binding protein-like 6 (OSBPL6), transcript variant 1, mRNA.	ORP6; MGC59642; FLJ36583
290441	QSOX2	-5.00633	5.00633	-10.3911	1.25885e-11	2.07431e-10	NM_181701.3	169714	NP_859052.3	ILMN_1789384	290441	S	Homo sapiens quiescin Q6 sulfhydryl oxidase 2 (QSOX2), mRNA.	SOXN; QSCN6L1; RP11-83N9.4; DKFZp762A2013
670291	ZNF554	1.89821	1.89821	10.3791	1.29469e-11	2.12926e-10	NM_152303.2	115196	NP_689516.1	ILMN_1815118	670291	S	Homo sapiens zinc finger protein 554 (ZNF554), mRNA.	FLJ34817
6450093	PTAFR	-4.04994	4.04994	-10.3769	1.30143e-11	2.13624e-10	NM_000952.3	5724	NP_000943.1	ILMN_1746836	6450093	S	Homo sapiens platelet-activating factor receptor (PTAFR), mRNA.	PAFR
5820500	C1orf35	-4.34337	4.34337	-10.3705	1.32124e-11	2.16461e-10	NM_024319.2	79169	NP_077295.1	ILMN_1790202	5820500	S	Homo sapiens chromosome 1 open reading frame 35 (C1orf35), mRNA.	MMTAG2; MGC4174
5490671	XAB2	6.54121	6.54121	10.3673	1.33115e-11	2.17668e-10	NM_020196.2	56949	NP_064581.2	ILMN_1771057	5490671	S	Homo sapiens XPA binding protein 2 (XAB2), mRNA.	NTC90; SYF1; HCRN; HCNP; DKFZp762C1015
7150278	ICAM1	3.51567	3.51567	10.3616	1.34884e-11	2.19788e-10	NM_000201.1	3383	NP_000192.1	ILMN_1812226	7150278	S	Homo sapiens intercellular adhesion molecule 1 (CD54), human rhinovirus receptor (ICAM1), mRNA.	P3.58; BB2; CD54
830273	FBXL10	2.35512	2.35512	10.3615	1.34926e-11	2.19788e-10	NM_032590.3	84678	NP_115979.3	ILMN_1658232	830273	I	Homo sapiens F-box and leucine-rich repeat protein 10 (FBXL10), transcript variant 1, mRNA.	CXXC2; Fbl10; JHDM1B; PCCX2
6020546	MLL3	3.22408	3.22408	10.3578	1.36113e-11	2.21301e-10	NM_170606.2	58508	NP_733751.2	ILMN_1725300	6020546	A	Homo sapiens myeloid/lymphoid or mixed-lineage leukemia 3 (MLL3), mRNA.	MGC119852; FLJ38309; KMT2C; MGC119853; DKFZp686C08112; FLJ12625; MGC119851; HALR; KIAA1506
3060754	SEMA4F	-1.82918	1.82918	-10.3557	1.36787e-11	2.21973e-10	NM_004263.3	10505	NP_004254.2	ILMN_1805007	3060754	S	Homo sapiens sema domain, immunoglobulin domain (Ig), transmembrane domain (TM) and short cytoplasmic domain, (semaphorin) 4F (SEMA4F), mRNA.	M-SEMA; SEMAW; m-Sema-M; PRO2353; SEMAM; m-Sema M
1470608	ROM1	2.08001	2.08001	10.3226	1.47829e-11	2.39439e-10	NM_000327.2	6094	NP_000318.1	ILMN_1723743	1470608	S	Homo sapiens retinal outer segment membrane protein 1 (ROM1), mRNA.	ROSP1; TSPAN23; ROM
4760441	FAM131B	-2.15975	2.15975	-10.3166	1.49902e-11	2.42337e-10	NM_001031690.1	9715	NP_001026860.1	ILMN_1652694	4760441	I	Homo sapiens family with sequence similarity 131, member B (FAM131B), mRNA.	KIAA0773
5810678	RENBP	3.25202	3.25202	10.3153	1.50382e-11	2.42654e-10	NM_002910.4	5973	NP_002901.1	ILMN_1780057	5810678	S	Homo sapiens renin binding protein (RENBP), mRNA.	RNBP; RBP
1340360	RCC2	-2.74336	2.74336	-10.3141	1.50797e-11	2.42865e-10	NM_018715.1	55920	NP_061185.1	ILMN_1720124	1340360	S	Homo sapiens regulator of chromosome condensation 2 (RCC2), mRNA.	DKFZp762N0610; KIAA1470; TD-60
1410647	DEFB119	-1.76933	1.76933	-10.3122	1.51486e-11	2.43517e-10	NM_153323.3	245932	NP_697018.1	ILMN_1725640	1410647	I	Homo sapiens defensin, beta 119 (DEFB119), transcript variant 3, mRNA.	ESC42-RELB; ESC42-RELA; DEFB-19; MGC71893; DEFB120; DEFB-20
5130241	PPIH	-2.95718	2.95718	-10.3029	1.54818e-11	2.48329e-10	NM_006347.3	10465	NP_006338.1	ILMN_1801913	5130241	S	Homo sapiens peptidylprolyl isomerase H (cyclophilin H) (PPIH), mRNA.	CYPH; CYP-20; USA-CYP; MGC5016; SnuCyp-20
430500	DNAJC30	-2.42574	2.42574	-10.3022	1.5506e-11	2.48329e-10	NM_032317.2	84277	NP_115693.2	ILMN_1771824	430500	S	Homo sapiens DnaJ (Hsp40) homolog, subfamily C, member 30 (DNAJC30), mRNA.	MGC12943
5310014	LOC401052	-1.78524	1.78524	-10.2961	1.57302e-11	2.51449e-10	NM_001008737.1	401052	NP_001008737.1	ILMN_1791423	5310014	S	Homo sapiens hypothetical LOC401052 (LOC401052), mRNA.
1690121	CLK1	12.0367	12.0367	10.2782	1.64076e-11	2.61786e-10	NM_004071.2	1195	NP_004062.2	ILMN_1652790	1690121	I	Homo sapiens CDC-like kinase 1 (CLK1), mRNA.	STY; CLK; CLK/STY
5670093	ECHS1	-2.52849	2.52849	-10.2661	1.68836e-11	2.6888e-10	NM_004092.2	1892	NP_004083.2	ILMN_1718132	5670093	S	Homo sapiens enoyl Coenzyme A hydratase, short chain, 1, mitochondrial (ECHS1), nuclear gene encoding mitochondrial protein, mRNA.	SCEH
2510731	OGFOD1	2.42318	2.42318	10.2614	1.70689e-11	2.71326e-10	NM_018233.3	55239	NP_060703.3	ILMN_1772690	2510731	A	Homo sapiens 2-oxoglutarate and iron-dependent oxygenase domain containing 1 (OGFOD1), mRNA.	KIAA1612; TPA1; FLJ10826
2760673	NHP2	-3.47994	3.47994	-10.2439	1.77887e-11	2.82243e-10	NM_001034833.1	55651	NP_001030005.1	ILMN_1718672	2760673	S	Homo sapiens NHP2 ribonucleoprotein homolog (yeast) (NHP2), transcript variant 2, mRNA.	NHP2P; NHP2
4200100	COX15	-3.29453	3.29453	-10.2335	1.82326e-11	2.8875e-10	NM_078470.2	1355	NP_510870.1	ILMN_1718309	4200100	A	Homo sapiens COX15 homolog, cytochrome c oxidase assembly protein (yeast) (COX15), nuclear gene encoding mitochondrial protein, transcript variant 1, mRNA.
1990630	TRIB3	-3.15844	3.15844	-10.231	1.8337e-11	2.8981e-10	NM_021158.3	57761	NP_066981.2	ILMN_1787815	1990630	S	Homo sapiens tribbles homolog 3 (Drosophila) (TRIB3), mRNA.	SKIP3; NIPK; SINK; TRB3; C20orf97
5960520	LMAN1L	-1.78166	1.78166	-10.2304	1.83673e-11	2.8981e-10	NM_021819.2	79748	NP_068591.2	ILMN_1783566	5960520	S	Homo sapiens lectin, mannose-binding, 1 like (LMAN1L), mRNA.	ERGL; ERGIC-53L
3800711	PCGF5	3.19424	3.19424	10.2238	1.86534e-11	2.93783e-10	NM_032373.3	84333	NP_115749.2	ILMN_1788059	3800711	S	Homo sapiens polycomb group ring finger 5 (PCGF5), mRNA.	MGC16202; RNF159
1170707	CFL2	2.07342	2.07342	10.2221	1.87264e-11	2.9439e-10	NM_138638.1	1073	NP_619579.1	ILMN_1707356	1170707	I	Homo sapiens cofilin 2 (muscle) (CFL2), transcript variant 2, mRNA.	NEM7
610022	BFAR	2.77187	2.77187	10.2192	1.88576e-11	2.95909e-10	NM_016561.1	51283	NP_057645.1	ILMN_1814808	610022	S	Homo sapiens bifunctional apoptosis regulator (BFAR), mRNA.	BAR; RNF47
20241	SLC7A1	-4.82924	4.82924	-10.2129	1.91395e-11	2.99781e-10	NM_003045.3	6541	NP_003036.1	ILMN_1683859	20241	S	Homo sapiens solute carrier family 7 (cationic amino acid transporter, y+ system), member 1 (SLC7A1), mRNA.	CAT-1; REC1L; HCAT1; ATRC1; ERR
3390538	EGFR	1.81953	1.81953	10.2024	1.96204e-11	3.06753e-10	NM_201284.1	1956	NP_958441.1	ILMN_1728858	3390538	I	Homo sapiens epidermal growth factor receptor (erythroblastic leukemia viral (v-erb-b) oncogene homolog, avian) (EGFR), transcript variant 4, mRNA.	ERBB1; HER1; ERBB; mENA; PIG61
6280008	HSD17B11	4.26865	4.26865	10.2009	1.96901e-11	3.0728e-10	NM_016245.3	51170	NP_057329.2	ILMN_1675117	6280008	I	Homo sapiens hydroxysteroid (17-beta) dehydrogenase 11 (HSD17B11), mRNA.	17-BETA-HSD11; 17-BETA-HSDXI; DHRS8; PAN1B; RETSDR2
5690307	HOXA7	2.01469	2.01469	10.1975	1.98498e-11	3.09208e-10	NM_006896.3	3204	NP_008827.2	ILMN_1706478	5690307	S	Homo sapiens homeobox A7 (HOXA7), mRNA.	ANTP; HOX1.1; HOX1A; HOX1
6200309	DNALI1	-1.66516	1.66516	-10.1813	2.06252e-11	3.20704e-10	NM_003462.3	7802	NP_003453.2	ILMN_1745501	6200309	S	Homo sapiens dynein, axonemal, light intermediate chain 1 (DNALI1), mRNA.	P28; hp28; dJ423B22.5
870156	CD1A	-9.53047	9.53047	-10.1748	2.09455e-11	3.25093e-10	NM_001763.2	909	NP_001754.2	ILMN_1723520	870156	S	Homo sapiens CD1a molecule (CD1A), mRNA.	T6; CD1; HTA1; R4; FCB6
6220541	ATP5G3	-2.7878	2.7878	-10.163	2.15354e-11	3.33428e-10	NM_001002258.4	518	NP_001002258.1	ILMN_1770466	6220541	A	Homo sapiens ATP synthase, H+ transporting, mitochondrial F0 complex, subunit C3 (subunit 9) (ATP5G3), nuclear gene encoding mitochondrial protein, transcript variant 3, mRNA.	MGC125738; P3
2760470	AK7	1.68829	1.68829	10.1626	2.15605e-11	3.33428e-10	NM_152327.2	122481	NP_689540.2	ILMN_1684305	2760470	S	Homo sapiens adenylate kinase 7 (AK7), mRNA.	FLJ32864
4810288	INTS5	-3.74239	3.74239	-10.1443	2.25152e-11	3.47373e-10	NM_030628.1	80789	NP_085131.1	ILMN_1796968	4810288	S	Homo sapiens integrator complex subunit 5 (INTS5), mRNA.	INT5; KIAA1698
5340474	RPP14	2.08037	2.08037	10.1434	2.25638e-11	3.47373e-10	NM_007042.1	11102	NP_008973.1	ILMN_1725969	5340474	S	Homo sapiens ribonuclease P 14kDa subunit (RPP14), mRNA.	P14
5490341	CLEC2D	8.02801	8.02801	10.143	2.25841e-11	3.47373e-10	NM_013269.3	29121	NP_037401.1	ILMN_1711702	5490341	A	Homo sapiens C-type lectin domain family 2, member D (CLEC2D), transcript variant 1, mRNA.	CLAX; OCIL; LLT1
1030634	MTMR3	2.09254	2.09254	10.1411	2.26844e-11	3.48289e-10	NM_021090.3	8897	NP_066576.1	ILMN_1676254	1030634	I	Homo sapiens myotubularin related protein 3 (MTMR3), transcript variant 3, mRNA.	FYVE-DSP1; KIAA0371; FLJ32333; ZFYVE10
4540424	DCLRE1C	-1.75454	1.75454	-10.1367	2.29249e-11	3.51351e-10	NM_001033858.1	64421	NP_001029030.1	ILMN_1678464	4540424	I	Homo sapiens DNA cross-link repair 1C (PSO2 homolog, S. cerevisiae) (DCLRE1C), transcript variant c, mRNA.	SCIDA; DCLREC1C; SNM1C; FLJ36438; RS-SCID; FLJ11360; A-SCID
3850431	RER1	2.66015	2.66015	10.1351	2.30079e-11	3.51992e-10	NM_007033.3	11079	NP_008964.3	ILMN_1812067	3850431	S	Homo sapiens RER1 retention in endoplasmic reticulum 1 homolog (S. cerevisiae) (RER1), mRNA.	RP4-740C4.2
2360138	ATP6V0C	3.93545	3.93545	10.1324	2.31569e-11	3.53639e-10	XM_001130742.1	527	XP_001130742.1	ILMN_1773849	2360138	A	PREDICTED: Homo sapiens ATPase, H+ transporting, lysosomal 16kDa, V0 subunit c (ATP6V0C), mRNA.
4070538	TDP1	-7.66272	7.66272	-10.1256	2.35341e-11	3.58758e-10	NM_018319.3	55775	NP_060789.2	ILMN_1726520	4070538	A	Homo sapiens tyrosyl-DNA phosphodiesterase 1 (TDP1), transcript variant 1, mRNA.	FLJ11090; MGC104252
7040519	FOLH1	-1.75173	1.75173	-10.1188	2.39178e-11	3.6344e-10	NM_001014986.1	2346	NP_001014986.1	ILMN_1735115	7040519	A	Homo sapiens folate hydrolase (prostate-specific membrane antigen) 1 (FOLH1), transcript variant 2, mRNA.	FOLH; GCP2; FGCP; PSM; NAALAdase; mGCP; GCPII; PSMA; NAALAD1
1710687	COPE	3.29682	3.29682	10.1187	2.39262e-11	3.6344e-10	NM_199442.1	11316	NP_955474.1	ILMN_1738103	1710687	A	Homo sapiens coatomer protein complex, subunit epsilon (COPE), transcript variant 2, mRNA.	FLJ13241; epsilon-COP
4150520	RIPK2	7.20982	7.20982	10.1092	2.44678e-11	3.71008e-10	NM_003821.5	8767	NP_003812.1	ILMN_1758939	4150520	S	Homo sapiens receptor-interacting serine-threonine kinase 2 (RIPK2), mRNA.	RIP2; GIG30; RICK; CARDIAK; CARD3; CCK
3840397	POP1	-3.12811	3.12811	-10.101	2.49535e-11	3.77615e-10	NM_015029.1	10940	NP_055844.1	ILMN_1768273	3840397	S	Homo sapiens processing of precursor 1, ribonuclease P/MRP subunit (S. cerevisiae) (POP1), mRNA.	KIAA0061; MGC17365
3930278	TMEM177	-2.31748	2.31748	-10.1003	2.49918e-11	3.77615e-10	NM_030577.1	80775	NP_085054.1	ILMN_1756402	3930278	S	Homo sapiens transmembrane protein 177 (TMEM177), mRNA.	MGC10993
5130072	C17orf73	-1.63204	1.63204	-10.0978	2.51399e-11	3.79183e-10	XR_017882.1	55018		ILMN_1710619	5130072	S	PREDICTED: Homo sapiens chromosome 17 open reading frame 73 (C17orf73), misc RNA.
2230619	HIST1H4E	23.8884	23.8884	10.0877	2.57518e-11	3.87728e-10	NM_003545.3	8367	NP_003536.1	ILMN_1681542	2230619	S	Homo sapiens histone cluster 1, H4e (HIST1H4E), mRNA.	H4FJ; H4/j
2680754	MRPS23	-2.65795	2.65795	-10.076	2.64777e-11	3.97956e-10	NM_016070.2	51649	NP_057154.2	ILMN_1687359	2680754	S	Homo sapiens mitochondrial ribosomal protein S23 (MRPS23), nuclear gene encoding mitochondrial protein, mRNA.	HSPC329; MRP-S23; CGI-138
4830328	CYB561D2	-3.69077	3.69077	-10.0619	2.73811e-11	4.10813e-10	NM_007022.3	11068	NP_008953.1	ILMN_1738718	4830328	S	Homo sapiens cytochrome b-561 domain containing 2 (CYB561D2), mRNA.	TSP10; 101F6
7200475	GPKOW	3.019	3.019	10.0425	2.86799e-11	4.29545e-10	NM_015698.3	27238	NP_056513.2	ILMN_1684197	7200475	S	Homo sapiens G patch domain and KOW motifs (GPKOW), mRNA.	GPATCH5; GPATC5; T54
3440368	PPP1R7	-2.45863	2.45863	-10.0377	2.90103e-11	4.33734e-10	NM_002712.1	5510	NP_002703.1	ILMN_1808333	3440368	S	Homo sapiens protein phosphatase 1, regulatory (inhibitor) subunit 7 (PPP1R7), mRNA.	SDS22
3190609	SBNO2	3.5602	3.5602	10.0347	2.92171e-11	4.35653e-10	NM_014963.2	22904	NP_055778.2	ILMN_1808811	3190609	S	Homo sapiens strawberry notch homolog 2 (Drosophila) (SBNO2), transcript variant 1, mRNA.	SNO; FLJ00173; STNO; KIAA0963
3440519	LOC400120	-1.84751	1.84751	-10.0344	2.92405e-11	4.35653e-10	NM_203451.1	400120	NP_982276.1	ILMN_1797526	3440519	S	Homo sapiens hypothetical LOC400120 (LOC400120), mRNA.	MGC33996
6760288	MRPL28	-3.41683	3.41683	-10.0101	3.09832e-11	4.60815e-10	NM_006428.3	10573	NP_006419.2	ILMN_1694950	6760288	S	Homo sapiens mitochondrial ribosomal protein L28 (MRPL28), nuclear gene encoding mitochondrial protein, mRNA.	MGC8499; MAAT1; p15
6620142	CLRN1	3.04191	3.04191	10.0071	3.12085e-11	4.6336e-10	NM_052995.2	7401	NP_443721.1	ILMN_1698745	6620142	I	Homo sapiens clarin 1 (CLRN1), transcript variant 4, mRNA.	USH3A; USH3
150291	ZNF616	-2.52576	2.52576	-9.98896	3.25912e-11	4.8305e-10	NM_178523.3	90317	NP_848618.2	ILMN_1719219	150291	S	Homo sapiens zinc finger protein 616 (ZNF616), mRNA.	MGC149778; MGC45556
3990411	C9orf72	2.47091	2.47091	9.98784	3.26786e-11	4.83508e-10	NM_018325.1	203228	NP_060795.1	ILMN_1666742	3990411	A	Homo sapiens chromosome 9 open reading frame 72 (C9orf72), transcript variant 1, mRNA.	RP11-27J8.2; MGC23980
6100075	GNAS	2.59387	2.59387	9.98706	3.27392e-11	4.83568e-10	NM_016592.2	2778	NP_057676.1	ILMN_1769191	6100075	A	Homo sapiens GNAS complex locus (GNAS), transcript variant 4, mRNA.	PHP1A; C20orf45; GPSA; GNAS1; dJ309F20.1.1; GSA; PHP1B; POH; MGC33735; GSP; AHO; dJ806M20.3.3
3780689	TSPYL1	5.36022	5.36022	9.98588	3.28319e-11	4.84101e-10	NM_003309.2	7259	NP_003300.1	ILMN_1779014	3780689	S	Homo sapiens TSPY-like 1 (TSPYL1), mRNA.	TSPYL
2190743	RBM23	2.41368	2.41368	9.98381	3.29944e-11	4.85659e-10	NM_018107.4	55147	NP_060577.3	ILMN_1780756	2190743	S	Homo sapiens RNA binding motif protein 23 (RBM23), transcript variant 2, mRNA.	MGC4458; PP239; RNPC4; CAPERbeta; FLJ10482
2640088	ALDOA	10.8034	10.8034	9.98143	3.31835e-11	4.87604e-10	NM_184041.1	226	NP_908930.1	ILMN_1736700	2640088	I	Homo sapiens aldolase A, fructose-bisphosphate (ALDOA), transcript variant 2, mRNA.	MGC17716; ALDA; MGC10942; MGC17767
7150376	TGM6	2.51626	2.51626	9.97277	3.38783e-11	4.96959e-10	NM_198994.2	343641	NP_945345.2	ILMN_1776214	7150376	S	Homo sapiens transglutaminase 6 (TGM6), mRNA.	TGY; dJ734P14.3; TGM3L
1770048	STRN4	2.14354	2.14354	9.95818	3.50821e-11	5.13737e-10	NM_001039877.1	29888	NP_001034966.1	ILMN_1696190	1770048	S	Homo sapiens striatin, calmodulin binding protein 4 (STRN4), transcript variant 2, mRNA.	ZIN; zinedin; FLJ35594
3850292	CHCHD4	-3.23218	3.23218	-9.95232	3.55785e-11	5.19888e-10	NM_144636.2	131474	NP_653237.1	ILMN_1813938	3850292	S	Homo sapiens coiled-coil-helix-coiled-coil-helix domain containing 4 (CHCHD4), nuclear gene encoding mitochondrial protein, transcript variant 2, mRNA.	FLJ31709; MIA40
3310471	TMEM99	-3.84373	3.84373	-9.95179	3.56237e-11	5.19888e-10	NM_145274.2	147184	NP_660317.2	ILMN_1758173	3310471	S	Homo sapiens transmembrane protein 99 (TMEM99), mRNA.	MGC21518
5090450	DDX23	-3.59329	3.59329	-9.94554	3.61612e-11	5.26832e-10	NM_004818.2	9416	NP_004809.2	ILMN_1784218	5090450	S	Homo sapiens DEAD (Asp-Glu-Ala-Asp) box polypeptide 23 (DDX23), mRNA.	U5-100K; prp28; PRPF28; MGC8416
7610050	ABCC5	-3.90799	3.90799	-9.94183	3.64842e-11	5.30577e-10	NM_001023587.1	10057	NP_001018881.1	ILMN_1651964	7610050	I	Homo sapiens ATP-binding cassette, sub-family C (CFTR/MRP), member 5 (ABCC5), transcript variant 2, mRNA.	MOAT-C; pABC11; ABC33; MRP5; SMRP; EST277145; DKFZp686C1782; MOATC
450369	PTPRG	-1.5537	1.5537	-9.94117	3.65423e-11	5.30577e-10	NM_002841.2	5793	NP_002832.2	ILMN_1779674	450369	S	Homo sapiens protein tyrosine phosphatase, receptor type, G (PTPRG), mRNA.	HPTPG; RPTPG; R-PTP-GAMMA; PTPG
6650411	TECTA	-1.70178	1.70178	-9.93941	3.66969e-11	5.31588e-10	NM_005422.2	7007	NP_005413.2	ILMN_1744784	6650411	S	Homo sapiens tectorin alpha (TECTA), mRNA.	DFNA8; DFNB21; DFNA12
4210400	TERF2	3.09906	3.09906	9.93896	3.67363e-11	5.31588e-10	NM_005652.2	7014	NP_005643.1	ILMN_1768488	4210400	S	Homo sapiens telomeric repeat binding factor 2 (TERF2), mRNA.	TRBF2; TRF2
3450373	CREB3L3	1.89864	1.89864	9.93703	3.69062e-11	5.33145e-10	NM_032607.1	84699	NP_115996.1	ILMN_1779524	3450373	S	Homo sapiens cAMP responsive element binding protein 3-like 3 (CREB3L3), mRNA.	MGC126557; CREB-H; HYST1481; MGC126553
5820474	TNFAIP8L3	-5.75947	5.75947	-9.9356	3.70329e-11	5.34073e-10	NM_207381.2	388121	NP_997264.2	ILMN_1682099	5820474	S	Homo sapiens tumor necrosis factor, alpha-induced protein 8-like 3 (TNFAIP8L3), mRNA.	FLJ41287
3060730	HIPK3	2.34333	2.34333	9.93044	3.74945e-11	5.3982e-10	NM_005734.3	10114	NP_005725.3	ILMN_1746941	3060730	S	Homo sapiens homeodomain interacting protein kinase 3 (HIPK3), transcript variant 1, mRNA.	DYRK6; PKY; YAK1; FIST3
7150092	SUDS3	2.71157	2.71157	9.92652	3.78486e-11	5.44002e-10	NM_022491.2	64426	NP_071936.2	ILMN_1757754	7150092	S	Homo sapiens suppressor of defective silencing 3 homolog (S. cerevisiae) (SUDS3), mRNA.	SAP45; SDS3; MGC104711; FLJ00052
3360041	SHOX2	1.72306	1.72306	9.925	3.79868e-11	5.45073e-10	NM_006884.2	6474	NP_006875.2	ILMN_1702979	3360041	I	Homo sapiens short stature homeobox 2 (SHOX2), transcript variant SHOX2a, mRNA.	OG12X; SHOT; OG12; OGI2X
2970687	NUDT13	-1.89726	1.89726	-9.89595	4.07323e-11	5.8204e-10	NM_015901.4	25961	NP_056985.3	ILMN_1680420	2970687	S	Homo sapiens nudix (nucleoside diphosphate linked moiety X)-type motif 13 (NUDT13), mRNA.
6100136	CASP4	4.22968	4.22968	9.89576	4.07507e-11	5.8204e-10	NM_033306.2	837	NP_150649.1	ILMN_1778059	6100136	I	Homo sapiens caspase 4, apoptosis-related cysteine peptidase (CASP4), transcript variant gamma, mRNA.	ICE(rel)II; TX; Mih1/TX; ICH-2; ICEREL-II
1300674	FADD	-4.53431	4.53431	-9.89481	4.08439e-11	5.8204e-10	NM_003824.2	8772	NP_003815.1	ILMN_1758658	1300674	S	Homo sapiens Fas (TNFRSF6)-associated via death domain (FADD), mRNA.	GIG3; MORT1; MGC8528
4670435	ISY1	3.44546	3.44546	9.89449	4.08751e-11	5.8204e-10	NM_020701.2	57461	NP_065752.1	ILMN_1662128	4670435	I	Homo sapiens ISY1 splicing factor homolog (S. cerevisiae) (ISY1), mRNA.	KIAA1160
3940148	CHMP1B	5.05251	5.05251	9.8942	4.09034e-11	5.8204e-10	NM_020412.3	57132	NP_065145.2	ILMN_1763265	3940148	S	Homo sapiens chromatin modifying protein 1B (CHMP1B), mRNA.	C10orf2; C18-ORF2; C18orf2; Vps46-2; CHMP1.5
650528	ZNF772	-1.92281	1.92281	-9.87627	4.27055e-11	6.06674e-10	NM_001024596.1	400720	NP_001019767.1	ILMN_1738124	650528	S	Homo sapiens zinc finger protein 772 (ZNF772), mRNA.	DKFZp686I1569
1710215	TIGD1	1.7333	1.7333	9.87351	4.29905e-11	6.09709e-10	NM_145702.1	200765	NP_663748.1	ILMN_1777579	1710215	S	Homo sapiens tigger transposable element derived 1 (TIGD1), mRNA.	EEYORE
4180079	CRISPLD2	1.75452	1.75452	9.87012	4.33425e-11	6.13684e-10	NM_031476.2	83716	NP_113664.1	ILMN_1790689	4180079	S	Homo sapiens cysteine-rich secretory protein LCCL domain containing 2 (CRISPLD2), mRNA.	DKFZP434B044; MGC74865; CRISP11; LCRISP2
6330484	CTSS	3.81657	3.81657	9.85279	4.51892e-11	6.38774e-10	NM_004079.3	1520	NP_004070.3	ILMN_1743032	6330484	S	Homo sapiens cathepsin S (CTSS), mRNA.	MGC3886
1440196	MAG	1.89917	1.89917	9.85051	4.54386e-11	6.41239e-10	NM_080600.1	4099	NP_542167.1	ILMN_1803773	1440196	A	Homo sapiens myelin associated glycoprotein (MAG), transcript variant 2, mRNA.	SIGLEC4A; S-MAG; SIGLEC-4A; GMA
2640689	MDS1	1.8531	1.8531	9.84205	4.63748e-11	6.53373e-10	NM_004991.1	4197	NP_004982.1	ILMN_1784582	2640689	S	Homo sapiens myelodysplasia syndrome 1 (MDS1), mRNA.	PRDM3; MDS1-EVI1
2100689	FLI1	3.14106	3.14106	9.84104	4.64876e-11	6.53885e-10	NM_002017.2	2313	NP_002008.2	ILMN_1665738	2100689	S	Homo sapiens Friend leukemia virus integration 1 (FLI1), mRNA.	SIC-1; EWSR2
520017	PAPD5	4.16378	4.16378	9.83961	4.66476e-11	6.55057e-10	NM_001040285.1	64282	NP_001035375.1	ILMN_1710571	520017	S	Homo sapiens PAP associated domain containing 5 (PAPD5), transcript variant 2, mRNA.	FLJ40270; TRF4-2
3120500	NFKBID	3.72247	3.72247	9.83651	4.69979e-11	6.58895e-10	NM_139239.1	84807	NP_640332.1	ILMN_1763560	3120500	S	Homo sapiens nuclear factor of kappa light polypeptide gene enhancer in B-cells inhibitor, delta (NFKBID), mRNA.	MGC149503; MGC11314
1010465	CBARA1	2.36737	2.36737	9.83333	4.73594e-11	6.62876e-10	NM_006077.2	10367	NP_006068.2	ILMN_1807540	1010465	S	Homo sapiens calcium binding atopy-related autoantigen 1 (CBARA1), mRNA.	CALC; EFHA3; DKFZp564C246; FLJ12684
7330441	RNF13	2.11509	2.11509	9.82838	4.79284e-11	6.69745e-10	NM_007282.4	11342	NP_009213.1	ILMN_1719867	7330441	I	Homo sapiens ring finger protein 13 (RNF13), transcript variant 1, mRNA.	RZF; MGC13689; FLJ93817
670309	KRTAP19-6	-1.8642	1.8642	-9.81154	4.99164e-11	6.95258e-10	NM_181612.2	337973	NP_853643.1	ILMN_1784216	670309	S	Homo sapiens keratin associated protein 19-6 (KRTAP19-6), mRNA.	KAP19.6
2690670	ACTR5	-3.01919	3.01919	-9.81154	4.99168e-11	6.95258e-10	NM_024855.3	79913	NP_079131.3	ILMN_1652594	2690670	S	Homo sapiens ARP5 actin-related protein 5 homolog (yeast) (ACTR5), mRNA.	FLJ12785
4900605	AMMECR1L	-2.60529	2.60529	-9.80902	5.02207e-11	6.97253e-10	NM_031445.2	83607	NP_113633.2	ILMN_1727023	4900605	S	Homo sapiens AMME chromosomal region gene 1-like (AMMECR1L), mRNA.	FLJ38552; MGC4268
3930767	PDLIM5	1.91311	1.91311	9.809	5.02231e-11	6.97253e-10	NM_006457.2	10611	NP_006448.2	ILMN_1692864	3930767	I	Homo sapiens PDZ and LIM domain 5 (PDLIM5), transcript variant 1, mRNA.	ENH; LIM; L9; ENH1
5870528	SERPINA12	1.76132	1.76132	9.78478	5.32502e-11	7.3808e-10	NM_173850.2	145264	NP_776249.1	ILMN_1670669	5870528	S	Homo sapiens serpin peptidase inhibitor, clade A (alpha-1 antiproteinase, antitrypsin), member 12 (SERPINA12), mRNA.	OL-64
4010020	ELF1	6.09673	6.09673	9.77462	5.45757e-11	7.55228e-10	NM_172373.2	1997	NP_758961.1	ILMN_1664010	4010020	S	Homo sapiens E74-like factor 1 (ets domain transcription factor) (ELF1), mRNA.
5340520	FAM26C	-1.81263	1.81263	-9.76845	5.53963e-11	7.65345e-10	NM_001001412.1	255022	NP_001001412.1	ILMN_1679130	5340520	S	Homo sapiens family with sequence similarity 26, member C (FAM26C), mRNA.	MGC39514; MGC39617
5550750	ATP6V1C1	2.01309	2.01309	9.76282	5.61559e-11	7.7459e-10	NM_001695.4	528	NP_001686.1	ILMN_1663257	5550750	I	Homo sapiens ATPase, H+ transporting, lysosomal 42kDa, V1 subunit C1 (ATP6V1C1), mRNA.	VATC; FLJ20057; ATP6D; Vma5; ATP6C
6620056	C10orf61	-6.76859	6.76859	-9.75699	5.69543e-11	7.84337e-10	NM_001013840.1	26123	NP_001013862.1	ILMN_1768077	6620056	A	Homo sapiens chromosome 10 open reading frame 61 (C10orf61), transcript variant 1, mRNA.	DKFZp564D116; TECT3
1240097	BAZ1A	8.8644	8.8644	9.75597	5.70955e-11	7.85018e-10	NM_013448.2	11177	NP_038476.2	ILMN_1658327	1240097	I	Homo sapiens bromodomain adjacent to zinc finger domain, 1A (BAZ1A), transcript variant 1, mRNA.	WALp1; hACF1; FLJ14383; DKFZP586E0518; ACF1; WCRF180
3060433	GINS4	-1.91981	1.91981	-9.74781	5.82352e-11	7.99402e-10	NM_032336.1	84296	NP_115712.1	ILMN_1807501	3060433	S	Homo sapiens GINS complex subunit 4 (Sld5 homolog) (GINS4), mRNA.	MGC14799; SLD5
1430114	NAPG	2.54673	2.54673	9.74282	5.89435e-11	8.07267e-10	NM_003826.1	8774	NP_003817.1	ILMN_1788268	1430114	S	Homo sapiens N-ethylmaleimide-sensitive factor attachment protein, gamma (NAPG), mRNA.	GAMMASNAP
940180	RBBP5	4.33636	4.33636	9.74245	5.89969e-11	8.07267e-10	NM_005057.2	5929	NP_005048.2	ILMN_1696532	940180	S	Homo sapiens retinoblastoma binding protein 5 (RBBP5), mRNA.	RBQ3; SWD1
5810450	LOC54103	-5.63285	5.63285	-9.74159	5.91189e-11	8.07644e-10	NM_017439.1	54103	NP_059135.1	ILMN_1772064	5810450	S	Homo sapiens hypothetical protein LOC54103 (LOC54103), mRNA.	DKFZp667B242; MGC126548
3360291	TICAM1	4.43885	4.43885	9.74007	5.93384e-11	8.09349e-10	NM_182919.1	148022	NP_891549.1	ILMN_1815079	3360291	A	Homo sapiens toll-like receptor adaptor molecule 1 (TICAM1), transcript variant 2, mRNA.	MGC35334; TRIF; TICAM-1; PRVTIRB
6020747	TM6SF2	1.64793	1.64793	9.73642	5.98653e-11	8.15235e-10	NM_001001524.2	53345	NP_001001524.2	ILMN_1757757	6020747	A	Homo sapiens transmembrane 6 superfamily member 2 (TM6SF2), mRNA.	KIAA1926
650239	CHAT	-1.74078	1.74078	-9.72663	6.13037e-11	8.33496e-10	NM_020549.3	1103	NP_065574.2	ILMN_1768856	650239	I	Homo sapiens choline acetyltransferase (CHAT), transcript variant M, mRNA.	CMS1A2; CMS1A
990349	MCTP2	1.73086	1.73086	9.71426	6.31707e-11	8.57517e-10	NM_018349.2	55784	NP_060819.2	ILMN_1792682	990349	S	Homo sapiens multiple C2 domains, transmembrane 2 (MCTP2), mRNA.	MGC111402; FLJ11175; FLJ33303
6980162	GALE	-2.49723	2.49723	-9.70917	6.39563e-11	8.66805e-10	NM_000403.3	2582	NP_000394.2	ILMN_1792168	6980162	A	Homo sapiens UDP-galactose-4-epimerase (GALE), transcript variant 1, mRNA.
4760301	DDX54	-2.26239	2.26239	-9.70696	6.43002e-11	8.70088e-10	NM_024072.3	79039	NP_076977.3	ILMN_1812976	4760301	S	Homo sapiens DEAD (Asp-Glu-Ala-Asp) box polypeptide 54 (DDX54), transcript variant 2, mRNA.	DP97; MGC2835
6580039	PKM2	5.78675	5.78675	9.70471	6.46528e-11	8.73477e-10	NM_002654.3	5315	NP_002645.3	ILMN_1672650	6580039	I	Homo sapiens pyruvate kinase, muscle (PKM2), transcript variant 1, mRNA.	OIP3; TCB; PKM; THBP1; MGC3932; PK3; CTHBP
6450424	NME3	-4.65687	4.65687	-9.70231	6.50302e-11	8.7719e-10	NM_002513.2	4832	NP_002504.2	ILMN_1669456	6450424	S	Homo sapiens non-metastatic cells 3, protein expressed in (NME3), mRNA.	NDPKC; NDPK-C; c371H6.2; KIAA0516; NM23-H3; DR-nm23
160746	APRT	-3.34661	3.34661	-9.69443	6.62871e-11	8.92736e-10	NM_000485.2	353	NP_000476.1	ILMN_1722491	160746	I	Homo sapiens adenine phosphoribosyltransferase (APRT), transcript variant 1, mRNA.	MGC125857; AMP; MGC125856; DKFZp686D13177; MGC129961
6580603	RFXANK	-2.80672	2.80672	-9.6931	6.65026e-11	8.94229e-10	NM_003721.2	8625	NP_003712.1	ILMN_1780987	6580603	A	Homo sapiens regulatory factor X-associated ankyrin-containing protein (RFXANK), transcript variant 1, mRNA.	BLS; RFX-B; MGC138628; F14150_1; ANKRA1
2810615	GRB10	-2.14129	2.14129	-9.68167	6.8376e-11	9.17978e-10	NM_001001555.1	2887	NP_001001555.1	ILMN_1669617	2810615	A	Homo sapiens growth factor receptor-bound protein 10 (GRB10), transcript variant 4, mRNA.	RSS; GRB-IR; IRBP; KIAA0207; Grb-10; MEG1
5910543	GLOD4	-2.58413	2.58413	-9.67373	6.97092e-11	9.3441e-10	NM_016080.2	51031	NP_057164.2	ILMN_1738656	5910543	S	Homo sapiens glyoxalase domain containing 4 (GLOD4), mRNA.	C17orf25; HC71; CGI-150
7150382	NR2C2	3.11762	3.11762	9.6689	7.05334e-11	9.43978e-10	NM_003298.3	7182	NP_003289.2	ILMN_1724479	7150382	S	Homo sapiens nuclear receptor subfamily 2, group C, member 2 (NR2C2), mRNA.	TAK1; hTAK1; TR4; TR2R1
1780563	TNRC6A	2.72743	2.72743	9.6646	7.12756e-11	9.5242e-10	NM_014494.2	27327	NP_055309.2	ILMN_1714622	1780563	I	Homo sapiens trinucleotide repeat containing 6A (TNRC6A), mRNA.	MGC75384; GW182; TNRC6; FLJ22043; CAGH26; KIAA1460; DKFZp666E117; GW1
3840594	LSM4	-2.66783	2.66783	-9.65633	7.27236e-11	9.70253e-10	NM_012321.2	25804	NP_036453.1	ILMN_1788099	3840594	S	Homo sapiens LSM4 homolog, U6 small nuclear RNA associated (S. cerevisiae) (LSM4), mRNA.	YER112W
2360537	NFKBIB	4.64726	4.64726	9.65002	7.38512e-11	9.83763e-10	NM_002503.3	4793	NP_002494.2	ILMN_1690473	2360537	A	Homo sapiens nuclear factor of kappa light polypeptide gene enhancer in B-cells inhibitor, beta (NFKBIB), transcript variant 1, mRNA.	TRIP9; IKBB
4390014	C1orf58	2.40862	2.40862	9.63208	7.71505e-11	1.02611e-09	NM_144695.2	148362	NP_653296.2	ILMN_1654864	4390014	S	Homo sapiens chromosome 1 open reading frame 58 (C1orf58), mRNA.	FLJ32421; MGC142197; MGC142195; RP11-452F19.1; Brox
50332	MDFIC	3.04858	3.04858	9.62919	7.76969e-11	1.03178e-09	NM_199072.3	29969	NP_951038.1	ILMN_1717366	50332	S	Homo sapiens MyoD family inhibitor domain containing (MDFIC), mRNA.	HIC
540138	WDR65	1.72486	1.72486	9.62711	7.80905e-11	1.03539e-09	NM_152498.2	149465	NP_689711.1	ILMN_1717064	540138	S	Homo sapiens WD repeat domain 65 (WDR65), mRNA.	FLJ32000; RP11-282K6.2
6550132	DAO	1.53477	1.53477	9.61795	7.98553e-11	1.05716e-09	NM_001917.4	1610	NP_001908.3	ILMN_1737152	6550132	S	Homo sapiens D-amino-acid oxidase (DAO), mRNA.	DAMOX; DAAO; MGC35381; OXDA
7210632	AKR1C3	-12.3369	12.3369	-9.61582	8.02711e-11	1.06102e-09	NM_003739.4	8644	NP_003730.4	ILMN_1713124	7210632	S	Homo sapiens aldo-keto reductase family 1, member C3 (3-alpha hydroxysteroid dehydrogenase, type II) (AKR1C3), mRNA.	HAKRB; hluPGFS; DD3; HSD17B5; HAKRe; KIAA0119; HA1753; DDX
6860020	PLEKHA3	3.90228	3.90228	9.61477	8.0478e-11	1.06211e-09	NM_019091.3	65977	NP_061964.3	ILMN_1797576	6860020	S	Homo sapiens pleckstrin homology domain containing, family A (phosphoinositide binding specific) member 3 (PLEKHA3), mRNA.	FLJ20067; FAPP1
6380064	LRPPRC	-3.14402	3.14402	-9.61341	8.07454e-11	1.06393e-09	NM_133259.2	10128	NP_573566.2	ILMN_1662417	6380064	S	Homo sapiens leucine-rich PPR-motif containing (LRPPRC), mRNA.	GP130; CLONE-23970; LRP130; LSFC
610768	TAPT1	-2.64349	2.64349	-9.61281	8.08644e-11	1.06393e-09	NM_153365.2	202018	NP_699196.2	ILMN_1693882	610768	S	Homo sapiens transmembrane anterior posterior transformation 1 (TAPT1), mRNA.	CMVFR; FLJ90013
1510414	MGRN1	5.20392	5.20392	9.61088	8.12462e-11	1.06635e-09	NM_015246.1	23295	NP_056061.1	ILMN_1745697	1510414	S	Homo sapiens mahogunin, ring finger 1 (MGRN1), mRNA.	CD41B; RNF156; KIAA0544; GP2B; ITGA2B
3420433	SHMT1	-3.60919	3.60919	-9.61062	8.12976e-11	1.06635e-09	NM_004169.3	6470	NP_004160.3	ILMN_1743784	3420433	I	Homo sapiens serine hydroxymethyltransferase 1 (soluble) (SHMT1), transcript variant 1, mRNA.	MGC15229; MGC24556; SHMT; CSHMT
4570468	ZNF263	2.17336	2.17336	9.60863	8.16923e-11	1.06988e-09	NM_005741.3	10127	NP_005732.2	ILMN_1692620	4570468	S	Homo sapiens zinc finger protein 263 (ZNF263), mRNA.	ZKSCAN12; FPM315
2370102	RAD9A	2.9119	2.9119	9.56858	9.00931e-11	1.17676e-09	NM_004584.2	5883	NP_004575.1	ILMN_1684183	2370102	S	Homo sapiens RAD9 homolog A (S. pombe) (RAD9A), mRNA.	RAD9
1070367	C19orf59	-4.79686	4.79686	-9.56787	9.02499e-11	1.17676e-09	NM_174918.2	199675	NP_777578.2	ILMN_1762713	1070367	S	Homo sapiens chromosome 19 open reading frame 59 (C19orf59), mRNA.	MGC132456; MCEMP1
4120437	RRS1	-3.16892	3.16892	-9.56779	9.0266e-11	1.17676e-09	NM_015169.3	23212	NP_055984.1	ILMN_1767658	4120437	S	Homo sapiens RRS1 ribosome biogenesis regulator homolog (S. cerevisiae) (RRS1), mRNA.	KIAA0112
5870446	ATP5G1	-6.64442	6.64442	-9.56597	9.06699e-11	1.18023e-09	NM_001002027.1	516	NP_001002027.1	ILMN_1676393	5870446	A	Homo sapiens ATP synthase, H+ transporting, mitochondrial F0 complex, subunit C1 (subunit 9) (ATP5G1), nuclear gene encoding mitochondrial protein, transcript variant 2, mRNA.	ATP5G; ATP5A
2510546	C10orf125	-3.67145	3.67145	-9.56414	9.10764e-11	1.18372e-09	NM_198472.2	282969	NP_940874.2	ILMN_1704785	2510546	S	Homo sapiens chromosome 10 open reading frame 125 (C10orf125), transcript variant 2, mRNA.	FLJ26016; MGC149258
4250500	HAT1	2.71231	2.71231	9.55303	9.35871e-11	1.2145e-09	NM_003642.2	8520	NP_003633.1	ILMN_1693905	4250500	I	Homo sapiens histone acetyltransferase 1 (HAT1), transcript variant 1, mRNA.	KAT1
2710452	POU2AF1	-2.00057	2.00057	-9.54967	9.43604e-11	1.22268e-09	NM_006235.1	5450	NP_006226.1	ILMN_1811049	2710452	S	Homo sapiens POU class 2 associating factor 1 (POU2AF1), mRNA.	OBF1; OBF-1; OCAB; BOB1
4060192	KCNH2	-1.56563	1.56563	-9.54839	9.46559e-11	1.22466e-09	NM_172056.1	3757	NP_742053.1	ILMN_1739987	4060192	I	Homo sapiens potassium voltage-gated channel, subfamily H (eag-related), member 2 (KCNH2), transcript variant 2, mRNA.	ERG1; SQT1; Kv11.1; LQT2; HERG; HERG1
3780400	HOXC11	-2.05465	2.05465	-9.54193	9.61664e-11	1.24232e-09	NM_014212.3	3227	NP_055027.1	ILMN_1697342	3780400	S	Homo sapiens homeobox C11 (HOXC11), mRNA.	MGC4906; HOX3H
6450470	STX5	2.94894	2.94894	9.53806	9.70822e-11	1.25226e-09	NM_003164.3	6811	NP_003155.2	ILMN_1808860	6450470	A	Homo sapiens syntaxin 5 (STX5), mRNA.	STX5A; SED5
3460184	C19orf53	-3.38574	3.38574	-9.53567	9.7653e-11	1.25772e-09	NM_014047.2	28974	NP_054766.1	ILMN_1671374	3460184	S	Homo sapiens chromosome 19 open reading frame 53 (C19orf53), mRNA.	HSPC023
7040315	STX16	-3.47349	3.47349	-9.53352	9.81692e-11	1.26247e-09	NM_001001433.1	8675	NP_001001433.1	ILMN_1741942	7040315	A	Homo sapiens syntaxin 16 (STX16), transcript variant 1, mRNA.	SYN16; hsyn16; MGC90328
650075	ASXL2	2.5092	2.5092	9.53239	9.84403e-11	1.26406e-09	NM_018263.4	55252	NP_060733.4	ILMN_1698968	650075	S	Homo sapiens additional sex combs like 2 (Drosophila) (ASXL2), mRNA.	KIAA1685; ASXH2; FLJ10898; DKFZp686C1968
2480554	POP7	-2.10125	2.10125	-9.52336	1.00645e-10	1.29034e-09	NM_005837.2	10248	NP_005828.2	ILMN_1680091	2480554	S	Homo sapiens processing of precursor 7, ribonuclease P/MRP subunit (S. cerevisiae) (POP7), mRNA.	0610037N12Rik; RPP20; RPP2
6020255	EGR2	-5.91435	5.91435	-9.52277	1.00789e-10	1.29034e-09	NM_000399.2	1959	NP_000390.2	ILMN_1743199	6020255	S	Homo sapiens early growth response 2 (Krox-20 homolog, Drosophila) (EGR2), mRNA.	KROX20; FLJ14547; DKFZp686J1957; CMT4E; CMT1D
2480121	XIAP	2.76288	2.76288	9.5107	1.03818e-10	1.32713e-09	NM_001167.2	331	NP_001158.2	ILMN_1815361	2480121	S	Homo sapiens X-linked inhibitor of apoptosis (XIAP), mRNA.	XLP2; ILP1; API3; XIAP; MIHA
2710475	PWP1	-3.10497	3.10497	-9.50784	1.0455e-10	1.33449e-09	NM_007062.1	11137	NP_008993.1	ILMN_1743049	2710475	S	Homo sapiens PWP1 homolog (S. cerevisiae) (PWP1), mRNA.	IEF-SSP-9502
3610768	C19orf62	-2.62858	2.62858	-9.49553	1.07757e-10	1.37338e-09	NM_014173.2	29086	NP_054892.2	ILMN_1806937	3610768	A	Homo sapiens chromosome 19 open reading frame 62 (C19orf62), transcript variant 2, mRNA.	HSPC142; FLJ20571
270278	ACTR8	-2.21845	2.21845	-9.49409	1.08141e-10	1.37622e-09	NM_022899.3	93973	NP_075050.3	ILMN_1689162	270278	S	Homo sapiens ARP8 actin-related protein 8 homolog (yeast) (ACTR8), mRNA.	FLJ12934; ARP8; FLJ22579
3060619	MED8	-3.28179	3.28179	-9.48139	1.11566e-10	1.41565e-09	NM_001001654.1	112950	NP_001001654.1	ILMN_1736847	3060619	A	Homo sapiens mediator of RNA polymerase II transcription, subunit 8 homolog (S. cerevisiae) (MED8), transcript variant 5, mRNA.	MGC19641; MGC17544; ARC32
2120707	CETN2	-3.17311	3.17311	-9.48138	1.1157e-10	1.41565e-09	NM_004344.1	1069	NP_004335.1	ILMN_1695645	2120707	S	Homo sapiens centrin, EF-hand protein, 2 (CETN2), mRNA.	CEN2; CALT
3310672	CLIP4	-1.778	1.778	-9.48021	1.1189e-10	1.41655e-09	NM_024692.3	79745	NP_078968.3	ILMN_1759792	3310672	S	Homo sapiens CAP-GLY domain containing linker protein family, member 4 (CLIP4), mRNA.	FLJ32705; RSNL2; FLJ21069
1940524	STS-1	-6.61799	6.61799	-9.47991	1.11973e-10	1.41655e-09	NM_032873.3	84959	NP_116262.2	ILMN_1653856	1940524	S	Homo sapiens Cbl-interacting protein Sts-1 (STS-1), mRNA.	MGC15437; KIAA1959; p70
3290017	C1orf26	3.45688	3.45688	9.47543	1.13213e-10	1.43012e-09	NM_017673.5	54823	NP_060143.3	ILMN_1692834	3290017	S	Homo sapiens chromosome 1 open reading frame 26 (C1orf26), mRNA.	FLJ35944; FLJ20121
1580601	USPL1	4.0873	4.0873	9.4727	1.13976e-10	1.43765e-09	NM_005800.3	10208	NP_005791.2	ILMN_1662686	1580601	S	Homo sapiens ubiquitin specific peptidase like 1 (USPL1), mRNA.	D13S106E; C13orf22; DKFZp781K2286; RP11-121O19.1; bA121O19.1; FLJ32952
5490646	DMAP1	-3.03078	3.03078	-9.4712	1.14397e-10	1.44083e-09	NM_001034023.1	55929	NP_001029195.1	ILMN_1773885	5490646	S	Homo sapiens DNA methyltransferase 1 associated protein 1 (DMAP1), transcript variant 2, mRNA.	FLJ11543; KIAA1425; DNMTAP1; DKFZp686L09142; SWC4; DNMAP1; EAF2
5340100	MRPL35	-2.00445	2.00445	-9.46918	1.14966e-10	1.44587e-09	NM_016622.2	51318	NP_057706.2	ILMN_1812777	5340100	A	Homo sapiens mitochondrial ribosomal protein L35 (MRPL35), nuclear gene encoding mitochondrial protein, transcript variant 1, mRNA.
450070	C18orf21	2.08819	2.08819	9.46778	1.15363e-10	1.44873e-09	NM_031446.3	83608	NP_113634.3	ILMN_1805998	450070	S	Homo sapiens chromosome 18 open reading frame 21 (C18orf21), mRNA.	PNAS-124; XTP13; HsT3108; PNAS-131; MGC131953
6100064	CRYGS	-2.57556	2.57556	-9.46442	1.1632e-10	1.45795e-09	NM_017541.2	1427	NP_060011.1	ILMN_1792597	6100064	S	Homo sapiens crystallin, gamma S (CRYGS), mRNA.	CRYG8
2320398	TRIM9	1.90275	1.90275	9.46401	1.16439e-10	1.45795e-09	NM_015163.4	114088	NP_055978.3	ILMN_1719254	2320398	A	Homo sapiens tripartite motif-containing 9 (TRIM9), transcript variant 1, mRNA.	SPRING; KIAA0282; RNF91
3140437	MC2R	1.66922	1.66922	9.46234	1.16918e-10	1.46182e-09	NM_000529.2	4158	NP_000520.1	ILMN_1778521	3140437	S	Homo sapiens melanocortin 2 receptor (adrenocorticotropic hormone) (MC2R), mRNA.	ACTHR; MGC125798
6650746	RHBDD2	-3.63295	3.63295	-9.45833	1.18077e-10	1.47415e-09	NM_001040456.1	57414	NP_001035546.1	ILMN_1809437	6650746	S	Homo sapiens rhomboid domain containing 2 (RHBDD2), transcript variant 1, mRNA.	NPD007; RHBDL7
1940674	FLNA	6.01682	6.01682	9.45317	1.19587e-10	1.49083e-09	NM_001456.2	2316	NP_001447.2	ILMN_1687335	1940674	S	Homo sapiens filamin A, alpha (actin binding protein 280) (FLNA), mRNA.	OPD2; MNS; FMD; FLN; filamin A; NHBP; ABP-280; OPD1; FLN1; ABPX; OPD; DKFZp434P031
4540632	EIF4E2	-2.79422	2.79422	-9.45238	1.19818e-10	1.49153e-09	NM_004846.2	9470	NP_004837.1	ILMN_1738326	4540632	S	Homo sapiens eukaryotic translation initiation factor 4E family member 2 (EIF4E2), mRNA.	EIF4EL3; 4E-LP; 4EHP; IF4e
5490707	FBXO3	2.30011	2.30011	9.44746	1.21279e-10	1.50753e-09	NM_033406.2	26273	NP_208385.1	ILMN_1729175	5490707	A	Homo sapiens F-box protein 3 (FBXO3), transcript variant 2, mRNA.	FBA; FBX3; DKFZp564B092
7510711	SULT1A1	2.23905	2.23905	9.44489	1.22048e-10	1.51489e-09	NM_177536.1	6817	NP_803880.1	ILMN_1778756	7510711	A	Homo sapiens sulfotransferase family, cytosolic, 1A, phenol-preferring, member 1 (SULT1A1), transcript variant 5, mRNA.	HAST1/HAST2; MGC5163; P-PST; MGC131921; ST1A3; TSPST1; STP1; STP; PST
130326	GAR1	5.93815	5.93815	9.44158	1.23049e-10	1.52335e-09	NM_018983.3	54433	NP_061856.1	ILMN_1708954	130326	I	Homo sapiens GAR1 ribonucleoprotein homolog (yeast) (GAR1), transcript variant 1, mRNA.	GAR1
5900497	PLXDC2	3.68251	3.68251	9.44145	1.23086e-10	1.52335e-09	NM_032812.7	84898	NP_116201.7	ILMN_1753312	5900497	S	Homo sapiens plexin domain containing 2 (PLXDC2), mRNA.	FLJ14623; TEM7R
5130327	TMEM63B	2.99883	2.99883	9.4402	1.23468e-10	1.52586e-09	NM_018426.1	55362	NP_060896.1	ILMN_1728349	5130327	S	Homo sapiens transmembrane protein 63B (TMEM63B), mRNA.	DKFZp686N2275; C6orf110; RP3-421H19.2
4480546	ADO	-4.2136	4.2136	-9.43774	1.24218e-10	1.53194e-09	NM_032804.5	84890	NP_116193.2	ILMN_1690352	4480546	S	Homo sapiens 2-aminoethanethiol (cysteamine) dioxygenase (ADO), mRNA.	FLJ14547; DKFZp564C046
7610128	ANKRD38	-1.5921	1.5921	-9.43741	1.24318e-10	1.53194e-09	NM_181712.3	163782	NP_859063.2	ILMN_1776936	7610128	S	Homo sapiens ankyrin repeat domain 38 (ANKRD38), mRNA.	dJ1078M7.1; FLJ10884; KIAA0172; RP5-1155K23.5
2850239	DUT	1.77597	1.77597	9.43035	1.265e-10	1.55659e-09	NM_001025248.1	1854	NP_001020419.1	ILMN_1721008	2850239	I	Homo sapiens deoxyuridine triphosphatase (DUT), nuclear gene encoding mitochondrial protein, transcript variant 1, mRNA.	dUTPase; FLJ20622
870202	TNFSF10	36.7921	36.7921	9.42937	1.26804e-10	1.55809e-09	NM_003810.2	8743	NP_003801.1	ILMN_1801307	870202	S	Homo sapiens tumor necrosis factor (ligand) superfamily, member 10 (TNFSF10), mRNA.	TL2; Apo-2L; CD253; APO2L; TRAIL
3310524	CACYBP	9.37034	9.37034	9.42755	1.27376e-10	1.56088e-09	NM_014412.2	27101	NP_055227.1	ILMN_1726574	3310524	I	Homo sapiens calcyclin binding protein (CACYBP), transcript variant 1, mRNA.	PNAS-107; MGC87971; SIP; S100A6BP; GIG5; RP1-102G20.6
3060095	COL12A1	-1.84651	1.84651	-9.42748	1.27397e-10	1.56088e-09	NM_080645.2	1303	NP_542376.2	ILMN_1733756	3060095	A	Homo sapiens collagen, type XII, alpha 1 (COL12A1), transcript variant short, mRNA.	BA209D8.1; DJ234P15.1; COL12A1L
3780138	USP34	2.90052	2.90052	9.41753	1.30561e-10	1.59736e-09	NM_014709.3	9736	NP_055524.3	ILMN_1739454	3780138	S	Homo sapiens ubiquitin specific peptidase 34 (USP34), mRNA.	KIAA0570; FLJ43910; KIAA0729; MGC104459
4070154	DCAF6	2.45638	2.45638	9.41613	1.31013e-10	1.6006e-09	NM_018442.2	55827	NP_060912.2	ILMN_1698985	4070154	I	Homo sapiens DDB1 and CUL4 associated factor 6 (DCAF6), transcript variant 1, mRNA.	RP4-745I14.1; ARCAP; PC326; MSTP055; 1200006M05Rik; NRIP
1980524	GBP4	18.3456	18.3456	9.41279	1.32096e-10	1.61127e-09	NM_052941.3	115361	NP_443173.2	ILMN_1771385	1980524	S	Homo sapiens guanylate binding protein 4 (GBP4), mRNA.	Mpa2
6590445	RIN2	6.43702	6.43702	9.41228	1.32262e-10	1.61127e-09	NM_018993.2	54453	NP_061866.1	ILMN_1769546	6590445	S	Homo sapiens Ras and Rab interactor 2 (RIN2), mRNA.	RASSF4
4200672	STRAP	3.60354	3.60354	9.41107	1.32657e-10	1.61377e-09	NM_007178.3	11171	NP_009109.3	ILMN_1731194	4200672	S	Homo sapiens serine/threonine kinase receptor associated protein (STRAP), mRNA.	PT-WD; MAWD; UNRIP
2450524	GABRD	-1.50881	1.50881	-9.40981	1.33072e-10	1.61652e-09	NM_000815.2	2563	NP_000806.2	ILMN_1779742	2450524	S	Homo sapiens gamma-aminobutyric acid (GABA) A receptor, delta (GABRD), mRNA.	MGC45284
2970164	EDNRB	-2.07332	2.07332	-9.40512	1.3462e-10	1.63301e-09	NM_000115.1	1910	NP_000106.1	ILMN_1751904	2970164	A	Homo sapiens endothelin receptor type B (EDNRB), transcript variant 1, mRNA.	ABCDS; HSCR2; ETRB; HSCR; ETB
2030730	UBE2I	-2.16016	2.16016	-9.40228	1.35568e-10	1.64217e-09	NM_194260.1	7329	NP_919236.1	ILMN_1810474	2030730	A	Homo sapiens ubiquitin-conjugating enzyme E2I (UBC9 homolog, yeast) (UBE2I), transcript variant 3, mRNA.	UBC9; P18; C358B7.1
2360020	FADS1	-3.85881	3.85881	-9.39913	1.36627e-10	1.65266e-09	NM_013402.3	3992	NP_037534.2	ILMN_1670134	2360020	S	Homo sapiens fatty acid desaturase 1 (FADS1), mRNA.	FADSD5; FLJ38956; FADS6; BC269730_2; D5D; TU12; LLCDL1; FLJ90273
130537	EPHA3	1.79832	1.79832	9.39229	1.38954e-10	1.67844e-09	NM_182644.1	2042	NP_872585.1	ILMN_1782076	130537	A	Homo sapiens EPH receptor A3 (EPHA3), transcript variant 2, mRNA.	HEK4; ETK1; HEK; TYRO4; ETK
3120014	ABHD4	-1.8493	1.8493	-9.38767	1.40546e-10	1.69385e-09	NM_022060.2	63874	NP_071343.2	ILMN_1700633	3120014	S	Homo sapiens abhydrolase domain containing 4 (ABHD4), mRNA.	FLJ12816
50528	FEZF1	1.52361	1.52361	9.38744	1.40626e-10	1.69385e-09	NM_001024613.1	389549	NP_001019784.1	ILMN_1813585	50528	S	Homo sapiens FEZ family zinc finger 1 (FEZF1), mRNA.	ZNF312B
4570441	IFIH1	8.8733	8.8733	9.38083	1.42941e-10	1.71931e-09	NM_022168.2	64135	NP_071451.2	ILMN_1781373	4570441	S	Homo sapiens interferon induced with helicase C domain 1 (IFIH1), mRNA.	MDA5; MGC133047; MDA-5; Hlcd; IDDM19
4730682	EXOC3	-2.86338	2.86338	-9.3764	1.44514e-10	1.73579e-09	NM_007277.4	11336	NP_009208.2	ILMN_1789419	4730682	S	Homo sapiens exocyst complex component 3 (EXOC3), mRNA.	SEC6L1; SEC6; Sec6p
5960187	CASC2	-1.82057	1.82057	-9.36048	1.50319e-10	1.80115e-09	XR_017869.1	255082		ILMN_1808546	5960187	I	PREDICTED: Homo sapiens cancer susceptibility candidate 2, transcript variant 2 (CASC2), misc RNA.
1510736	KLC1	-2.2675	2.2675	-9.36032	1.50377e-10	1.80115e-09	NM_005552.4	3831	NP_005543.2	ILMN_1654653	1510736	I	Homo sapiens kinesin light chain 1 (KLC1), transcript variant 1, mRNA.	KNS2; KLC1; KLC; KNS2A; MGC15245
4010278	KLRC4	-1.50895	1.50895	-9.35581	1.52065e-10	1.81883e-09	NM_013431.2	8302	NP_038459.1	ILMN_1719093	4010278	S	Homo sapiens killer cell lectin-like receptor subfamily C, member 4 (KLRC4), mRNA.	NKG2-F; FLJ78582; FLJ17759; NKG2F
7200575	ATF1	2.98907	2.98907	9.35471	1.52478e-10	1.82122e-09	NM_005171.3	466	NP_005162.1	ILMN_1801923	7200575	S	Homo sapiens activating transcription factor 1 (ATF1), mRNA.	TREB36; FUS/ATF-1; EWS-ATF1
3830403	ZNF143	2.88542	2.88542	9.35177	1.53592e-10	1.83197e-09	NM_003442.4	7702	NP_003433.3	ILMN_1674399	3830403	S	Homo sapiens zinc finger protein 143 (ZNF143), mRNA.	pHZ-1; STAF; SBF
4480161	SH3TC2	-1.56574	1.56574	-9.35078	1.5397e-10	1.83392e-09	NM_024577.3	79628	NP_078853.2	ILMN_1693981	4480161	S	Homo sapiens SH3 domain and tetratricopeptide repeats 2 (SH3TC2), mRNA.	KIAA1985; FLJ13605; CMT4C
7570068	EP300	3.40772	3.40772	9.34884	1.54709e-10	1.84016e-09	NM_001429.2	2033	NP_001420.2	ILMN_1744665	7570068	S	Homo sapiens E1A binding protein p300 (EP300), mRNA.	p300; KAT3B
6290279	PKHD1	-1.55848	1.55848	-9.3415	1.57545e-10	1.87129e-09	NM_138694.3	5314	NP_619639.3	ILMN_1720034	6290279	I	Homo sapiens polycystic kidney and hepatic disease 1 (autosomal recessive) (PKHD1), transcript variant 1, mRNA.	DKFZp686C01112; ARPKD; TIGM1; FCYT; FLJ46150
610113	TNFSF14	-8.79862	8.79862	-9.34008	1.58101e-10	1.8737e-09	NM_003807.2	8740	NP_003798.2	ILMN_1655414	610113	A	Homo sapiens tumor necrosis factor (ligand) superfamily, member 14 (TNFSF14), transcript variant 1, mRNA.	LTg; CD258; LIGHT; HVEML; TR2
3870131	WNT7A	1.53985	1.53985	9.33961	1.58287e-10	1.8737e-09	NM_004625.3	7476	NP_004616.2	ILMN_1778575	3870131	S	Homo sapiens wingless-type MMTV integration site family, member 7A (WNT7A), mRNA.
3610041	RASA4	1.82745	1.82745	9.3393	1.58406e-10	1.8737e-09	NM_006989.4	10156	NP_008920.4	ILMN_1694404	3610041	I	Homo sapiens RAS p21 protein activator 4 (RASA4), transcript variant 1, mRNA.	CAPRI; GAPL; KIAA0538; MGC131890
510736	MMP2	-1.63163	1.63163	-9.33719	1.59236e-10	1.88092e-09	NM_004530.2	4313	NP_004521.1	ILMN_1762106	510736	S	Homo sapiens matrix metallopeptidase 2 (gelatinase A, 72kDa gelatinase, 72kDa type IV collagenase) (MMP2), mRNA.	TBE-1; CLG4A; CLG4; MMP-II; MONA
2000546	C3orf10	-3.48136	3.48136	-9.33194	1.6132e-10	1.90291e-09	NM_018462.4	55845	NP_060932.2	ILMN_1764500	2000546	S	Homo sapiens chromosome 3 open reading frame 10 (C3orf10), mRNA.	MDS027; HSPC300; hHBrk1
630332	ZNF773	-3.49271	3.49271	-9.33019	1.62022e-10	1.90855e-09	NM_198542.1	374928	NP_940944.1	ILMN_1685365	630332	S	Homo sapiens zinc finger protein 773 (ZNF773), mRNA.	ZNF419B; MGC4728; FLJ00301
4890270	LY6E	23.7854	23.7854	9.32839	1.62748e-10	1.91447e-09	NM_002346.1	4061	NP_002337.1	ILMN_1695404	4890270	S	Homo sapiens lymphocyte antigen 6 complex, locus E (LY6E), mRNA.	TSA-1; RIGE; RIG-E; SCA2; SCA-2
1850681	EIF6	-3.40426	3.40426	-9.32574	1.63821e-10	1.92183e-09	NM_181466.1	3692	NP_852131.1	ILMN_1787410	1850681	A	Homo sapiens eukaryotic translation initiation factor 6 (EIF6), transcript variant 4, mRNA.	EIF6; EIF3A; 2; CAB; ITGB4BP; gcn; b; p27BBP; b(2)gcn
6100612	OR56B1	1.87007	1.87007	9.32573	1.63823e-10	1.92183e-09	NM_001005180.1	387748	NP_001005180.1	ILMN_1724166	6100612	S	Homo sapiens olfactory receptor, family 56, subfamily B, member 1 (OR56B1), mRNA.	OR11-65; OR56B1P
3780674	ZNF503	2.49343	2.49343	9.32096	1.65772e-10	1.94203e-09	NM_032772.3	84858	NP_116161.2	ILMN_1787265	3780674	S	Homo sapiens zinc finger protein 503 (ZNF503), mRNA.	NOLZ-1; MGC2555; FLJ45745
6180040	MKRN3	-1.65523	1.65523	-9.31652	1.67605e-10	1.96082e-09	NM_005664.2	7681	NP_005655.1	ILMN_1709267	6180040	S	Homo sapiens makorin, ring finger protein, 3 (MKRN3), mRNA.	MGC88288; ZNF127; ZFP127; D15S9; RNF63
5220435	HIRA	2.0834	2.0834	9.30812	1.71133e-10	1.99775e-09	NM_003325.3	7290	NP_003316.3	ILMN_1813664	5220435	S	Homo sapiens HIR histone cell cycle regulation defective homolog A (S. cerevisiae) (HIRA), mRNA.	TUP1; TUPLE1; DGCR1
7570433	NPSR1	-1.94657	1.94657	-9.30749	1.71402e-10	1.99775e-09	NM_207172.1	387129	NP_997055.1	ILMN_1704206	7570433	A	Homo sapiens neuropeptide S receptor 1 (NPSR1), transcript variant 1, mRNA.	GPR154; PGR14; ASRT2; NPSR; VRR1; GPRA
1710754	SLC25A14	-3.11142	3.11142	-9.30735	1.71463e-10	1.99775e-09	NM_003951.2	9016	NP_003942.1	ILMN_1743770	1710754	A	Homo sapiens solute carrier family 25 (mitochondrial carrier, brain), member 14 (SLC25A14), nuclear gene encoding mitochondrial protein, transcript variant long, mRNA.	MGC149543; UCP5; BMCP1
1300497	SPCS1	-2.53939	2.53939	-9.30524	1.7236e-10	2.00547e-09	NM_014041.2	28972	NP_054760.2	ILMN_1665280	1300497	S	Homo sapiens signal peptidase complex subunit 1 homolog (S. cerevisiae) (SPCS1), mRNA.	YJR010C-A; HSPC033; SPC12; SPC1
3400577	EIF2S2	-2.45574	2.45574	-9.3004	1.74446e-10	2.02323e-09	NM_003908.3	8894	NP_003899.2	ILMN_1798014	3400577	S	Homo sapiens eukaryotic translation initiation factor 2, subunit 2 beta, 38kDa (EIF2S2), mRNA.	EIF2; MGC8508; EIF2beta; DKFZp686L18198; EIF2B
1010379	PPP2R2D	3.4348	3.4348	9.30018	1.74538e-10	2.02323e-09	NM_018461.2	55844	NP_060931.2	ILMN_1805652	1010379	I	Homo sapiens protein phosphatase 2, regulatory subunit B, delta isoform (PPP2R2D), transcript variant 1, mRNA.	MDS026
3310746	FAM35A	2.40444	2.40444	9.30005	1.74596e-10	2.02323e-09	NM_019054.2	54537	NP_061927.2	ILMN_1761594	3310746	I	Homo sapiens family with sequence similarity 35, member A (FAM35A), mRNA.	MGC5560; bA163M19.1
3120730	LRP2	1.68802	1.68802	9.29512	1.76743e-10	2.04534e-09	NM_004525.2	4036	NP_004516.2	ILMN_1723443	3120730	S	Homo sapiens low density lipoprotein-related protein 2 (LRP2), mRNA.	DBS; gp330
620066	MGAT4B	2.85197	2.85197	9.28715	1.80279e-10	2.08344e-09	NM_014275.3	11282	NP_055090.1	ILMN_1722438	620066	I	Homo sapiens mannosyl (alpha-1,3-)-glycoprotein beta-1,4-N-acetylglucosaminyltransferase, isozyme B (MGAT4B), transcript variant 1, mRNA.	GNT-IVB; GNT-IV
3310274	C9orf85	2.09557	2.09557	9.28443	1.815e-10	2.09324e-09	NM_182505.3	138241	NP_872311.2	ILMN_1806758	3310274	I	Homo sapiens chromosome 9 open reading frame 85 (C9orf85), mRNA.	MGC61599; RP11-346E17.2
5820333	RPUSD2	-4.66931	4.66931	-9.28417	1.81616e-10	2.09324e-09	NM_152260.1	27079	NP_689473.1	ILMN_1730077	5820333	S	Homo sapiens RNA pseudouridylate synthase domain containing 2 (RPUSD2), mRNA.	C15orf19; C18B11; FLJ31409
6370273	CTPS	-3.39758	3.39758	-9.2738	1.86358e-10	2.145e-09	NM_001905.1	1503	NP_001896.1	ILMN_1783285	6370273	S	Homo sapiens CTP synthase (CTPS), mRNA.
3420097	TRMU	-2.16583	2.16583	-9.26874	1.88714e-10	2.1692e-09	NM_018006.4	55687	NP_060476.2	ILMN_1733703	3420097	A	Homo sapiens tRNA 5-methylaminomethyl-2-thiouridylate methyltransferase (TRMU), nuclear gene encoding mitochondrial protein, transcript variant 1, mRNA.	MGC99627; TRMT; TRNT1; TRMT1; MTO2; MTU1
4490020	MXRA5	-1.53335	1.53335	-9.26556	1.90214e-10	2.18098e-09	NM_015419.2	25878	NP_056234.2	ILMN_1803213	4490020	S	Homo sapiens matrix-remodelling associated 5 (MXRA5), mRNA.	DKFZp564I1922
4220440	IQGAP2	3.24536	3.24536	9.26508	1.90437e-10	2.18098e-09	NM_006633.2	10788	NP_006624.2	ILMN_1769433	4220440	S	Homo sapiens IQ motif containing GTPase activating protein 2 (IQGAP2), mRNA.
6110474	HDGF	-4.7435	4.7435	-9.26494	1.90504e-10	2.18098e-09	NM_004494.1	3068	NP_004485.1	ILMN_1765621	6110474	S	Homo sapiens hepatoma-derived growth factor (high-mobility group protein 1-like) (HDGF), mRNA.	DKFZp686J1764; HMG1L2
6560433	ARIH1	6.06158	6.06158	9.25476	1.95389e-10	2.23391e-09	NM_005744.2	25820	NP_005735.1	ILMN_1694219	6560433	S	Homo sapiens ariadne homolog, ubiquitin-conjugating enzyme E2 binding protein, 1 (Drosophila) (ARIH1), mRNA.	ARI; HHARI; UBCH7BP; HARI
5050402	HIST1H2BK	4.26682	4.26682	9.24428	2.00551e-10	2.28987e-09	NM_080593.1	85236	NP_542160.1	ILMN_1813314	5050402	S	Homo sapiens histone cluster 1, H2bk (HIST1H2BK), mRNA.	H2B/S; MGC131989; H2BFT; H2BFAiii
4590767	SPRR1B	-1.60064	1.60064	-9.2402	2.02598e-10	2.31016e-09	NM_003125.2	6699	NP_003116.2	ILMN_1711174	4590767	A	Homo sapiens small proline-rich protein 1B (cornifin) (SPRR1B), mRNA.	GADD33; CORNIFIN; SPRR1; MGC61901
3400292	CXCL1	5.43822	5.43822	9.23718	2.04127e-10	2.32449e-09	NM_001511.1	2919	NP_001502.1	ILMN_1787897	3400292	S	Homo sapiens chemokine (C-X-C motif) ligand 1 (melanoma growth stimulating activity, alpha) (CXCL1), mRNA.	GROa; FSP; GRO1; MGSA alpha; NAP-3; MGSA-a; MGSA; SCYB1
830379	MRPS11	-2.61808	2.61808	-9.23229	2.06632e-10	2.34988e-09	NM_176805.1	64963	NP_789775.1	ILMN_1722905	830379	A	Homo sapiens mitochondrial ribosomal protein S11 (MRPS11), nuclear gene encoding mitochondrial protein, transcript variant 2, mRNA.	HCC-2; FLJ23406; FLJ22512
4150240	YTHDF3	3.95095	3.95095	9.23013	2.07746e-10	2.35942e-09	NM_152758.4	253943	NP_689971.4	ILMN_1657470	4150240	S	Homo sapiens YTH domain family, member 3 (YTHDF3), mRNA.	FLJ31657
3180176	SYNJ2BP	-2.65034	2.65034	-9.22626	2.09758e-10	2.37911e-09	NM_018373.1	55333	NP_060843.1	ILMN_1697793	3180176	S	Homo sapiens synaptojanin 2 binding protein (SYNJ2BP), mRNA.	Arip2; OMP25; FLJ11271
2190711	SLC26A9	-1.60697	1.60697	-9.22174	2.12133e-10	2.40286e-09	NM_052934.2	115019	NP_443166.1	ILMN_1683102	2190711	A	Homo sapiens solute carrier family 26, member 9 (SLC26A9), transcript variant 1, mRNA.
150327	HSPH1	6.31788	6.31788	9.22095	2.1255e-10	2.4044e-09	NM_006644.2	10808	NP_006635.2	ILMN_1712888	150327	S	Homo sapiens heat shock 105kDa/110kDa protein 1 (HSPH1), mRNA.	HSP105B; DKFZp686M05240; HSP105; HSP105A; NY-CO-25; KIAA0201
2120544	IMP3	-3.14075	3.14075	-9.2179	2.14171e-10	2.41954e-09	NM_018285.2	55272	NP_060755.1	ILMN_1733696	2120544	S	Homo sapiens IMP3, U3 small nucleolar ribonucleoprotein, homolog (yeast) (IMP3), mRNA.	BRMS2; MRPS4; C15orf12; FLJ10968; DKFZp586L0118
5340132	TWF2	-6.56693	6.56693	-9.20152	2.23101e-10	2.5171e-09	NM_007284.3	11344	NP_009215.1	ILMN_1703305	5340132	S	Homo sapiens twinfilin, actin-binding protein, homolog 2 (Drosophila) (TWF2), mRNA.	MSTP011; A6RP; PTK9L; A6r
630709	ELOF1	-2.44469	2.44469	-9.19863	2.24716e-10	2.53197e-09	NM_032377.3	84337	NP_115753.1	ILMN_1723185	630709	S	Homo sapiens elongation factor 1 homolog (S. cerevisiae) (ELOF1), mRNA.	ELF1
460364	ID4	1.57831	1.57831	9.19268	2.28074e-10	2.56643e-09	NM_001546.2	3400	NP_001537.1	ILMN_1721758	460364	S	Homo sapiens inhibitor of DNA binding 4, dominant negative helix-loop-helix protein (ID4), mRNA.
7550333	PACSIN2	-3.33396	3.33396	-9.18542	2.32249e-10	2.60997e-09	NM_007229.1	11252	NP_009160.1	ILMN_1702396	7550333	S	Homo sapiens protein kinase C and casein kinase substrate in neurons 2 (PACSIN2), mRNA.	SDPII
2360445	NHP2L1	3.25317	3.25317	9.18126	2.34671e-10	2.63374e-09	NM_005008.2	4809	NP_004999.1	ILMN_1709809	2360445	I	Homo sapiens NHP2 non-histone chromosome protein 2-like 1 (S. cerevisiae) (NHP2L1), transcript variant 1, mRNA.	OTK27; SNU13; NHPX
5360241	GGCX	-2.40807	2.40807	-9.17538	2.38141e-10	2.66918e-09	NM_000821.3	2677	NP_000812.2	ILMN_1758232	5360241	S	Homo sapiens gamma-glutamyl carboxylase (GGCX), mRNA.	VKCFD1; FLJ26629
4610433	ANGPTL4	-1.7181	1.7181	-9.1737	2.39146e-10	2.67693e-09	NM_139314.1	51129	NP_647475.1	ILMN_1707727	4610433	A	Homo sapiens angiopoietin-like 4 (ANGPTL4), transcript variant 1, mRNA.	HFARP; ANGPTL2; PGAR; NL2; pp1158; PPARG; ARP4; FIAF
6110017	C20orf26	1.60203	1.60203	9.17289	2.39631e-10	2.67744e-09	NM_015585.2	26074	NP_056400.2	ILMN_1684629	6110017	S	Homo sapiens chromosome 20 open reading frame 26 (C20orf26), mRNA.	DKFZP434K156; dJ1178H5.4
770730	ANXA2	7.63979	7.63979	9.17258	2.39818e-10	2.67744e-09	NM_001002857.1	302	NP_001002857.1	ILMN_1711899	770730	I	Homo sapiens annexin A2 (ANXA2), transcript variant 2, mRNA.	P36; LPC2D; ANX2L4; ANX2; PAP-IV; CAL1H; LIP2; LPC2
6060414	EIF1B	3.42432	3.42432	9.17162	2.40393e-10	2.68037e-09	NM_005875.2	10289	NP_005866.1	ILMN_1679324	6060414	S	Homo sapiens eukaryotic translation initiation factor 1B (EIF1B), mRNA.	GC20
130403	RNF19B	10.5301	10.5301	9.15273	2.52012e-10	2.80626e-09	NM_153341.1	127544	NP_699172.1	ILMN_1682081	130403	S	Homo sapiens ring finger protein 19B (RNF19B), mRNA.	NKLAM; IBRDC3; FLJ90005
3830544	EMP2	-1.71404	1.71404	-9.14638	2.56051e-10	2.84427e-09	NM_001424.3	2013	NP_001415.1	ILMN_1671270	3830544	S	Homo sapiens epithelial membrane protein 2 (EMP2), mRNA.	MGC9056; XMP
3890189	TTLL4	-2.91579	2.91579	-9.14631	2.56091e-10	2.84427e-09	NM_014640.3	9654	NP_055455.2	ILMN_1746846	3890189	S	Homo sapiens tubulin tyrosine ligase-like family, member 4 (TTLL4), mRNA.	KIAA0173
1010253	NT5C2	2.5423	2.5423	9.13755	2.61767e-10	2.90354e-09	NM_012229.2	22978	NP_036361.1	ILMN_1682165	1010253	S	Homo sapiens 5'-nucleotidase, cytosolic II (NT5C2), mRNA.	cN-II; NT5B; PNT5; GMP
2060156	C6orf205	-1.65098	1.65098	-9.1288	2.67569e-10	2.96406e-09	NM_001010909.1	394263	NP_001010909.1	ILMN_1700978	2060156	S	Homo sapiens chromosome 6 open reading frame 205 (C6orf205), mRNA.	MGC125609; bCX31G15.2; KMQK697
2690064	CEP63	2.48586	2.48586	9.128	2.68105e-10	2.96614e-09	NM_025180.3	80254	NP_079456.2	ILMN_1787808	2690064	S	Homo sapiens centrosomal protein 63kDa (CEP63), transcript variant 1, mRNA.	MGC78416; FLJ13386
3870112	C1orf19	-4.66284	4.66284	-9.1256	2.69718e-10	2.98014e-09	NM_052965.1	116461	NP_443197.1	ILMN_1734486	3870112	S	Homo sapiens chromosome 1 open reading frame 19 (C1orf19), mRNA.	sen15
4040097	KLF6	3.07545	3.07545	9.12308	2.71427e-10	2.99516e-09	NM_001300.4	1316	NP_001291.3	ILMN_1735014	4040097	I	Homo sapiens Kruppel-like factor 6 (KLF6), transcript variant 2, mRNA.	GBF; ZF9; ST12; CPBP; BCD1; PAC1; DKFZp686N0199; COPEB
6550053	AKAP8	-2.25192	2.25192	-9.11906	2.74176e-10	3.02159e-09	NM_005858.2	10270	NP_005849.1	ILMN_1741572	6550053	S	Homo sapiens A kinase (PRKA) anchor protein 8 (AKAP8), mRNA.	DKFZp586B1222; AKAP95
4560689	ABCF3	-2.83705	2.83705	-9.11773	2.75092e-10	3.02778e-09	NM_018358.2	55324	NP_060828.2	ILMN_1810085	4560689	S	Homo sapiens ATP-binding cassette, sub-family F (GCN20), member 3 (ABCF3), mRNA.	EST201864; FLJ11198
3710594	PPP2R2A	3.97465	3.97465	9.11023	2.80306e-10	3.08121e-09	NM_002717.2	5520	NP_002708.1	ILMN_1788961	3710594	S	Homo sapiens protein phosphatase 2 (formerly 2A), regulatory subunit B, alpha isoform (PPP2R2A), mRNA.	MGC52248; FLJ26613; PR55A; B55A; PR52A
3180035	COL25A1	1.84114	1.84114	9.10821	2.81732e-10	3.09291e-09	NM_032518.2	84570	NP_115907.2	ILMN_1791112	3180035	I	Homo sapiens collagen, type XXV, alpha 1 (COL25A1), transcript variant 2, mRNA.	CLAC
7560414	NFKBIB	3.33613	3.33613	9.10704	2.82562e-10	3.09523e-09	NM_002503.3	4793	NP_002494.2	ILMN_1674152	7560414	I	Homo sapiens nuclear factor of kappa light polypeptide gene enhancer in B-cells inhibitor, beta (NFKBIB), transcript variant 1, mRNA.	TRIP9; IKBB
1980113	MKRN1	-2.66757	2.66757	-9.10689	2.82668e-10	3.09523e-09	NM_013446.2	23608	NP_038474.1	ILMN_1671583	1980113	S	Homo sapiens makorin ring finger protein 1 (MKRN1), mRNA.	RNF61; FLJ21334
3290753	CTBP2	2.3029	2.3029	9.10319	2.85302e-10	3.12008e-09	NM_001329.2	1488	NP_001320.1	ILMN_1691294	3290753	I	Homo sapiens C-terminal binding protein 2 (CTBP2), transcript variant 1, mRNA.
3310736	B3GALT1	-1.68442	1.68442	-9.10196	2.8618e-10	3.12569e-09	NM_020981.2	8708	NP_066191.1	ILMN_1659202	3310736	S	Homo sapiens UDP-Gal:betaGlcNAc beta 1,3-galactosyltransferase, polypeptide 1 (B3GALT1), mRNA.	beta3Gal-T1; MGC126594
3870102	HNMT	4.29768	4.29768	9.09427	2.91753e-10	3.18249e-09	NM_001024074.1	3176	NP_001019245.1	ILMN_1790881	3870102	A	Homo sapiens histamine N-methyltransferase (HNMT), transcript variant 2, mRNA.	HMT; HNMT-S2; HNMT-S1
4230243	NHP2L1	1.95167	1.95167	9.08594	2.97917e-10	3.24558e-09	NM_001003796.1	4809	NP_001003796.1	ILMN_1697614	4230243	I	Homo sapiens NHP2 non-histone chromosome protein 2-like 1 (S. cerevisiae) (NHP2L1), transcript variant 2, mRNA.	OTK27; SNU13; NHPX
3800110	ORC5L	-2.33805	2.33805	-9.08082	3.01768e-10	3.28336e-09	NM_002553.2	5001	NP_002544.1	ILMN_1705093	3800110	I	Homo sapiens origin recognition complex, subunit 5-like (yeast) (ORC5L), transcript variant 1, mRNA.	ORC5T; ORC5; ORC5P
6980475	EFTUD2	-2.8391	2.8391	-9.07267	3.08008e-10	3.34699e-09	NM_004247.2	9343	NP_004238.2	ILMN_1738819	6980475	S	Homo sapiens elongation factor Tu GTP binding domain containing 2 (EFTUD2), mRNA.	Snrp116; Snu114; KIAA0031; DKFZp686E24196; FLJ44695; U5-116KD
2710196	UTP6	2.74604	2.74604	9.06319	3.15431e-10	3.42331e-09	NM_018428.2	55813	NP_060898.2	ILMN_1778238	2710196	S	Homo sapiens UTP6, small subunit (SSU) processome component, homolog (yeast) (UTP6), mRNA.	HCA66; C17orf40
60128	PTDSS1	-3.0249	3.0249	-9.05679	3.20545e-10	3.47439e-09	NM_014754.1	9791	NP_055569.1	ILMN_1688753	60128	S	Homo sapiens phosphatidylserine synthase 1 (PTDSS1), mRNA.	PSSA; KIAA0024
4670291	GAST	-1.91147	1.91147	-9.05609	3.21115e-10	3.47617e-09	NM_000805.3	2520	NP_000796.1	ILMN_1712721	4670291	S	Homo sapiens gastrin (GAST), mRNA.	GAS
6400176	IRF7	4.37724	4.37724	9.05438	3.22495e-10	3.48669e-09	NM_004029.2	3665	NP_004020.1	ILMN_1798181	6400176	A	Homo sapiens interferon regulatory factor 7 (IRF7), transcript variant b, mRNA.	IRF7A; IRF-7H
2190048	OPA3	1.92674	1.92674	9.05346	3.23245e-10	3.4904e-09	NM_025136.1	80207	NP_079412.1	ILMN_1662432	2190048	A	Homo sapiens optic atrophy 3 (autosomal recessive, with chorea and spastic paraplegia) (OPA3), transcript variant 2, mRNA.	FLJ25932; MGC75494; MGA3; FLJ22187
2340484	SCD5	-1.79921	1.79921	-9.0524	3.24104e-10	3.49526e-09	NM_024906.2	79966	NP_079182.2	ILMN_1746164	2340484	S	Homo sapiens stearoyl-CoA desaturase 5 (SCD5), transcript variant 2, mRNA.	HSCD5; SCD4; FLJ21032; SCD2; ACOD4; FADS4
7570671	UNKL	-2.91371	2.91371	-9.04679	3.28708e-10	3.54044e-09	NM_023076.3	64718	NP_075564.3	ILMN_1692826	7570671	S	Homo sapiens unkempt homolog (Drosophila)-like (UNKL), transcript variant 1, mRNA.	MGC5179; ZC3HDC5L; FLJ23360; FLJ12623; KIAA0734; ZC3H5L; C16orf28
4760072	RORA	-1.53862	1.53862	-9.04491	3.3027e-10	3.55224e-09	NM_134261.1	6095	NP_599023.1	ILMN_1805614	4760072	I	Homo sapiens RAR-related orphan receptor A (RORA), transcript variant 1, mRNA.	NR1F1; MGC119326; ROR2; RZRA; ROR1; MGC119329; ROR3
1740646	DCHS1	-1.76213	1.76213	-9.04447	3.30634e-10	3.55224e-09	NM_003737.2	8642	NP_003728.1	ILMN_1739640	1740646	S	Homo sapiens dachsous 1 (Drosophila) (DCHS1), mRNA.	CDH25; KIAA1773; PCDH16; FLJ11790; FIB1
4670102	EGLN1	2.05049	2.05049	9.0381	3.35972e-10	3.60506e-09	NM_022051.1	54583	NP_071334.1	ILMN_1749892	4670102	S	Homo sapiens egl nine homolog 1 (C. elegans) (EGLN1), mRNA.	SM20; PHD2; ECYT3; SM-20; HIFPH2; ZMYND6; C1orf12; DKFZp761F179
1980470	METTL6	2.00884	2.00884	9.03361	3.39794e-10	3.6415e-09	NM_152396.2	131965	NP_689609.2	ILMN_1661998	1980470	S	Homo sapiens methyltransferase like 6 (METTL6), mRNA.	MGC24132
6380148	FAM104B	-3.68529	3.68529	-9.02989	3.42986e-10	3.67111e-09	NM_138362.2	90736	NP_612371.1	ILMN_1705848	6380148	S	Homo sapiens family with sequence similarity 104, member B (FAM104B), mRNA.	CXorf44; FLJ20434
3400482	RPIA	-2.96997	2.96997	-9.02644	3.45982e-10	3.69855e-09	NM_144563.2	22934	NP_653164.2	ILMN_1714809	3400482	S	Homo sapiens ribose 5-phosphate isomerase A (RPIA), mRNA.	RPI
2940367	TBC1D7	-3.24637	3.24637	-9.02001	3.51629e-10	3.75423e-09	NM_016495.2	51256	NP_057579.1	ILMN_1661622	2940367	S	Homo sapiens TBC1 domain family, member 7 (TBC1D7), mRNA.	DKFZp686N2317; PIG51; FLJ32666; dJ257A7.3; TBC7
7200292	SCAMP3	-3.0088	3.0088	-9.01374	3.5722e-10	3.80915e-09	NM_005698.2	10067	NP_005689.2	ILMN_1793712	7200292	A	Homo sapiens secretory carrier membrane protein 3 (SCAMP3), transcript variant 1, mRNA.	C1orf3
6350392	SLC1A4	-3.95979	3.95979	-9.01246	3.58375e-10	3.81672e-09	NM_003038.2	6509	NP_003029.2	ILMN_1656904	6350392	S	Homo sapiens solute carrier family 1 (glutamate/neutral amino acid transporter), member 4 (SLC1A4), mRNA.	SATT; ASCT1
1410369	GLI1	-1.67322	1.67322	-9.01143	3.59306e-10	3.82188e-09	NM_005269.1	2735	NP_005260.1	ILMN_1779989	1410369	S	Homo sapiens glioma-associated oncogene homolog 1 (zinc finger protein) (GLI1), mRNA.	GLI
1990477	C9orf7	-2.06012	2.06012	-9.00813	3.62309e-10	3.84903e-09	NM_017586.1	11094	NP_060056.1	ILMN_1814856	1990477	S	Homo sapiens chromosome 9 open reading frame 7 (C9orf7), mRNA.	D9S2135
5130661	FAM105A	2.95583	2.95583	9.00527	3.64925e-10	3.87201e-09	NM_019018.1	54491	NP_061891.1	ILMN_1695711	5130661	S	Homo sapiens family with sequence similarity 105, member A (FAM105A), mRNA.	FLJ11127
6220470	TBP	-2.52917	2.52917	-9.00235	3.67628e-10	3.89586e-09	NM_003194.3	6908	NP_003185.1	ILMN_1697117	6220470	S	Homo sapiens TATA box binding protein (TBP), mRNA.	MGC126055; SCA17; MGC117320; MGC126054; TFIID; GTF2D1; GTF2D
4220088	HSD17B4	-2.81696	2.81696	-9.00156	3.68355e-10	3.89872e-09	NM_000414.1	3295	NP_000405.1	ILMN_1673795	4220088	S	Homo sapiens hydroxysteroid (17-beta) dehydrogenase 4 (HSD17B4), mRNA.	MFE-2
1010048	CXXC5	-6.56864	6.56864	-8.99153	3.77795e-10	3.99369e-09	NM_016463.5	51523	NP_057547.4	ILMN_1745256	1010048	S	Homo sapiens CXXC finger 5 (CXXC5), mRNA.	HSPC195
6660470	GAB1	2.31766	2.31766	8.98659	3.82528e-10	4.03874e-09	NM_207123.1	2549	NP_997006.1	ILMN_1781672	6660470	A	Homo sapiens GRB2-associated binding protein 1 (GAB1), transcript variant 1, mRNA.
7150253	PPM1M	-7.23165	7.23165	-8.97226	3.96612e-10	4.18227e-09	NM_144641.1	132160	NP_653242.1	ILMN_1657810	7150253	S	Homo sapiens protein phosphatase 1M (PP2C domain containing) (PPM1M), mRNA.	PP2C-eta; FLJ32332; PP2CE; PP2Ceta
4780446	LEMD2	-2.44008	2.44008	-8.95493	4.14364e-10	4.36063e-09	NM_181336.2	221496	NP_851853.1	ILMN_1680860	4780446	S	Homo sapiens LEM domain containing 2 (LEMD2), mRNA.	dJ482C21.1
1780446	PCK2	-8.53045	8.53045	-8.95475	4.14546e-10	4.36063e-09	NM_004563.2	5106	NP_004554.2	ILMN_1671791	1780446	I	Homo sapiens phosphoenolpyruvate carboxykinase 2 (mitochondrial) (PCK2), nuclear gene encoding mitochondrial protein, transcript variant 1, mRNA.	PEPCK; PEPCK2; PEPCK-M
940754	TMEM183A	-2.12595	2.12595	-8.9514	4.18073e-10	4.39233e-09	NM_138391.4	92703	NP_612400.3	ILMN_1752589	940754	S	Homo sapiens transmembrane protein 183A (TMEM183A), mRNA.	C1orf37
2450634	POLR3H	-3.33138	3.33138	-8.94969	4.19884e-10	4.40595e-09	NM_001018052.1	171568	NP_001018062.1	ILMN_1786024	2450634	A	Homo sapiens polymerase (RNA) III (DNA directed) polypeptide H (22.9kD) (POLR3H), transcript variant 2, mRNA.	RPC8; MGC29654; MGC111097; KIAA1665
4390121	ADRM1	3.67838	3.67838	8.94108	4.29124e-10	4.49738e-09	NM_175573.1	11047	NP_783163.1	ILMN_1760143	4390121	A	Homo sapiens adhesion regulating molecule 1 (ADRM1), transcript variant 2, mRNA.	Rpn13; GP110; MGC29536
6760594	MBLAC1	-1.93958	1.93958	-8.93717	4.33394e-10	4.53658e-09	NM_203397.1	255374	NP_981942.1	ILMN_1791438	6760594	S	Homo sapiens metallo-beta-lactamase domain containing 1 (MBLAC1), mRNA.	MGC39819
5960706	DNAJC8	-2.29645	2.29645	-8.93569	4.35018e-10	4.54414e-09	NM_014280.2	22826	NP_055095.2	ILMN_1698258	5960706	S	Homo sapiens DnaJ (Hsp40) homolog, subfamily C, member 8 (DNAJC8), mRNA.	HSPC331; SPF31
7150370	CEP120	1.69635	1.69635	8.93554	4.35179e-10	4.54414e-09	NM_153223.2	153241	NP_694955.2	ILMN_1781077	7150370	S	Homo sapiens centrosomal protein 120kDa (CEP120), mRNA.	FLJ36090; DKFZp686I06246; FLJ38327
6420521	PRUNE	-2.91383	2.91383	-8.93267	4.38346e-10	4.57163e-09	NM_021222.1	58497	NP_067045.1	ILMN_1728914	6420521	S	Homo sapiens prune homolog (Drosophila) (PRUNE), mRNA.	DRES-17; HTCD37
150082	SEC11C	3.54935	3.54935	8.93036	4.40922e-10	4.5929e-09	NM_033280.2	90701	NP_150596.1	ILMN_1701681	150082	S	Homo sapiens SEC11 homolog C (S. cerevisiae) (SEC11C), mRNA.	SPC21; SPCS4C; SEC11L3
6180609	SCGB1C1	1.79409	1.79409	8.92935	4.42045e-10	4.59899e-09	NM_145651.2	147199	NP_663626.2	ILMN_1768099	6180609	S	Homo sapiens secretoglobin, family 1C, member 1 (SCGB1C1), mRNA.	RYD5
3460187	UAP1	4.22819	4.22819	8.92563	4.46232e-10	4.6369e-09	NM_003115.3	6675	NP_003106.2	ILMN_1742461	3460187	S	Homo sapiens UDP-N-acteylglucosamine pyrophosphorylase 1 (UAP1), mRNA.	AGX1; AgX; SPAG2
3890521	DEDD2	4.64098	4.64098	8.92384	4.48251e-10	4.65223e-09	NM_133328.2	162989	NP_579874.1	ILMN_1768031	3890521	S	Homo sapiens death effector domain containing 2 (DEDD2), mRNA.	FLAME-3
670603	PLAGL1	3.50794	3.50794	8.91331	4.6037e-10	4.77223e-09	NM_001080951.1	5325	NP_001074420.1	ILMN_1815121	670603	A	Homo sapiens pleiomorphic adenoma gene-like 1 (PLAGL1), transcript variant 3, mRNA.	MGC126276; LOT1; ZAC; MGC126275; ZAC1; DKFZp781P1017
5390411	PHPT1	-4.16655	4.16655	-8.90954	4.64784e-10	4.81214e-09	NM_014172.3	29085	NP_054891.2	ILMN_1676611	5390411	S	Homo sapiens phosphohistidine phosphatase 1 (PHPT1), mRNA.	bA216L13.10; CGI-202; PHP14; HSPC141; RP11-216L13.10; DKFZp564M173
870192	POU6F2	1.52667	1.52667	8.90853	4.65971e-10	4.8186e-09	NM_007252.2	11281	NP_009183.3	ILMN_1773914	870192	S	Homo sapiens POU class 6 homeobox 2 (POU6F2), mRNA.	WTSL; RPF-1; WT5
5130543	SON	4.17988	4.17988	8.9077	4.6695e-10	4.8229e-09	NM_138927.1	6651	NP_620305.1	ILMN_1703427	5130543	A	Homo sapiens SON DNA binding protein (SON), transcript variant f, mRNA.	FLJ21099; SON3; KIAA1019; BASS1; NREBP; C21orf50; DBP-5; FLJ33914
5700523	C2orf29	-4.45549	4.45549	-8.90266	4.7296e-10	4.87907e-09	NM_017546.3	55571	NP_060016.2	ILMN_1708906	5700523	S	Homo sapiens chromosome 2 open reading frame 29 (C2orf29), mRNA.	C40
3120600	ADCY6	-3.48163	3.48163	-8.90096	4.74992e-10	4.89413e-09	NM_020983.2	112	NP_066193.1	ILMN_1685156	3120600	A	Homo sapiens adenylate cyclase 6 (ADCY6), transcript variant 2, mRNA.	KIAA0422; DKFZp779F075
4250768	COIL	-2.51551	2.51551	-8.89669	4.80161e-10	4.94145e-09	NM_004645.2	8161	NP_004636.1	ILMN_1688034	4250768	S	Homo sapiens coilin (COIL), mRNA.	p80-coilin; CLN80
70070	GRINA	4.86671	4.86671	8.89147	4.86564e-10	5.00132e-09	NM_000837.1	2907	NP_000828.1	ILMN_1796490	70070	A	Homo sapiens glutamate receptor, ionotropic, N-methyl D-aspartate-associated protein 1 (glutamate binding) (GRINA), transcript variant 1, mRNA.	HNRGW; NMDARA1; TMBIM3; MGC99687
520608	MYEF2	1.8476	1.8476	8.88448	4.95257e-10	5.08158e-09	NM_016132.3	50804	NP_057216.2	ILMN_1710329	520608	S	Homo sapiens myelin expression factor 2 (MYEF2), mRNA.	MEF-2; FLJ11213; MSTP156; KIAA1341; MST156; HsT18564; MGC87325
6650328	ACACA	1.51265	1.51265	8.88424	4.95561e-10	5.08158e-09	NM_198839.1	31	NP_942136.1	ILMN_1667641	6650328	I	Homo sapiens acetyl-Coenzyme A carboxylase alpha (ACACA), transcript variant 2, mRNA.	ACC1; ACAC; ACCA; ACC
3120576	IK	-2.79475	2.79475	-8.87962	5.01405e-10	5.13535e-09	NM_006083.3	3550	NP_006074.2	ILMN_1699362	3120576	S	Homo sapiens IK cytokine, down-regulator of HLA II (IK), mRNA.	RED; MGC59741; IK protein; CSA2
3990661	FAM177A1	2.48548	2.48548	8.87748	5.0413e-10	5.15452e-09	NM_173607.3	283635	NP_775878.2	ILMN_1763603	3990661	S	Homo sapiens family with sequence similarity 177, member A1 (FAM177A1), transcript variant 1, mRNA.	DKFZp686J1254; FLJ38854
2640301	TNF	35.8238	35.8238	8.87711	5.0461e-10	5.15452e-09	NM_000594.2	7124	NP_000585.2	ILMN_1728106	2640301	S	Homo sapiens tumor necrosis factor (TNF superfamily, member 2) (TNF), mRNA.	TNFSF2; DIF; TNF-alpha; TNFA
5080255	CCDC70	-1.49687	1.49687	-8.87674	5.05085e-10	5.15452e-09	NM_031290.1	83446	NP_112580.1	ILMN_1749982	5080255	S	Homo sapiens coiled-coil domain containing 70 (CCDC70), mRNA.	DKFZP434K1172; FLJ25853
940288	BAZ1A	5.49492	5.49492	8.87398	5.08632e-10	5.18453e-09	NM_182648.1	11177	NP_872589.1	ILMN_1742230	940288	A	Homo sapiens bromodomain adjacent to zinc finger domain, 1A (BAZ1A), transcript variant 2, mRNA.	WALp1; hACF1; FLJ14383; DKFZP586E0518; ACF1; WCRF180
4850301	PTRF	-4.05856	4.05856	-8.8725	5.10545e-10	5.19463e-09	NM_012232.3	284119	NP_036364.2	ILMN_1757552	4850301	S	Homo sapiens polymerase I and transcript release factor (PTRF), mRNA.	FKSG13
1410259	ZNF398	-1.55031	1.55031	-8.87192	5.11298e-10	5.19463e-09	NM_020781.2	57541	NP_065832.1	ILMN_1799717	1410259	I	Homo sapiens zinc finger protein 398 (ZNF398), transcript variant 2, mRNA.	KIAA1339; P71; P51; ZER6
5870228	ADSL	-2.4693	2.4693	-8.87168	5.11604e-10	5.19463e-09	NM_000026.1	158	NP_000017.1	ILMN_1790757	5870228	S	Homo sapiens adenylosuccinate lyase (ADSL), mRNA.
6040026	GHSR	1.61428	1.61428	8.87134	5.12053e-10	5.19463e-09	NM_198407.1	2693	NP_940799.1	ILMN_1806691	6040026	I	Homo sapiens growth hormone secretagogue receptor (GHSR), transcript variant 1a, mRNA.
670500	CKAP5	1.77044	1.77044	8.85929	5.27956e-10	5.34962e-09	NM_001008938.1	9793	NP_001008938.1	ILMN_1716336	670500	I	Homo sapiens cytoskeleton associated protein 5 (CKAP5), transcript variant 1, mRNA.	KIAA0097; TOGp; FLJ35359; TOG; ch-TOG
1780053	ILF3	2.24597	2.24597	8.85876	5.28668e-10	5.3505e-09	NM_012218.2	3609	NP_036350.2	ILMN_1789018	1780053	A	Homo sapiens interleukin enhancer binding factor 3, 90kDa (ILF3), transcript variant 1, mRNA.	NF-AT-90; NFAR-1; NFAR; MPHOSPH4; TCP80; MMP4; DRBF; NF90; MPP4; DRBP76
2690008	GPM6A	-1.63133	1.63133	-8.85537	5.33238e-10	5.39036e-09	NM_201592.1	2823	NP_963886.1	ILMN_1716869	2690008	A	Homo sapiens glycoprotein M6A (GPM6A), transcript variant 3, mRNA.	GPM6; M6A
6760520	OR14I1	1.65683	1.65683	8.85329	5.36062e-10	5.40649e-09	NM_001004734.1	401994	NP_001004734.1	ILMN_1705745	6760520	S	Homo sapiens olfactory receptor, family 14, subfamily I, member 1 (OR14I1), mRNA.	OR5BU1P
1470133	ZNF197	-2.32461	2.32461	-8.85326	5.36098e-10	5.40649e-09	NM_006991.3	10168	NP_008922.1	ILMN_1654689	1470133	I	Homo sapiens zinc finger protein 197 (ZNF197), transcript variant 1, mRNA.	ZNF20; D3S1363E; VHLaK; P18; ZKSCAN9; ZNF166
7000630	DNAJC3	4.6536	4.6536	8.85165	5.38306e-10	5.42237e-09	NM_006260.2	5611	NP_006251.1	ILMN_1659843	7000630	S	Homo sapiens DnaJ (Hsp40) homolog, subfamily C, member 3 (DNAJC3), mRNA.	PRKRI; HP58; P58IPK; P58
2490537	TNFRSF1B	3.43221	3.43221	8.85067	5.3964e-10	5.42941e-09	NM_001066.2	7133	NP_001057.1	ILMN_1764788	2490537	S	Homo sapiens tumor necrosis factor receptor superfamily, member 1B (TNFRSF1B), mRNA.	TNF-R-II; TNFR80; TNF-R75; p75; CD120b; TBPII; TNFBR; p75TNFR; TNFR2
2810241	EXOSC5	-3.77848	3.77848	-8.8488	5.42206e-10	5.44271e-09	NM_020158.3	56915	NP_064543.3	ILMN_1659725	2810241	S	Homo sapiens exosome component 5 (EXOSC5), mRNA.	RRP46; Rrp46p; p12B; MGC111224; MGC12901; RRP41B; hRrp46p
5550711	SYNE1	-1.60369	1.60369	-8.84878	5.42234e-10	5.44271e-09	NM_182961.2	23345	NP_892006.2	ILMN_1785427	5550711	I	Homo sapiens spectrin repeat containing, nuclear envelope 1 (SYNE1), transcript variant 1, mRNA.	MYNE1; KIAA1756; dJ398G3.1; 8B; CPG2; KIAA0796; DKFZp781J13156; RP3-398G3.1; RP11-809I23.2; nesprin-1; FLJ30878; SCAR8; dJ398G3.2; KIAA1262; FLJ41140
4210598	BTN2A3	1.79914	1.79914	8.84714	5.44508e-10	5.45913e-09	NM_024018.1	54718	NP_076923.1	ILMN_1721813	4210598	S	Homo sapiens butyrophilin, subfamily 2, member A3 (BTN2A3), mRNA.
6020008	ANO7	-2.22515	2.22515	-8.84307	5.50163e-10	5.50936e-09	NM_001001891.3	50636	NP_001001891.2	ILMN_1683824	6020008	I	Homo sapiens anoctamin 7 (ANO7), transcript variant NGEP-L, mRNA.	PCANAP5; IPCA5; D-TMPP; IPCA-5; PCANAP5L; NGEP
3190711	ATP5G2	1.63576	1.63576	8.84185	5.51871e-10	5.52e-09	NM_005176.5	517	NP_005167.2	ILMN_1669102	3190711	I	Homo sapiens ATP synthase, H+ transporting, mitochondrial F0 complex, subunit C2 (subunit 9) (ATP5G2), nuclear gene encoding mitochondrial protein, transcript variant 2, mRNA.
6180133	ITPR3	-4.24398	4.24398	-8.8337	5.63426e-10	5.629e-09	NM_002224.2	3710	NP_002215.2	ILMN_1815500	6180133	S	Homo sapiens inositol 1,4,5-triphosphate receptor, type 3 (ITPR3), mRNA.	FLJ36205; IP3R; IP3R3
620300	LASP1	-5.11093	5.11093	-8.83022	5.68429e-10	5.67235e-09	NM_006148.1	3927	NP_006139.1	ILMN_1665909	620300	S	Homo sapiens LIM and SH3 protein 1 (LASP1), mRNA.	MLN50; Lasp-1
5820392	CCT6A	2.58679	2.58679	8.82548	5.75327e-10	5.73449e-09	NM_001009186.1	908	NP_001009186.1	ILMN_1722502	5820392	A	Homo sapiens chaperonin containing TCP1, subunit 6A (zeta 1) (CCT6A), transcript variant 2, mRNA.	HTR3; TCPZ; Cctz; MGC126214; MGC126215; TCP-1-zeta; TCP20; MoDP-2; TTCP20; CCT-zeta-1; CCT-zeta; CCT6
5570114	GADD45G	-9.66819	9.66819	-8.82288	5.79152e-10	5.7659e-09	NM_006705.2	10912	NP_006696.1	ILMN_1651498	5570114	S	Homo sapiens growth arrest and DNA-damage-inducible, gamma (GADD45G), mRNA.	DDIT2; CR6; GADD45gamma; GRP17
6650379	SERTAD3	2.32852	2.32852	8.82239	5.79866e-10	5.7663e-09	NM_203344.1	29946	NP_976219.1	ILMN_1813955	6650379	I	Homo sapiens SERTA domain containing 3 (SERTAD3), transcript variant 2, mRNA.	RBT1
60639	EZH2	5.60459	5.60459	8.82177	5.80779e-10	5.76866e-09	NM_004456.3	2146	NP_004447.2	ILMN_1652913	60639	I	Homo sapiens enhancer of zeste homolog 2 (Drosophila) (EZH2), transcript variant 1, mRNA.	EZH1; ENX-1; MGC9169; KMT6
2070474	TM7SF3	2.47206	2.47206	8.82055	5.8259e-10	5.77995e-09	NM_016551.1	51768	NP_057635.1	ILMN_1803995	2070474	S	Homo sapiens transmembrane 7 superfamily member 3 (TM7SF3), mRNA.
4230035	SIK3	2.25649	2.25649	8.8157	5.8983e-10	5.84499e-09	NM_025164.3	23387	NP_079440.2	ILMN_1732343	4230035	S	Homo sapiens SIK family kinase 3 (SIK3), mRNA.	L19; FLJ12240
650138	OR1L8	1.64995	1.64995	8.81107	5.96819e-10	5.9074e-09	NM_001004454.1	138881	NP_001004454.1	ILMN_1688504	650138	S	Homo sapiens olfactory receptor, family 1, subfamily L, member 8 (OR1L8), mRNA.	OR9-24
2630438	OR9Q2	1.65833	1.65833	8.80615	6.04347e-10	5.975e-09	NM_001005283.1	219957	NP_001005283.1	ILMN_1780762	2630438	S	Homo sapiens olfactory receptor, family 9, subfamily Q, member 2 (OR9Q2), mRNA.	OR9Q2P
3360228	RPS20	3.54938	3.54938	8.80131	6.11829e-10	6.04199e-09	NM_001023.2	6224	NP_001014.1	ILMN_1701596	3360228	S	Homo sapiens ribosomal protein S20 (RPS20), mRNA.	FLJ27451; MGC102930
6350356	MIPEP	-1.91278	1.91278	-8.7955	6.20953e-10	6.12502e-09	NM_005932.1	4285	NP_005923.1	ILMN_1669070	6350356	S	Homo sapiens mitochondrial intermediate peptidase (MIPEP), nuclear gene encoding mitochondrial protein, mRNA.	HMIP; MIP
6060296	ZNF354A	1.99279	1.99279	8.78873	6.31763e-10	6.22447e-09	NM_005649.2	6940	NP_005640.2	ILMN_1714848	6060296	S	Homo sapiens zinc finger protein 354A (ZNF354A), mRNA.	EZNF; TCF17; KID-1; HKL1; KID1
3840386	STIM2	-2.87914	2.87914	-8.78719	6.34243e-10	6.24171e-09	NM_020860.1	57620	NP_065911.2	ILMN_1738449	3840386	S	Homo sapiens stromal interaction molecule 2 (STIM2), mRNA.	KIAA1482; FLJ39527
1740500	C2orf48	-1.64322	1.64322	-8.78564	6.3676e-10	6.25928e-09	NM_182626.1	348738	NP_872432.1	ILMN_1720833	1740500	S	Homo sapiens chromosome 2 open reading frame 48 (C2orf48), mRNA.	FLJ25102
1440020	MVD	-5.94896	5.94896	-8.78163	6.43306e-10	6.31637e-09	NM_002461.1	4597	NP_002452.1	ILMN_1657550	1440020	S	Homo sapiens mevalonate (diphospho) decarboxylase (MVD), mRNA.	FP17780; MPD
150176	OSGEP	-3.16681	3.16681	-8.77798	6.4931e-10	6.368e-09	NM_017807.2	55644	NP_060277.1	ILMN_1753393	150176	S	Homo sapiens O-sialoglycoprotein endopeptidase (OSGEP), mRNA.	OSGEP1; FLJ20411; PRSMG1; GCPL1; KAE1
4900209	TIMM9	2.47097	2.47097	8.77252	6.58417e-10	6.44992e-09	NM_012460.2	26520	NP_036592.1	ILMN_1653709	4900209	S	Homo sapiens translocase of inner mitochondrial membrane 9 homolog (yeast) (TIMM9), nuclear gene encoding mitochondrial protein, mRNA.	TIM9; TIM9A
6760671	IVNS1ABP	4.69116	4.69116	8.7707	6.61484e-10	6.47255e-09	NM_016389.2	10625	NP_057473.2	ILMN_1715133	6760671	I	Homo sapiens influenza virus NS1A binding protein (IVNS1ABP), transcript variant 2, mRNA.	FLJ36593; FLJ35593; KIAA0850; FLARA3; FLJ10069; NS1-BP; NS-1; DKFZp686K06216; ND1; HSPC068; FLJ10962; FLJ10411; NS1BP
4860050	FYN	4.34888	4.34888	8.76989	6.62846e-10	6.47847e-09	NM_153047.1	2534	NP_694592.1	ILMN_1781207	4860050	I	Homo sapiens FYN oncogene related to SRC, FGR, YES (FYN), transcript variant 2, mRNA.	MGC45350; SYN; SLK
630114	EVC2	-1.51343	1.51343	-8.76794	6.66155e-10	6.50338e-09	NM_147127.3	132884	NP_667338.3	ILMN_1762735	630114	S	Homo sapiens Ellis van Creveld syndrome 2 (EVC2), mRNA.	LBN
430437	HN1L	-2.22645	2.22645	-8.76669	6.68291e-10	6.51678e-09	NM_144570.2	90861	NP_653171.1	ILMN_1706118	430437	S	Homo sapiens hematological and neurological expressed 1-like (HN1L), mRNA.	L11; KIAA1426; C16orf34; FLJ13092
1030672	OR51V1	1.52703	1.52703	8.76529	6.70672e-10	6.53256e-09	NM_001004760.2	283111	NP_001004760.2	ILMN_1805062	1030672	S	Homo sapiens olfactory receptor, family 51, subfamily V, member 1 (OR51V1), mRNA.	OR11-36; OR51A12
1440369	RNF128	-1.46774	1.46774	-8.76289	6.74799e-10	6.56528e-09	NM_024539.3	79589	NP_078815.3	ILMN_1778338	1440369	I	Homo sapiens ring finger protein 128 (RNF128), transcript variant 2, mRNA.	GRAIL; FLJ23516
830113	TNFRSF10D	4.63265	4.63265	8.7525	6.92936e-10	6.72692e-09	NM_003840.3	8793	NP_003831.2	ILMN_1666022	830113	S	Homo sapiens tumor necrosis factor receptor superfamily, member 10d, decoy with truncated death domain (TNFRSF10D), mRNA.	CD264; DCR2; TRUNDD; TRAILR4
4890678	PGAM5	1.61897	1.61897	8.75247	6.92986e-10	6.72692e-09	NM_138575.2	192111	NP_612642.1	ILMN_1748027	4890678	S	Homo sapiens phosphoglycerate mutase family member 5 (PGAM5), mRNA.	MGC5352; BXLBv68
7040307	UQCC	-3.1283	3.1283	-8.75027	6.96895e-10	6.75719e-09	NM_018244.3	55245	NP_060714.3	ILMN_1745152	7040307	A	Homo sapiens ubiquinol-cytochrome c reductase complex chaperone (UQCC), nuclear gene encoding mitochondrial protein, transcript variant 1, mRNA.	MGC141902; BFZB; C20orf44; CBP3; MGC104353
10341	SHMT2	-2.55747	2.55747	-8.74117	7.13272e-10	6.90816e-09	NM_005412.4	6472	NP_005403.2	ILMN_1661264	10341	S	Homo sapiens serine hydroxymethyltransferase 2 (mitochondrial) (SHMT2), nuclear gene encoding mitochondrial protein, mRNA.	SHMT; GLYA
5550253	MFN2	-2.72598	2.72598	-8.73709	7.20748e-10	6.97266e-09	NM_014874.2	9927	NP_055689.1	ILMN_1651385	5550253	S	Homo sapiens mitofusin 2 (MFN2), nuclear gene encoding mitochondrial protein, mRNA.	HSG; CMT2A; KIAA0214; CMT2A2; MARF; CPRP1
1090291	DEPDC5	-3.12065	3.12065	-8.73347	7.27456e-10	7.0296e-09	NM_014662.2	9681	NP_055477.1	ILMN_1658717	1090291	I	Homo sapiens DEP domain containing 5 (DEPDC5), transcript variant 1, mRNA.	DEP.5; DKFZp779P2027
3360431	ZAK	2.77272	2.77272	8.73256	7.29152e-10	7.03805e-09	NM_016653.2	51776	NP_057737.2	ILMN_1698803	3360431	A	Homo sapiens sterile alpha motif and leucine zipper containing kinase AZK (ZAK), transcript variant 1, mRNA.	AZK; MLT; MRK; mlklak; MLK7; MLTK
1030427	CUTA	-2.06372	2.06372	-8.73088	7.32292e-10	7.05303e-09	NM_001014838.1	51596	NP_001014838.1	ILMN_1712390	1030427	A	Homo sapiens cutA divalent cation tolerance homolog (E. coli) (CUTA), transcript variant 4, mRNA.	MGC111154; ACHAP; C6orf82
2070113	SIGLEC12	-1.44773	1.44773	-8.73084	7.32354e-10	7.05303e-09	NM_053003.2	89858	NP_443729.1	ILMN_1724709	2070113	I	Homo sapiens sialic acid binding Ig-like lectin 12 (SIGLEC12), transcript variant 1, mRNA.	Siglec-XII; FLJ38600; SLG; Siglec-12; S2V; SIGLECL1; Siglec-L1
1410068	GSK3A	-1.69307	1.69307	-8.72643	7.4067e-10	7.1229e-09	NM_019884.2	2931	NP_063937.2	ILMN_1757569	1410068	S	Homo sapiens glycogen synthase kinase 3 alpha (GSK3A), mRNA.	DKFZp686D0638
6900725	DHX9	5.20839	5.20839	8.72611	7.41274e-10	7.1229e-09	NM_001357.3	1660	NP_001348.2	ILMN_1656016	6900725	I	Homo sapiens DEAH (Asp-Glu-Ala-His) box polypeptide 9 (DHX9), mRNA.	NDH II; LKP; NDHII; DDX9; RHA
6590754	MAGEB3	-1.54186	1.54186	-8.71818	7.56461e-10	7.26067e-09	NM_002365.3	4114	NP_002356.2	ILMN_1785114	6590754	S	Homo sapiens melanoma antigen family B, 3 (MAGEB3), mRNA.
1400286	SLC39A4	1.5595	1.5595	8.71227	7.67987e-10	7.36303e-09	NM_017767.2	55630	NP_060237.2	ILMN_1715668	1400286	I	Homo sapiens solute carrier family 39 (zinc transporter), member 4 (SLC39A4), transcript variant 1, mRNA.	MGC74741; ZIP4; FLJ20327; AEZ
1070594	ABCB4	-2.32757	2.32757	-8.71004	7.72385e-10	7.39159e-09	NM_018850.2	5244	NP_061338.1	ILMN_1767349	1070594	A	Homo sapiens ATP-binding cassette, sub-family B (MDR/TAP), member 4 (ABCB4), transcript variant C, mRNA.	PGY3; PFIC-3; MDR2/3; MDR3; MDR2; ABC21; GBD1
1410524	PCNA	-1.52673	1.52673	-8.70988	7.72695e-10	7.39159e-09	NM_002592.2	5111	NP_002583.1	ILMN_1685682	1410524	I	Homo sapiens proliferating cell nuclear antigen (PCNA), transcript variant 1, mRNA.	MGC8367
5090070	MMP14	-1.48586	1.48586	-8.70708	7.78243e-10	7.43636e-09	NM_004995.2	4323	NP_004986.1	ILMN_1774739	5090070	S	Homo sapiens matrix metallopeptidase 14 (membrane-inserted) (MMP14), mRNA.	MTMMP1; MT1-MMP; MMP-X1
6130674	HERC2	-3.37752	3.37752	-8.70309	7.86231e-10	7.50429e-09	NM_004667.4	8924	NP_004658.3	ILMN_1813475	6130674	S	Homo sapiens hect domain and RLD 2 (HERC2), mRNA.	D15F37S1; p528; SHEP1; DKFZp547P028; KIAA0393; jdf2
6270056	ZNF140	2.79343	2.79343	8.70205	7.88332e-10	7.51596e-09	NM_003440.2	7699	NP_003431.2	ILMN_1727923	6270056	S	Homo sapiens zinc finger protein 140 (ZNF140), mRNA.	pHZ-39
4480008	BTBD1	3.99623	3.99623	8.7011	7.90253e-10	7.52589e-09	NM_025238.3	53339	NP_079514.1	ILMN_1691927	4480008	I	Homo sapiens BTB (POZ) domain containing 1 (BTBD1), transcript variant 1, mRNA.	C15orf1; NS5ATP8
6650743	TSPYL2	5.52754	5.52754	8.69885	7.94811e-10	7.56087e-09	NM_022117.1	64061	NP_071400.1	ILMN_1657554	6650743	A	Homo sapiens TSPY-like 2 (TSPYL2), mRNA.	CDA1; CTCL; HRIHFB2216; CINAP; SE20-4; DENTT
1300445	SOX30	1.64586	1.64586	8.69332	8.06145e-10	7.66017e-09	NM_178424.1	11063	NP_848511.1	ILMN_1793213	1300445	I	Homo sapiens SRY (sex determining region Y)-box 30 (SOX30), transcript variant 1, mRNA.
2570767	CDC42SE2	2.98931	2.98931	8.69137	8.10191e-10	7.69007e-09	NM_020240.2	56990	NP_064625.1	ILMN_1735594	2570767	S	Homo sapiens CDC42 small effector 2 (CDC42SE2), transcript variant 1, mRNA.	SPEC2; FLJ21967
1300088	JPH2	2.2545	2.2545	8.69008	8.12866e-10	7.70691e-09	NM_175913.3	57158	NP_787109.2	ILMN_1802434	1300088	A	Homo sapiens junctophilin 2 (JPH2), transcript variant 2, mRNA.	JP2; JP-2; FLJ40969
6380706	CLDN20	-1.52257	1.52257	-8.6841	8.2541e-10	7.81717e-09	NM_001001346.2	49861	NP_001001346.1	ILMN_1729639	6380706	S	Homo sapiens claudin 20 (CLDN20), mRNA.
6110601	ERG	-1.81778	1.81778	-8.68026	8.33573e-10	7.88575e-09	NM_182918.2	2078	NP_891548.1	ILMN_1727426	6110601	A	Homo sapiens v-ets erythroblastosis virus E26 oncogene homolog (avian) (ERG), transcript variant 1, mRNA.	erg-3; p55
1980632	DNAJA1	2.58825	2.58825	8.67465	8.45657e-10	7.99122e-09	NM_001539.2	3301	NP_001530.1	ILMN_1672496	1980632	S	Homo sapiens DnaJ (Hsp40) homolog, subfamily A, member 1 (DNAJA1), mRNA.	DjA1; hDJ-2; HSJ2; DJ-2; HSPF4; HSDJ; HDJ2
430561	NPTN	1.69126	1.69126	8.6737	8.47718e-10	8.00186e-09	NM_012428.2	27020	NP_036560.1	ILMN_1753975	430561	I	Homo sapiens neuroplastin (NPTN), transcript variant beta, mRNA.	SDFR1; GP55; DKFZp686L2477; np65; np55; GP65; SDR1; MGC102805
7150563	ENC1	-5.14408	5.14408	-8.67264	8.50024e-10	8.01478e-09	NM_003633.1	8507	NP_003624.1	ILMN_1779147	7150563	S	Homo sapiens ectodermal-neural cortex (with BTB-like domain) (ENC1), mRNA.	PIG10; NRPB; CCL28; FLJ39259; ENC-1; TP53I10; KLHL35
60347	TMTC1	1.76652	1.76652	8.67127	8.53024e-10	8.03421e-09	NM_175861.2	83857	NP_787057.2	ILMN_1699251	60347	I	Homo sapiens transmembrane and tetratricopeptide repeat containing 1 (TMTC1), mRNA.	OLF; FLJ41625; FLJ31400; ARG99
1770343	MBD6	2.19175	2.19175	8.66278	8.71787e-10	8.20189e-09	NM_052897.3	114785	NP_443129.3	ILMN_1746012	1770343	S	Homo sapiens methyl-CpG binding domain protein 6 (MBD6), mRNA.	KIAA1887
4180161	AFAR3	-1.52157	1.52157	-8.66093	8.75927e-10	8.23179e-09	NM_201252.1	246181	NP_957704.1	ILMN_1702696	4180161	S	Homo sapiens aflatoxin B1 aldehyde reductase 3 (AFAR3), mRNA.	AKR7A4
4590593	YAF2	-2.21536	2.21536	-8.65979	8.78512e-10	8.24702e-09	NM_005748.3	10138	NP_005739.2	ILMN_1765606	4590593	A	Homo sapiens YY1 associated factor 2 (YAF2), mRNA.	MGC41856
4040274	OR8H3	-1.53086	1.53086	-8.65888	8.80563e-10	8.25721e-09	NM_001005201.1	390152	NP_001005201.1	ILMN_1768161	4040274	S	Homo sapiens olfactory receptor, family 8, subfamily H, member 3 (OR8H3), mRNA.	OR11-172
4780131	MSH5	-1.78017	1.78017	-8.6544	8.90727e-10	8.33506e-09	NM_025259.4	4439	NP_079535.3	ILMN_1675708	4780131	I	Homo sapiens mutS homolog 5 (E. coli) (MSH5), transcript variant 1, mRNA.	DKFZp434C1615; MGC2939; G7; MutSH5; NG23
1110100	PSENEN	-2.82767	2.82767	-8.65437	8.90814e-10	8.33506e-09	NM_172341.1	55851	NP_758844.1	ILMN_1669718	1110100	S	Homo sapiens presenilin enhancer 2 homolog (C. elegans) (PSENEN), mRNA.	MSTP064; MDS033; PEN-2; PEN2
1710102	EIF2C1	-3.80079	3.80079	-8.65309	8.93724e-10	8.35314e-09	NM_012199.2	26523	NP_036331.1	ILMN_1671326	1710102	S	Homo sapiens eukaryotic translation initiation factor 2C, 1 (EIF2C1), mRNA.	Q99; GERP95; DKFZp686M13167; AGO1; EIF2C
7560452	AGK	-2.51672	2.51672	-8.65108	8.9835e-10	8.38721e-09	NM_018238.2	55750	NP_060708.1	ILMN_1772645	7560452	S	Homo sapiens acylglycerol kinase (AGK), mRNA.	MULK; FLJ10842
4150592	DEFB121	2.05494	2.05494	8.65035	9.0004e-10	8.39383e-09	NM_001011878.1	245934	NP_001011878.1	ILMN_1677178	4150592	S	Homo sapiens defensin, beta 121 (DEFB121), mRNA.	ESC42-RELC; DEFB-21
430546	HIST1H2BG	21.0871	21.0871	8.64834	9.04699e-10	8.42809e-09	NM_003518.3	8339	NP_003509.1	ILMN_1716195	430546	S	Homo sapiens histone cluster 1, H2bg (HIST1H2BG), mRNA.	H2B.1A; H2BFA; dJ221C16.8; HIST1H2BI; H2B/a; HIST1H2BF
4220576	SLC4A1AP	1.70292	1.70292	8.64511	9.12221e-10	8.48892e-09	NM_018158.1	22950	NP_060628.1	ILMN_1750876	4220576	S	Homo sapiens solute carrier family 4 (anion exchanger), member 1, adaptor protein (SLC4A1AP), mRNA.	MGC120648; FLJ10624; MGC120646; HLC3
3840639	EFCAB6	-1.45541	1.45541	-8.6436	9.15775e-10	8.51273e-09	NM_022785.2	64800	NP_073622.2	ILMN_1683858	3840639	I	Homo sapiens EF-hand calcium binding domain 6 (EFCAB6), transcript variant 1, mRNA.	DJBP; HSCBCIP1; FLJ23588; KIAA1672; dJ185D5.1
6620750	ZC3HAV1	9.16933	9.16933	8.6418	9.20009e-10	8.5428e-09	NM_020119.3	56829	NP_064504.2	ILMN_1667068	6620750	I	Homo sapiens zinc finger CCCH-type, antiviral 1 (ZC3HAV1), transcript variant 1, mRNA.	FLJ13288; ZC3HDC2; FLB6421; ZAP; DKFZp686H1869; DKFZp686O19171; MGC48898; DKFZp686F2052; ZC3H2
4280021	RASL10B	1.55383	1.55383	8.64077	9.22454e-10	8.55622e-09	NM_033315.2	91608	NP_201572.1	ILMN_1788813	4280021	S	Homo sapiens RAS-like, family 10, member B (RASL10B), mRNA.	RRP17; VTS58635; MGC47540
4180494	ITGAL	-5.53415	5.53415	-8.63812	9.28752e-10	8.60529e-09	NM_002209.1	3683	NP_002200.1	ILMN_1749591	4180494	S	Homo sapiens integrin, alpha L (antigen CD11A (p180), lymphocyte function-associated antigen 1; alpha polypeptide) (ITGAL), mRNA.	LFA1A; LFA-1; CD11A
4060204	WHSC2	-1.73701	1.73701	-8.63707	9.31264e-10	8.61923e-09	NM_005663.2	7469	NP_005654.2	ILMN_1815083	4060204	S	Homo sapiens Wolf-Hirschhorn syndrome candidate 2 (WHSC2), mRNA.	NELF-A; P/OKcl.15; FLJ25112; FLJ10442; NELFA
6400711	ZNF573	-2.33042	2.33042	-8.63572	9.34497e-10	8.6398e-09	NM_152360.2	126231	NP_689573.2	ILMN_1658080	6400711	S	Homo sapiens zinc finger protein 573 (ZNF573), mRNA.	FLJ30921
1430017	HIST1H4L	11.6175	11.6175	8.63493	9.36382e-10	8.64292e-09	NM_003546.2	8368	NP_003537.1	ILMN_1782329	1430017	S	Homo sapiens histone cluster 1, H4l (HIST1H4L), mRNA.	H4.k; H4/k; H4FK
5130095	SART1	-2.32803	2.32803	-8.63474	9.36855e-10	8.64292e-09	NM_005146.4	9092	NP_005137.1	ILMN_1680145	5130095	S	Homo sapiens squamous cell carcinoma antigen recognized by T cells (SART1), mRNA.	Snu66; MGC2038; SART1259; Ara1; HOMS1
2640408	DENND5A	3.01329	3.01329	8.63335	9.40189e-10	8.66433e-09	NM_015213.2	23258	NP_056028.2	ILMN_1785356	2640408	S	Homo sapiens DENN/MADD domain containing 5A (DENND5A), mRNA.	FLJ33829; FLJ22354; FLJ43455; KIAA1091
2710025	TM2D3	2.17814	2.17814	8.6326	9.42017e-10	8.67183e-09	NM_078474.2	80213	NP_510883.2	ILMN_1697472	2710025	I	Homo sapiens TM2 domain containing 3 (TM2D3), transcript variant 1, mRNA.	BLP2
670253	CDKL4	1.53683	1.53683	8.63112	9.45613e-10	8.69557e-09	NM_001009565.1	344387	NP_001009565.1	ILMN_1769769	670253	S	Homo sapiens cyclin-dependent kinase-like 4 (CDKL4), mRNA.
10255	ATP1B2	-2.41937	2.41937	-8.62564	9.59001e-10	8.80921e-09	NM_001678.3	482	NP_001669.3	ILMN_1747271	10255	S	Homo sapiens ATPase, Na+/K+ transporting, beta 2 polypeptide (ATP1B2), mRNA.	AMOG
5550114	SMG7	-1.59688	1.59688	-8.61921	9.74999e-10	8.94656e-09	NM_173156.1	9887	NP_775179.1	ILMN_1690469	5550114	I	Homo sapiens Smg-7 homolog, nonsense mediated mRNA decay factor (C. elegans) (SMG7), transcript variant 1, mRNA.	EST1C; C1orf16; SGA56M; SMG-7; KIAA0250; FLJ23717
1710168	NDUFS3	-2.91177	2.91177	-8.617	9.80558e-10	8.98792e-09	NM_004551.1	4722	NP_004542.1	ILMN_1756355	1710168	S	Homo sapiens NADH dehydrogenase (ubiquinone) Fe-S protein 3, 30kDa (NADH-coenzyme Q reductase) (NDUFS3), mRNA.
1940039	FUNDC2	1.67311	1.67311	8.61637	9.82146e-10	8.99284e-09	NM_023934.3	65991	NP_076423.2	ILMN_1669118	1940039	S	Homo sapiens FUN14 domain containing 2 (FUNDC2), mRNA.	MGC131676; FLJ33773; MGC2495; HCC3; DC44; PD03104; HCBP6
5220315	MBNL1	3.50115	3.50115	8.6132	9.90181e-10	9.05671e-09	NM_207296.1	4154	NP_997179.1	ILMN_1807304	5220315	A	Homo sapiens muscleblind-like (Drosophila) (MBNL1), transcript variant 6, mRNA.	EXP42; KIAA0428; MBNL; EXP40; EXP; DKFZp686P06174; EXP35
6520133	CCNB3	1.57201	1.57201	8.61172	9.93956e-10	9.08153e-09	NM_033031.2	85417	NP_149020.2	ILMN_1705757	6520133	I	Homo sapiens cyclin B3 (CCNB3), transcript variant 3, mRNA.
10592	EFCAB4A	-1.5833	1.5833	-8.60428	1.01316e-09	9.24712e-09	NM_173584.3	283229	NP_775855.3	ILMN_1745623	10592	S	Homo sapiens EF-hand calcium binding domain 4A (EFCAB4A), mRNA.	MGC45840; FLJ46033; MGC88858
4280348	RNF166	-5.33597	5.33597	-8.5967	1.03311e-09	9.41918e-09	NM_178841.2	115992	NP_849163.1	ILMN_1695356	4280348	S	Homo sapiens ring finger protein 166 (RNF166), mRNA.	MGC14381; MGC2647
7570494	CNFN	-2.11107	2.11107	-8.59624	1.03434e-09	9.42033e-09	NM_032488.2	84518	NP_115877.2	ILMN_1803838	7570494	S	Homo sapiens cornifelin (CNFN), mRNA.	PLAC8L2
6290379	FAM156A	-3.31978	3.31978	-8.59398	1.04038e-09	9.46522e-09	NM_014138.3	29057	NP_054857.2	ILMN_1658160	6290379	S	Homo sapiens family with sequence similarity 156, member A (FAM156A), mRNA.	DKFZp686B22211; PRO0659
1070730	HRH2	1.61682	1.61682	8.5869	1.0595e-09	9.62891e-09	NM_022304.1	3274	NP_071640.1	ILMN_1722411	1070730	S	Homo sapiens histamine receptor H2 (HRH2), mRNA.	H2R
1510296	ASNS	-5.77864	5.77864	-8.56804	1.11226e-09	1.00977e-08	NM_133436.1	440	NP_597680.1	ILMN_1796417	1510296	A	Homo sapiens asparagine synthetase (ASNS), transcript variant 1, mRNA.	TS11
7610433	SLC1A5	-9.83046	9.83046	-8.56695	1.11539e-09	1.01154e-08	NM_005628.1	6510	NP_005619.1	ILMN_1707720	7610433	S	Homo sapiens solute carrier family 1 (neutral amino acid transporter), member 5 (SLC1A5), mRNA.	M7V1; ATBO; FLJ31068; ASCT2; AAAT; R16; M7VS1; RDRC
20192	DHX35	-2.0099	2.0099	-8.56537	1.11993e-09	1.01458e-08	NM_021931.2	60625	NP_068750.2	ILMN_1733667	20192	S	Homo sapiens DEAH (Asp-Glu-Ala-His) box polypeptide 35 (DHX35), mRNA.	DDX35; C20orf15; KAIA0875; FLJ22759
5340204	HIST1H2BI	6.39294	6.39294	8.56434	1.12291e-09	1.01621e-08	NM_003525.2	8346	NP_003516.1	ILMN_1775925	5340204	S	Homo sapiens histone cluster 1, H2bi (HIST1H2BI), mRNA.	H2B/k; H2BFK
2680538	MAP6D1	-2.11012	2.11012	-8.56348	1.12541e-09	1.01739e-08	NM_024871.1	79929	NP_079147.1	ILMN_1688464	2680538	S	Homo sapiens MAP6 domain containing 1 (MAP6D1), mRNA.	SL21; FLJ12748; MAPO6D1
2900180	HIST1H2BO	2.50774	2.50774	8.56031	1.13465e-09	1.02466e-08	NM_003527.4	8348	NP_003518.2	ILMN_1739076	2900180	S	Homo sapiens histone cluster 1, H2bo (HIST1H2BO), mRNA.	MGC119806; H2BFN; dJ193B12.2; H2B.2; H2B/n
2340753	TNFRSF13C	-1.70489	1.70489	-8.5506	1.16341e-09	1.04953e-08	NM_052945.2	115650	NP_443177.1	ILMN_1731742	2340753	S	Homo sapiens tumor necrosis factor receptor superfamily, member 13C (TNFRSF13C), mRNA.	CD268; BAFF-R; MGC138235; BAFFR
2190189	NOP58	5.31152	5.31152	8.54832	1.17027e-09	1.0546e-08	NM_015934.3	51602	NP_057018.1	ILMN_1748476	2190189	S	Homo sapiens NOP58 ribonucleoprotein homolog (yeast) (NOP58), mRNA.	HSPC120
7150433	TCTEX1D2	-3.13446	3.13446	-8.54519	1.17977e-09	1.06117e-08	NM_152773.2	255758	NP_689986.1	ILMN_1700955	7150433	A	Homo sapiens Tctex1 domain containing 2 (TCTEX1D2), mRNA.	MGC33212
6520390	PPM1A	1.8796	1.8796	8.5451	1.18004e-09	1.06117e-08	NM_177951.1	5494	NP_808820.1	ILMN_1690077	6520390	A	Homo sapiens protein phosphatase 1A (formerly 2C), magnesium-dependent, alpha isoform (PPM1A), transcript variant 2, mRNA.	PP2CA; PP2C-ALPHA; MGC9201
3060736	RNASEH2C	-1.60554	1.60554	-8.54347	1.18502e-09	1.06391e-08	NM_032193.3	84153	NP_115569.2	ILMN_1765518	3060736	S	Homo sapiens ribonuclease H2, subunit C (RNASEH2C), mRNA.	AYP1; AGS3; FLJ20974; MGC22934
1170471	ZFYVE28	1.50627	1.50627	8.54328	1.18558e-09	1.06391e-08	NM_020972.1	57732	NP_066023.1	ILMN_1763267	1170471	S	Homo sapiens zinc finger, FYVE domain containing 28 (ZFYVE28), mRNA.	MGC61592; MGC43699
5090253	SFRS14	-2.31323	2.31323	-8.54284	1.18693e-09	1.06401e-08	NM_001017392.2	10147	NP_001017392.1	ILMN_1689007	5090253	I	Homo sapiens splicing factor, arginine/serine-rich 14 (SFRS14), transcript variant 1, mRNA.	DKFZp779L2418
3940348	CREBL1	2.08743	2.08743	8.54173	1.19035e-09	1.06595e-08	NM_004381.3	1388	NP_004372.3	ILMN_1814313	3940348	S	Homo sapiens cAMP responsive element binding protein-like 1 (CREBL1), mRNA.	FLJ10066; G13; CREB-RP
1010367	CSTF3	-3.09296	3.09296	-8.53998	1.19573e-09	1.06966e-08	NM_001033506.1	1479	NP_001028678.1	ILMN_1806951	1010367	I	Homo sapiens cleavage stimulation factor, 3' pre-RNA, subunit 3, 77kDa (CSTF3), transcript variant 3, mRNA.	MGC75122; MGC43001; MGC117398; CSTF-77
6220600	LOC113386	-3.23569	3.23569	-8.53815	1.20138e-09	1.07359e-08	NM_138781.2	113386	NP_620136.2	ILMN_1667330	6220600	S	Homo sapiens similar to envelope protein (LOC113386), mRNA.	FLJ44718; FLJ46452
6110605	KRTCAP2	-3.14582	3.14582	-8.51777	1.26632e-09	1.13044e-08	NM_173852.3	200185	NP_776251.1	ILMN_1658802	6110605	S	Homo sapiens keratinocyte associated protein 2 (KRTCAP2), mRNA.	KCP2
1820088	FAM19A4	-1.56391	1.56391	-8.50926	1.29446e-09	1.15435e-08	NM_001005527.1	151647	NP_001005527.1	ILMN_1658710	1820088	A	Homo sapiens family with sequence similarity 19 (chemokine (C-C motif)-like), member A4 (FAM19A4), transcript variant 2, mRNA.	FLJ25161; TAFA-4; TAFA4
6370762	POLR2F	-3.46124	3.46124	-8.50565	1.3066e-09	1.16397e-08	NM_021974.2	5435	NP_068809.1	ILMN_1745885	6370762	S	Homo sapiens polymerase (RNA) II (DNA directed) polypeptide F (POLR2F), mRNA.	hsRPB6; RPABC2; hRPB14.4; HRBP14.4; RPB6
830678	POLR2J4	-1.60194	1.60194	-8.50079	1.32312e-09	1.17745e-08	NR_003655.1	84820		ILMN_1808946	830678	I	Homo sapiens polymerase (RNA) II (DNA directed) polypeptide J, 13.3kDa pseudogene (POLR2J4) on chromosome 7.	RPB11-phi; MGC13098
3940414	SFRS2	-1.90229	1.90229	-8.49711	1.3358e-09	1.1875e-08	NM_003016.3	6427	NP_003007.2	ILMN_1696407	3940414	S	Homo sapiens splicing factor, arginine/serine-rich 2 (SFRS2), mRNA.	PR264; SRp30b; SC35; SFRS2A; SC-35
5490138	ASCC3	1.90584	1.90584	8.49111	1.35667e-09	1.20481e-08	NM_006828.2	10973	NP_006819.2	ILMN_1772177	5490138	A	Homo sapiens activating signal cointegrator 1 complex subunit 3 (ASCC3), transcript variant 1, mRNA.	RNAH; ASC1p200; dJ121G13.4; HELIC1; DJ467N11.1; MGC26074
3520711	MPV17	-2.62853	2.62853	-8.48921	1.36338e-09	1.20951e-08	NM_002437.4	4358	NP_002428.1	ILMN_1691090	3520711	S	Homo sapiens MpV17 mitochondrial inner membrane protein (MPV17), nuclear gene encoding mitochondrial protein, mRNA.	SYM1
6110482	ACCN3	-1.69496	1.69496	-8.4879	1.36801e-09	1.21235e-08	NM_020322.1	9311	NP_064718.1	ILMN_1734479	6110482	A	Homo sapiens amiloride-sensitive cation channel 3 (ACCN3), transcript variant 3, mRNA.	ASIC3; TNaC1; SLNAC1
630280	PRKCSH	2.72455	2.72455	8.48245	1.38744e-09	1.2283e-08	NM_001001329.1	5589	NP_001001329.1	ILMN_1777794	630280	A	Homo sapiens protein kinase C substrate 80K-H (PRKCSH), transcript variant 2, mRNA.	G19P1; AGE-R2; PLD1; PCLD
4850079	WDR5	-3.60433	3.60433	-8.48024	1.3954e-09	1.23407e-08	NM_017588.2	11091	NP_060058.1	ILMN_1728626	4850079	A	Homo sapiens WD repeat domain 5 (WDR5), transcript variant 1, mRNA.	SWD3; BIG-3
6380164	IRF7	2.30597	2.30597	8.47797	1.40361e-09	1.24005e-08	NM_004031.2	3665	NP_004022.2	ILMN_1674646	6380164	I	Homo sapiens interferon regulatory factor 7 (IRF7), transcript variant d, mRNA.	IRF7A; IRF-7H
2750475	D4S234E	-1.43827	1.43827	-8.47756	1.40511e-09	1.24009e-08	NM_001040101.1	27065	NP_001035190.1	ILMN_1772627	2750475	S	Homo sapiens DNA segment on chromosome 4 (unique) 234 expressed sequence (D4S234E), transcript variant 2, mRNA.	NEEP21; D4S234; P21; NSG1
5080632	FBXO11	3.20613	3.20613	8.47643	1.40921e-09	1.24243e-08	NM_018693.2	80204	NP_061163.2	ILMN_1678404	5080632	A	Homo sapiens F-box protein 11 (FBXO11), transcript variant 2, mRNA.	FLJ12673; PRMT9; FBX11; VIT1; UG063H01; MGC44383
5690603	ICOSLG	-3.63163	3.63163	-8.46709	1.44373e-09	1.27156e-08	NM_015259.4	23308	NP_056074.1	ILMN_1675671	5690603	S	Homo sapiens inducible T-cell co-stimulator ligand (ICOSLG), mRNA.	ICOSL; KIAA0653; CD275; B7H2; B7-H2; B7RP1; LICOS; B7RP-1; GL50; ICOS-L
5670341	C19orf21	-1.617	1.617	-8.46484	1.45218e-09	1.27768e-08	NM_173481.2	126353	NP_775752.1	ILMN_1683905	5670341	S	Homo sapiens chromosome 19 open reading frame 21 (C19orf21), mRNA.	DKFZp686H18209
3170131	SMAD1	1.7262	1.7262	8.46368	1.45654e-09	1.28019e-08	NM_001003688.1	4086	NP_001003688.1	ILMN_1705392	3170131	I	Homo sapiens SMAD family member 1 (SMAD1), transcript variant 2, mRNA.	MADR1; JV41; JV4-1; MADH1; BSP1
3370746	ZBTB24	-3.2388	3.2388	-8.46312	1.45864e-09	1.28072e-08	NM_014797.1	9841	NP_055612.1	ILMN_1659937	3370746	S	Homo sapiens zinc finger and BTB domain containing 24 (ZBTB24), mRNA.	ZNF450; BIF1; PATZ2
3310504	PDK4	-5.80858	5.80858	-8.46165	1.4642e-09	1.28429e-08	NM_002612.3	5166	NP_002603.1	ILMN_1684982	3310504	S	Homo sapiens pyruvate dehydrogenase kinase, isozyme 4 (PDK4), mRNA.	FLJ40832
2970619	ESPL1	-4.42409	4.42409	-8.46049	1.46862e-09	1.28685e-08	NM_012291.4	9700	NP_036423.4	ILMN_1742145	2970619	S	Homo sapiens extra spindle pole bodies homolog 1 (S. cerevisiae) (ESPL1), mRNA.	SEPARIN; ESP1; KIAA0165; FLJ46492
6960332	FOSL1	2.27264	2.27264	8.45952	1.47233e-09	1.28877e-08	NM_005438.2	8061	NP_005429.1	ILMN_1771841	6960332	S	Homo sapiens FOS-like antigen 1 (FOSL1), mRNA.	fra-1; FRA1
1340056	NAT1	2.07648	2.07648	8.4578	1.47888e-09	1.29319e-08	NM_000662.4	9	NP_000653.3	ILMN_1743055	1340056	I	Homo sapiens N-acetyltransferase 1 (arylamine N-acetyltransferase) (NAT1), mRNA.	AAC1; NATI
5670450	PURG	2.46131	2.46131	8.45359	1.4951e-09	1.30522e-08	NM_001015508.1	29942	NP_001015508.1	ILMN_1709815	5670450	I	Homo sapiens purine-rich element binding protein G (PURG), transcript variant B, mRNA.	MGC119274; PURG-A; PURG-B
5270491	KIAA1468	2.05047	2.05047	8.45333	1.49613e-09	1.30522e-08	NM_020854.3	57614	NP_065905.2	ILMN_1798346	5270491	S	Homo sapiens KIAA1468 (KIAA1468), mRNA.	HsT885; HsT3308; FLJ33841
4390382	KIAA0182	-2.69557	2.69557	-8.45305	1.49722e-09	1.30522e-08	NM_014615.1	23199	NP_055430.1	ILMN_1807767	4390382	S	Homo sapiens KIAA0182 (KIAA0182), mRNA.	GSE1
6020139	KLK7	-1.96831	1.96831	-8.425	1.61019e-09	1.40227e-08	NM_005046.2	5650	NP_005037.1	ILMN_1745570	6020139	A	Homo sapiens kallikrein-related peptidase 7 (KLK7), transcript variant 1, mRNA.	SCCE; PRSS6
2690524	BLCAP	-2.93905	2.93905	-8.41991	1.63161e-09	1.41948e-08	NM_006698.2	10904	NP_006689.1	ILMN_1675612	2690524	S	Homo sapiens bladder cancer associated protein (BLCAP), mRNA.	BC10
6110487	PACSIN3	-1.72489	1.72489	-8.41796	1.63989e-09	1.42524e-08	NM_016223.3	29763	NP_057307.2	ILMN_1682957	6110487	S	Homo sapiens protein kinase C and casein kinase substrate in neurons 3 (PACSIN3), mRNA.	SDPIII
3890647	MGST1	-2.41378	2.41378	-8.41301	1.66113e-09	1.44223e-08	NM_145791.1	4257	NP_665734.1	ILMN_1803033	3890647	I	Homo sapiens microsomal glutathione S-transferase 1 (MGST1), transcript variant 1c, mRNA.	GST12; MGST-I; MGC14525; MGST
70369	NFS1	-1.50996	1.50996	-8.40792	1.68322e-09	1.45992e-08	NM_021100.3	9054	NP_066923.3	ILMN_1703079	70369	I	Homo sapiens NFS1 nitrogen fixation 1 homolog (S. cerevisiae) (NFS1), nuclear gene encoding mitochondrial protein, mRNA.	IscS; NIFS; HUSSY-08
1450441	ERBB2IP	1.74061	1.74061	8.39813	1.72662e-09	1.49605e-08	NM_018695.2	55914	NP_061165.1	ILMN_1805024	1450441	I	Homo sapiens erbb2 interacting protein (ERBB2IP), transcript variant 2, mRNA.	ERBIN; LAP2
3130619	FLJ40852	-1.48734	1.48734	-8.39572	1.73747e-09	1.50337e-08	NM_173677.1	285962	NP_775948.1	ILMN_1745860	3130619	S	Homo sapiens hypothetical protein FLJ40852 (FLJ40852), mRNA.
6590601	GUCA1C	-1.51272	1.51272	-8.39547	1.73858e-09	1.50337e-08	NM_005459.2	9626	NP_005450.2	ILMN_1787360	6590601	S	Homo sapiens guanylate cyclase activator 1C (GUCA1C), mRNA.	MGC120158; GCAP3; MGC120159
4900500	CYLC2	-1.70278	1.70278	-8.39223	1.75328e-09	1.51455e-08	NM_001340.2	1539	NP_001331.1	ILMN_1661903	4900500	S	Homo sapiens cylicin, basic protein of sperm head cytoskeleton 2 (CYLC2), mRNA.	MGC129591
2000192	GGTLC1	-1.50421	1.50421	-8.3794	1.81276e-09	1.56435e-08	NM_178311.1	92086	NP_842563.1	ILMN_1692188	2000192	A	Homo sapiens gamma-glutamyltransferase light chain 1 (GGTLC1), transcript variant A, mRNA.	dJ831C21.2; MGC50550
2480736	GPR179	-1.58436	1.58436	-8.37645	1.82673e-09	1.57336e-08	NM_001004334.2	440435	NP_001004334.2	ILMN_1731294	2480736	S	Homo sapiens G protein-coupled receptor 179 (GPR179), mRNA.	GPR158L1
1990333	ASTN1	1.52012	1.52012	8.37635	1.82721e-09	1.57336e-08	NM_004319.1	460	NP_004310.1	ILMN_1684959	1990333	I	Homo sapiens astrotactin 1 (ASTN1), transcript variant 1, mRNA.	ASTN; KIAA1747; ASTN1
4920441	ANK2	1.88661	1.88661	8.37604	1.82872e-09	1.57336e-08	NM_001148.3	287	NP_001139.3	ILMN_1652729	4920441	I	Homo sapiens ankyrin 2, neuronal (ANK2), transcript variant 1, mRNA.	DKFZp686P0948; FLJ38277; DKFZp686M09125; LQT4
5860463	NEK6	-5.25649	5.25649	-8.37524	1.83251e-09	1.57504e-08	NM_014397.3	10783	NP_055212.2	ILMN_1660871	5860463	S	Homo sapiens NIMA (never in mitosis gene a)-related kinase 6 (NEK6), mRNA.	SID6-1512
3120037	C5orf30	-2.03133	2.03133	-8.37443	1.83636e-09	1.57676e-08	NM_033211.2	90355	NP_149988.1	ILMN_1677292	3120037	S	Homo sapiens chromosome 5 open reading frame 30 (C5orf30), mRNA.	FLJ25291
6580608	PEX16	-2.01117	2.01117	-8.37157	1.85009e-09	1.58695e-08	NM_004813.1	9409	NP_004804.1	ILMN_1745655	6580608	A	Homo sapiens peroxisomal biogenesis factor 16 (PEX16), transcript variant 1, mRNA.
630100	SNX5	5.59433	5.59433	8.37042	1.85562e-09	1.59011e-08	NM_152227.1	27131	NP_689413.1	ILMN_1673676	630100	I	Homo sapiens sorting nexin 5 (SNX5), transcript variant 1, mRNA.	FLJ10931
5090661	LOC149950	-1.57829	1.57829	-8.35436	1.93487e-09	1.65636e-08	NM_001010976.1	149950	NP_001010976.1	ILMN_1665740	5090661	S	Homo sapiens hypothetical LOC149950 (LOC149950), mRNA.	MGC163334; MGC163336
1010068	FKBP2	-2.36263	2.36263	-8.35336	1.93992e-09	1.65902e-08	NM_004470.2	2286	NP_004461.2	ILMN_1674337	1010068	A	Homo sapiens FK506 binding protein 2, 13kDa (FKBP2), transcript variant 1, mRNA.	PPIase; FKBP-13
1430152	SCML1	5.7177	5.7177	8.35149	1.94939e-09	1.66545e-08	NM_001037540.1	6322	NP_001032629.1	ILMN_1776653	1430152	S	Homo sapiens sex comb on midleg-like 1 (Drosophila) (SCML1), transcript variant 1, mRNA.
6180470	FAM108B1	3.74685	3.74685	8.34846	1.96487e-09	1.677e-08	NM_001025780.1	51104	NP_001020951.1	ILMN_1785661	6180470	I	Homo sapiens family with sequence similarity 108, member B1 (FAM108B1), transcript variant 2, mRNA.	CGI-67; RP11-409O11.2; C9orf77
6620315	COQ6	-2.06141	2.06141	-8.34763	1.96909e-09	1.67791e-08	NM_182476.1	51004	NP_872282.1	ILMN_1783985	6620315	A	Homo sapiens coenzyme Q6 homolog, monooxygenase (S. cerevisiae) (COQ6), transcript variant 1, mRNA.	CGI-10
1340022	PMVK	-3.75722	3.75722	-8.34748	1.96986e-09	1.67791e-08	NM_006556.3	10654	NP_006547.1	ILMN_1715896	1340022	S	Homo sapiens phosphomevalonate kinase (PMVK), mRNA.	PMKASE; HUMPMKI; PMK; PMKA
2970324	ZER1	-2.61762	2.61762	-8.34497	1.9828e-09	1.68726e-08	NM_006336.2	10444	NP_006327.2	ILMN_1654032	2970324	S	Homo sapiens zer-1 homolog (C. elegans) (ZER1), mRNA.	ZYG11BL; C9orf60; ZYG; Hzyg; RP11-545E17.4
5080075	TSPAN15	-2.33909	2.33909	-8.34352	1.99033e-09	1.69198e-08	NM_012339.3	23555	NP_036471.1	ILMN_1803850	5080075	S	Homo sapiens tetraspanin 15 (TSPAN15), mRNA.	TM4SF15; NET-7; 2700063A19Rik
6370546	C3orf23	1.57118	1.57118	8.34146	2.00103e-09	1.69939e-08	NM_001029840.2	285343	NP_001025011.1	ILMN_1771393	6370546	I	Homo sapiens chromosome 3 open reading frame 23 (C3orf23), transcript variant 3, mRNA.	MGC119533; MGC119530; DKFZp313N0621; FLJ41686; MGC119531; MGC119532
830309	FAM104A	-2.49472	2.49472	-8.33759	2.0213e-09	1.7149e-08	NM_032837.1	84923	NP_116226.1	ILMN_1807201	830309	S	Homo sapiens family with sequence similarity 104, member A (FAM104A), mRNA.	FLJ14775
6420392	OCIAD2	-2.86934	2.86934	-8.3318	2.05208e-09	1.73804e-08	NM_001014446.1	132299	NP_001014446.1	ILMN_1700306	6420392	I	Homo sapiens OCIA domain containing 2 (OCIAD2), transcript variant 1, mRNA.	DKFZp686C03164; MGC45416
2100735	ATF2	3.03199	3.03199	8.33169	2.05264e-09	1.73804e-08	NM_001880.2	1386	NP_001871.2	ILMN_1748271	2100735	S	Homo sapiens activating transcription factor 2 (ATF2), mRNA.	MGC111558; CRE-BP1; CREB2; TREB7; HB16
2370017	MCM8	2.36123	2.36123	8.32993	2.06207e-09	1.74429e-08	NM_032485.4	84515	NP_115874.3	ILMN_1798581	2370017	A	Homo sapiens minichromosome maintenance complex component 8 (MCM8), transcript variant 1, mRNA.	C20orf154; dJ967N21.5; MGC119522; MGC4816; MGC12866; REC; MGC119523
4490706	BUD31	2.09368	2.09368	8.32862	2.06914e-09	1.74855e-08	NM_003910.2	8896	NP_003901.2	ILMN_1710697	4490706	S	Homo sapiens BUD31 homolog (S. cerevisiae) (BUD31), mRNA.	MGC111202; YCR063W; EDG-2; EDG2; G10
2760669	MTERFD2	-1.546	1.546	-8.32761	2.0746e-09	1.75143e-08	NM_182501.2	130916	NP_872307.2	ILMN_1689899	2760669	S	Homo sapiens MTERF domain containing 2 (MTERFD2), mRNA.	FLJ16261; MGC61716
7380411	FAM124A	1.5749	1.5749	8.32239	2.10307e-09	1.77371e-08	NM_145019.2	220108	NP_659456.2	ILMN_1674827	7380411	S	Homo sapiens family with sequence similarity 124A (FAM124A), mRNA.	FLJ30707
2340491	FLJ30058	-1.54788	1.54788	-8.30313	2.21149e-09	1.86173e-08	NM_144967.2	158763	NP_659404.2	ILMN_1705466	2340491	S	Homo sapiens hypothetical protein FLJ30058 (FLJ30058), mRNA.	RP13-102H20.1
990193	SF3B4	4.28779	4.28779	8.30307	2.21179e-09	1.86173e-08	NM_005850.3	10262	NP_005841.1	ILMN_1722648	990193	S	Homo sapiens splicing factor 3b, subunit 4, 49kDa (SF3B4), mRNA.	SF3b49; SAP49; MGC10828
6020142	GNAT1	-1.95284	1.95284	-8.29617	2.25206e-09	1.89281e-08	NM_144499.1	2779	NP_653082.1	ILMN_1750901	6020142	I	Homo sapiens guanine nucleotide binding protein (G protein), alpha transducing activity polypeptide 1 (GNAT1), transcript variant 1, mRNA.	GBT1; GNATR
7400246	BCDIN3D	-3.08437	3.08437	-8.29598	2.25314e-09	1.89281e-08	NM_181708.1	144233	NP_859059.1	ILMN_1796113	7400246	S	Homo sapiens BCDIN3 domain containing (BCDIN3D), mRNA.
7100131	BCS1L	-2.44601	2.44601	-8.28412	2.32407e-09	1.95049e-08	NM_001079866.1	617	NP_001073335.1	ILMN_1738529	7100131	S	Homo sapiens BCS1-like (yeast) (BCS1L), nuclear gene encoding mitochondrial protein, transcript variant 2, mRNA.	BCS; Hs.6719; BCS1; FLNMS; BJS; h-BCS; PTD; GRACILE
4250204	SLC25A3	2.68728	2.68728	8.27536	2.3779e-09	1.9937e-08	NM_213611.1	5250	NP_998776.1	ILMN_1720703	4250204	I	Homo sapiens solute carrier family 25 (mitochondrial carrier; phosphate carrier), member 3 (SLC25A3), nuclear gene encoding mitochondrial protein, transcript variant 3, mRNA.	OK/SW-cl.48; PHC
5090307	PRSS35	-1.62607	1.62607	-8.27319	2.39141e-09	2.00307e-08	NM_153362.1	167681	NP_699193.1	ILMN_1769580	5090307	S	Homo sapiens protease, serine, 35 (PRSS35), mRNA.	dJ223E3.1; MGC46520; C6orf158
60537	NAT14	-2.3793	2.3793	-8.27022	2.41008e-09	2.01633e-08	NM_020378.2	57106	NP_065111.1	ILMN_1784113	60537	S	Homo sapiens N-acetyltransferase 14 (GCN5-related, putative) (NAT14), mRNA.	KLP1
6370097	TUFM	-2.23603	2.23603	-8.26992	2.41196e-09	2.01633e-08	NM_003321.3	7284	NP_003312.3	ILMN_1738369	6370097	S	Homo sapiens Tu translation elongation factor, mitochondrial (TUFM), nuclear gene encoding mitochondrial protein, mRNA.	COXPD4; EF-TuMT; EFTU
5570278	CXCL9	20.3933	20.3933	8.26385	2.45056e-09	2.0466e-08	NM_002416.1	4283	NP_002407.1	ILMN_1745356	5570278	S	Homo sapiens chemokine (C-X-C motif) ligand 9 (CXCL9), mRNA.	MIG; crg-10; Humig; SCYB9; CMK
1580592	CKM	1.68541	1.68541	8.26199	2.46256e-09	2.05462e-08	NM_001824.2	1158	NP_001815.2	ILMN_1757521	1580592	S	Homo sapiens creatine kinase, muscle (CKM), mRNA.	CKMM; M-CK
2600170	PLA2G10	1.61997	1.61997	8.26133	2.46679e-09	2.05614e-08	NM_003561.1	8399	NP_003552.1	ILMN_1762561	2600170	A	Homo sapiens phospholipase A2, group X (PLA2G10), mRNA.	GXPLA2; SPLA2; MGC119919; GXSPLA2; MGC119918; MGC133367
1780403	BTBD7	-2.66839	2.66839	-8.25921	2.48054e-09	2.06559e-08	NM_001002860.2	55727	NP_001002860.2	ILMN_1687743	1780403	I	Homo sapiens BTB (POZ) domain containing 7 (BTBD7), transcript variant 1, mRNA.	DKFZp686N0544; FUP1; MGC48310
2320279	ZC3H18	1.9757	1.9757	8.25576	2.50303e-09	2.08223e-08	NM_144604.2	124245	NP_653205.2	ILMN_1658834	2320279	S	Homo sapiens zinc finger CCCH-type containing 18 (ZC3H18), mRNA.	FLJ34530; FLJ36075; FLJ22664; NHN1
6590709	RHPN1	-1.87591	1.87591	-8.25513	2.50714e-09	2.08223e-08	NM_052924.2	114822	NP_443156.2	ILMN_1742003	6590709	S	Homo sapiens rhophilin, Rho GTPase binding protein 1 (RHPN1), mRNA.	ODF5; RHPN; KIAA1929
5690246	SPIRE1	-2.88426	2.88426	-8.25503	2.50784e-09	2.08223e-08	NM_020148.2	56907	NP_064533.3	ILMN_1757845	5690246	S	Homo sapiens spire homolog 1 (Drosophila) (SPIRE1), transcript variant 2, mRNA.	Spir-1; MGC150622; MGC150621
7610273	PHF1	3.18576	3.18576	8.24694	2.56146e-09	2.1247e-08	NM_024165.1	5252	NP_077084.1	ILMN_1746968	7610273	A	Homo sapiens PHD finger protein 1 (PHF1), transcript variant 2, mRNA.	PHF2
6770408	MCM2	-2.63121	2.63121	-8.24204	2.59454e-09	2.15005e-08	NM_004526.2	4171	NP_004517.2	ILMN_1681503	6770408	S	Homo sapiens minichromosome maintenance complex component 2 (MCM2), mRNA.	MGC10606; CCNL1; MITOTIN; CDCL1; KIAA0030; D3S3194; BM28; cdc19
1430435	C3orf34	2.04017	2.04017	8.24122	2.60013e-09	2.15259e-08	NM_032898.2	84984	NP_116287.1	ILMN_1665217	1430435	A	Homo sapiens chromosome 3 open reading frame 34 (C3orf34), mRNA.	MGC14126
3180026	PSMB8	4.82682	4.82682	8.23792	2.62273e-09	2.16921e-08	NM_148919.3	5696	NP_683720.2	ILMN_1767006	3180026	I	Homo sapiens proteasome (prosome, macropain) subunit, beta type, 8 (large multifunctional peptidase 7) (PSMB8), transcript variant 2, mRNA.	D6S216; LMP7; PSMB5i; RING10; beta5i; MGC1491; D6S216E
6980678	ST8SIA5	1.44844	1.44844	8.23625	2.63423e-09	2.17661e-08	NM_013305.4	29906	NP_037437.2	ILMN_1735584	6980678	S	Homo sapiens ST8 alpha-N-acetyl-neuraminide alpha-2,8-sialyltransferase 5 (ST8SIA5), mRNA.	SIAT8E; MGC119671; ST8Sia V; MGC119670
3870390	CACNA1A	2.91576	2.91576	8.23323	2.65515e-09	2.19178e-08	NM_000068.3	773	NP_000059.3	ILMN_1761851	3870390	A	Homo sapiens calcium channel, voltage-dependent, P/Q type, alpha 1A subunit (CACNA1A), transcript variant 1, mRNA.	FHM; CAV2.1; CACNL1A4; SCA6; HPCA; MHP1; APCA; MHP; EA2
6480615	IER2	6.72818	6.72818	8.23044	2.67462e-09	2.20572e-08	NM_004907.2	9592	NP_004898.2	ILMN_1700584	6480615	S	Homo sapiens immediate early response 2 (IER2), mRNA.	ETR101; MGC111472; MGC15265
670273	DPYD	2.11145	2.11145	8.22831	2.68959e-09	2.21593e-08	NM_000110.3	1806	NP_000101.2	ILMN_1795715	670273	S	Homo sapiens dihydropyrimidine dehydrogenase (DPYD), transcript variant 1, mRNA.	DPD; MGC70799; MGC132008; DHP
2810554	OR10G3	1.52033	1.52033	8.22755	2.69496e-09	2.21822e-08	NM_001005465.1	26533	NP_001005465.1	ILMN_1726523	2810554	S	Homo sapiens olfactory receptor, family 10, subfamily G, member 3 (OR10G3), mRNA.	OR14-40
7210719	NCSTN	2.64696	2.64696	8.22178	2.73601e-09	2.24984e-08	NM_015331.2	23385	NP_056146.1	ILMN_1735180	7210719	S	Homo sapiens nicastrin (NCSTN), mRNA.	KIAA0253; APH2; RP11-517F10.1
6560575	ATF3	2.75044	2.75044	8.21671	2.77266e-09	2.27779e-08	NM_001040619.1	467	NP_001035709.1	ILMN_1791346	6560575	I	Homo sapiens activating transcription factor 3 (ATF3), transcript variant 4, mRNA.
2510593	HRASLS3	-2.55262	2.55262	-8.21202	2.80692e-09	2.30372e-08	NM_007069.2	11145	NP_009000.1	ILMN_1667711	2510593	S	Homo sapiens HRAS-like suppressor 3 (HRASLS3), mRNA.	HREV107-3; HREV107; H-REV107-1; MGC118754
2600630	CCT6A	5.20097	5.20097	8.21155	2.81042e-09	2.30439e-08	NM_001762.3	908	NP_001753.1	ILMN_1719611	2600630	I	Homo sapiens chaperonin containing TCP1, subunit 6A (zeta 1) (CCT6A), transcript variant 1, mRNA.	HTR3; TCPZ; Cctz; MGC126214; MGC126215; TCP-1-zeta; TCP20; MoDP-2; TTCP20; CCT-zeta-1; CCT-zeta; CCT6
6350161	LCP1	-2.57992	2.57992	-8.20971	2.82399e-09	2.31329e-08	NM_002298.2	3936	NP_002289.1	ILMN_1662932	6350161	S	Homo sapiens lymphocyte cytosolic protein 1 (L-plastin) (LCP1), mRNA.	L-PLASTIN; PLS2; FLJ26114; CP64; DKFZp781A23186; FLJ39956; LC64P; FLJ25423
4200703	CDC42BPB	2.66997	2.66997	8.20858	2.83237e-09	2.31794e-08	NM_006035.3	9578	NP_006026.3	ILMN_1689989	4200703	S	Homo sapiens CDC42 binding protein kinase beta (DMPK-like) (CDC42BPB), mRNA.	KIAA1124; MRCKB
130220	MRTO4	-4.99177	4.99177	-8.20534	2.85655e-09	2.33549e-08	NM_016183.3	51154	NP_057267.2	ILMN_1689800	130220	S	Homo sapiens mRNA turnover 4 homolog (S. cerevisiae) (MRTO4), mRNA.	C1orf33; MRT4; dJ657E11.4
50475	SLU7	4.15569	4.15569	8.20252	2.87778e-09	2.3506e-08	NM_006425.4	10569	NP_006416.3	ILMN_1685369	50475	S	Homo sapiens SLU7 splicing factor homolog (S. cerevisiae) (SLU7), mRNA.	hSlu7; 9G8; MGC9280
4250519	TACR3	-1.68695	1.68695	-8.19395	2.94326e-09	2.40179e-08	NM_001059.1	6870	NP_001050.1	ILMN_1658369	4250519	S	Homo sapiens tachykinin receptor 3 (TACR3), mRNA.	TAC3RL; MGC148061; MGC148060; NK3R
5700286	ABCB7	2.47268	2.47268	8.18972	2.97611e-09	2.42628e-08	NM_004299.3	22	NP_004290.2	ILMN_1687840	5700286	S	Homo sapiens ATP-binding cassette, sub-family B (MDR/TAP), member 7 (ABCB7), nuclear gene encoding mitochondrial protein, mRNA.	EST140535; Atm1p; ASAT; ABC7
5270674	GPR68	-5.06742	5.06742	-8.18175	3.03908e-09	2.47525e-08	NM_003485.3	8111	NP_003476.2	ILMN_1671142	5270674	S	Homo sapiens G protein-coupled receptor 68 (GPR68), mRNA.	MGC111379; OGR1
1300279	DDX59	3.65363	3.65363	8.17303	3.10947e-09	2.53018e-08	NM_001031725.3	83479	NP_001026895.1	ILMN_1748077	1300279	I	Homo sapiens DEAD (Asp-Glu-Ala-Asp) box polypeptide 59 (DDX59), transcript variant 1, mRNA.	ZNHIT5; DKFZP564B1023; RP11-92G12.2
540274	ZDHHC18	-3.74822	3.74822	-8.17171	3.12033e-09	2.5366e-08	NM_032283.1	84243	NP_115659.1	ILMN_1668270	540274	S	Homo sapiens zinc finger, DHHC-type containing 18 (ZDHHC18), mRNA.	DKFZp667O2416
1450168	UPF1	-2.69014	2.69014	-8.16709	3.15846e-09	2.56516e-08	NM_002911.3	5976	NP_002902.2	ILMN_1688011	1450168	S	Homo sapiens UPF1 regulator of nonsense transcripts homolog (yeast) (UPF1), mRNA.	KIAA0221; FLJ46894; HUPF1; FLJ43809; NORF1; pNORF1; RENT1
3450598	TM4SF19	-5.11427	5.11427	-8.16586	3.16864e-09	2.57099e-08	XM_001134247.1	116211	XP_001134247.1	ILMN_1808325	3450598	A	PREDICTED: Homo sapiens transmembrane 4 L six family member 19, transcript variant 2 (TM4SF19), mRNA.
7200358	FNDC3A	3.02568	3.02568	8.16415	3.18291e-09	2.58012e-08	NM_001079673.1	22862	NP_001073141.1	ILMN_1705111	7200358	S	Homo sapiens fibronectin type III domain containing 3A (FNDC3A), transcript variant 1, mRNA.	KIAA0970; bA203I16.5; FLJ31509; FNDC3; RP11-203I16.5; bA203I16.1
3060064	ADCYAP1	-1.52372	1.52372	-8.16287	3.1937e-09	2.58642e-08	NM_001117.3	116	NP_001108.2	ILMN_1763344	3060064	S	Homo sapiens adenylate cyclase activating polypeptide 1 (pituitary) (ADCYAP1), transcript variant 2, mRNA.	PACAP; MGC126852
2370110	MATR3	4.17244	4.17244	8.16082	3.21089e-09	2.59787e-08	NM_018834.4	9782	NP_061322.2	ILMN_1660179	2370110	I	Homo sapiens matrin 3 (MATR3), transcript variant 2, mRNA.	DKFZp686K23100; DKFZp686K0542; KIAA0723; MGC9105
2320152	ASB16	1.55944	1.55944	8.15934	3.22347e-09	2.60559e-08	NM_080863.4	92591	NP_543139.4	ILMN_1810881	2320152	S	Homo sapiens ankyrin repeat and SOCS box-containing 16 (ASB16), mRNA.	MGC141877; FLJ30165; MGC141876
520215	UBE2V1	1.66888	1.66888	8.15649	3.24773e-09	2.62244e-08	NM_001032288.1	7335	NP_001027459.1	ILMN_1726107	520215	I	Homo sapiens ubiquitin-conjugating enzyme E2 variant 1 (UBE2V1), transcript variant 4, mRNA.	UBE2V; UEV-1; UEV1A; CROC1; UEV1; CIR1; CROC-1
4040605	PSEN2	-3.56661	3.56661	-8.15617	3.25045e-09	2.62244e-08	NM_012486.1	5664	NP_036618.1	ILMN_1714417	4040605	A	Homo sapiens presenilin 2 (Alzheimer disease 4) (PSEN2), transcript variant 2, mRNA.	AD3L; STM2; PS2; AD4
2680767	MRPS24	-2.57964	2.57964	-8.15446	3.26512e-09	2.63179e-08	NM_032014.2	64951	NP_114403.1	ILMN_1802553	2680767	S	Homo sapiens mitochondrial ribosomal protein S24 (MRPS24), nuclear gene encoding mitochondrial protein, mRNA.	MRP-S24; HSPC335
6840328	SMAD3	-5.12817	5.12817	-8.15361	3.27238e-09	2.63295e-08	NM_005902.3	4088	NP_005893.1	ILMN_1682738	6840328	S	Homo sapiens SMAD family member 3 (SMAD3), transcript variant 1, mRNA.	MADH3; JV15-2; HSPC193; MGC60396; Smad 3; HsT17436; DKFZp686J10186; DKFZP586N0721
2690296	SLC10A7	1.78415	1.78415	8.15357	3.27271e-09	2.63295e-08	NM_001029998.2	84068	NP_001025169.1	ILMN_1732489	2690296	I	Homo sapiens solute carrier family 10 (sodium/bile acid cotransporter family), member 7 (SLC10A7), transcript variant 2, mRNA.	MGC25043; DKFZp566M114; P7; C4orf13; DKFZp313H0531; DKFZp779O2438
2650280	OAZ3	-1.55275	1.55275	-8.15248	3.28216e-09	2.63807e-08	NM_016178.1	51686	NP_057262.1	ILMN_1681892	2650280	S	Homo sapiens ornithine decarboxylase antizyme 3 (OAZ3), mRNA.	TISP15; OAZ-t
1570575	STRN3	3.93758	3.93758	8.14481	3.34905e-09	2.6893e-08	NM_014574.3	29966	NP_055389.3	ILMN_1772946	1570575	S	Homo sapiens striatin, calmodulin binding protein 3 (STRN3), transcript variant 2, mRNA.	SG2NA
3930703	WDR4	-2.60844	2.60844	-8.14395	3.35665e-09	2.69288e-08	NM_033661.3	10785	NP_387510.1	ILMN_1656628	3930703	I	Homo sapiens WD repeat domain 4 (WDR4), transcript variant 2, mRNA.	TRM82
6760647	UXS1	2.10849	2.10849	8.14109	3.38198e-09	2.71066e-08	NM_025076.3	80146	NP_079352.2	ILMN_1776334	6760647	S	Homo sapiens UDP-glucuronate decarboxylase 1 (UXS1), mRNA.	UGD; FLJ23591
5690056	GALNT10	-1.44391	1.44391	-8.13395	3.44616e-09	2.75951e-08	NM_017540.3	55568	NP_060010.3	ILMN_1655985	5690056	I	Homo sapiens UDP-N-acetyl-alpha-D-galactosamine:polypeptide N-acetylgalactosaminyltransferase 10 (GalNAc-T10) (GALNT10), transcript variant 2, mRNA.	GalNAcT10; FLJ00205; FLJ11715; pp-GalNAc-T10; DKFZp586H0623
2510477	B3GALT6	-3.60179	3.60179	-8.13247	3.45955e-09	2.76764e-08	NM_080605.3	126792	NP_542172.2	ILMN_1739749	2510477	S	Homo sapiens UDP-Gal:betaGal beta 1,3-galactosyltransferase polypeptide 6 (B3GALT6), mRNA.	beta3GalT6
830176	C2orf18	2.05077	2.05077	8.1308	3.47486e-09	2.77729e-08	NM_017877.3	54978	NP_060347.2	ILMN_1812688	830176	S	Homo sapiens chromosome 2 open reading frame 18 (C2orf18), mRNA.	FLJ20555
6590672	SCRIB	-1.51252	1.51252	-8.12839	3.49696e-09	2.79234e-08	NM_182706.3	23513	NP_874365.2	ILMN_1695181	6590672	I	Homo sapiens scribbled homolog (Drosophila) (SCRIB), transcript variant 1, mRNA.	CRIB1; SCRB1; Vartul; SCRIB1
5130202	CCDC25	-2.60928	2.60928	-8.12768	3.5035e-09	2.79496e-08	NM_018246.2	55246	NP_060716.2	ILMN_1789266	5130202	A	Homo sapiens coiled-coil domain containing 25 (CCDC25), mRNA.	FLJ10853
830019	PPARG	-4.99935	4.99935	-8.12586	3.52036e-09	2.80579e-08	NM_015869.4	5468	NP_056953.2	ILMN_1800225	830019	A	Homo sapiens peroxisome proliferator-activated receptor gamma (PPARG), transcript variant 2, mRNA.	NR1C3; PPARG1; PPARG2
290373	TRIM5	11.5859	11.5859	8.12458	3.53221e-09	2.81261e-08	NM_033034.1	85363	NP_149023.1	ILMN_1704972	290373	I	Homo sapiens tripartite motif-containing 5 (TRIM5), transcript variant alpha, mRNA.	RNF88; TRIM5alpha
7400402	HIST1H4D	4.70776	4.70776	8.1229	3.54787e-09	2.82245e-08	NM_003539.3	8360	NP_003530.1	ILMN_1676580	7400402	S	Homo sapiens histone cluster 1, H4d (HIST1H4D), mRNA.	HIST1H4F; dJ221C16.9; H4FB; H4/b
3420553	ENPP1	-1.53881	1.53881	-8.11905	3.58406e-09	2.84859e-08	NM_006208.1	5167	NP_006199.1	ILMN_1700888	3420553	S	Homo sapiens ectonucleotide pyrophosphatase/phosphodiesterase 1 (ENPP1), mRNA.	PCA1; PDNP1; M6S1; NPPS; PC-1; NPP1
6180400	PHF12	1.44484	1.44484	8.11696	3.60387e-09	2.86168e-08	NM_020889.2	57649	NP_065940.1	ILMN_1772253	6180400	I	Homo sapiens PHD finger protein 12 (PHF12), transcript variant 2, mRNA.	KIAA1523; PF1; FLJ34122; MGC131914
4210239	MRPL13	2.73536	2.73536	8.11574	3.61546e-09	2.86574e-08	NM_014078.4	28998	NP_054797.2	ILMN_1671158	4210239	S	Homo sapiens mitochondrial ribosomal protein L13 (MRPL13), nuclear gene encoding mitochondrial protein, mRNA.	L13mt; RPL13; L13; RPML13
3800204	OLFM1	-2.22652	2.22652	-8.11572	3.61569e-09	2.86574e-08	NM_006334.3	10439	NP_006325.1	ILMN_1714709	3800204	I	Homo sapiens olfactomedin 1 (OLFM1), transcript variant 2, mRNA.	NOELIN1; NOE1; OlfA; AMY
3610241	RPL19	2.71833	2.71833	8.11394	3.63264e-09	2.87651e-08	NM_000981.3	6143	NP_000972.1	ILMN_1701832	3610241	S	Homo sapiens ribosomal protein L19 (RPL19), mRNA.	MGC71997; DKFZp779D216; FLJ27452
1450446	MCHR1	1.63137	1.63137	8.11138	3.65728e-09	2.89334e-08	NM_005297.3	2847	NP_005288.3	ILMN_1685096	1450446	S	Homo sapiens melanin-concentrating hormone receptor 1 (MCHR1), mRNA.	GPR24; MCH1R; SLC1; MGC32129
5090400	TMEM34	-1.68095	1.68095	-8.10828	3.68727e-09	2.91437e-08	NM_018241.1	55751	NP_060711.1	ILMN_1714717	5090400	S	Homo sapiens transmembrane protein 34 (TMEM34), mRNA.	FLJ10846
6590243	PITPNA	-2.1954	2.1954	-8.10629	3.70665e-09	2.92699e-08	NM_006224.2	5306	NP_006215.1	ILMN_1715804	6590243	S	Homo sapiens phosphatidylinositol transfer protein, alpha (PITPNA), mRNA.	PITPN; VIB1A; MGC99649
4590521	NDUFA1	1.99426	1.99426	8.10488	3.72043e-09	2.93516e-08	NM_004541.2	4694	NP_004532.1	ILMN_1784286	4590521	S	Homo sapiens NADH dehydrogenase (ubiquinone) 1 alpha subcomplex, 1, 7.5kDa (NDUFA1), nuclear gene encoding mitochondrial protein, mRNA.	ZNF183; MWFE; CI-MWFE
3930253	ZNF12	2.26626	2.26626	8.10213	3.74755e-09	2.9525e-08	NM_016265.3	7559	NP_057349.2	ILMN_1784577	3930253	S	Homo sapiens zinc finger protein 12 (ZNF12), transcript variant 1, mRNA.	HZF11; ZNF325; KOX3; GIOT-3
6660600	COQ9	-2.12459	2.12459	-8.10195	3.74932e-09	2.9525e-08	NM_020312.1	57017	NP_064708.1	ILMN_1756898	6660600	S	Homo sapiens coenzyme Q9 homolog (S. cerevisiae) (COQ9), mRNA.	C16orf49; DKFZP434K046
4390576	DFFA	-1.60524	1.60524	-8.1013	3.75573e-09	2.95483e-08	NM_213566.1	1676	NP_998731.1	ILMN_1805696	4390576	I	Homo sapiens DNA fragmentation factor, 45kDa, alpha polypeptide (DFFA), transcript variant 2, mRNA.	DFF-45; ICAD; DFF1
4230431	CEBPG	-2.03008	2.03008	-8.09878	3.78072e-09	2.97176e-08	NM_001806.2	1054	NP_001797.1	ILMN_1716766	4230431	S	Homo sapiens CCAAT/enhancer binding protein (C/EBP), gamma (CEBPG), mRNA.	GPE1BP; IG/EBP-1
7040537	TAF9	3.22243	3.22243	8.09671	3.80143e-09	2.98409e-08	NM_001015891.1	6880	NP_001015891.1	ILMN_1778617	7040537	A	Homo sapiens TAF9 RNA polymerase II, TATA box binding protein (TBP)-associated factor, 32kDa (TAF9), transcript variant 3, mRNA.	TAFIID32; MGC3647; MGC:1603; AD-004; MGC:3647; TAF2G; MGC1603; CGI-137; MGC5067; CIP; MGC:5067; AK6; CINAP; TAFII32; TAFII31
3890706	NLRP10	-1.48122	1.48122	-8.09652	3.80339e-09	2.98409e-08	NM_176821.3	338322	NP_789791.1	ILMN_1656992	3890706	S	Homo sapiens NLR family, pyrin domain containing 10 (NLRP10), mRNA.	NOD8; PAN5; NALP10; PYNOD; CLR11.1
730286	TXNRD1	-4.06697	4.06697	-8.09053	3.86391e-09	3.02879e-08	NM_001093771.1	7296	NP_001087240.1	ILMN_1717056	730286	A	Homo sapiens thioredoxin reductase 1 (TXNRD1), transcript variant 5, mRNA.	MGC9145; TR; TXNR; GRIM-12; TRXR1; TR1
6100577	TM7SF4	-3.20441	3.20441	-8.08937	3.87582e-09	3.03535e-08	NM_030788.2	81501	NP_110415.1	ILMN_1793730	6100577	S	Homo sapiens transmembrane 7 superfamily member 4 (TM7SF4), mRNA.	FIND; MGC138225; DCSTAMP; MGC138223
6180039	RPS3	-1.57902	1.57902	-8.08864	3.88329e-09	3.03842e-08	NM_001005.3	6188	NP_000996.2	ILMN_1760714	6180039	S	Homo sapiens ribosomal protein S3 (RPS3), mRNA.	FLJ27450; FLJ26283; MGC87870
2190521	C1orf95	1.49611	1.49611	8.08112	3.96107e-09	3.09644e-08	NM_001003665.2	375057	NP_001003665.1	ILMN_1664592	2190521	S	Homo sapiens chromosome 1 open reading frame 95 (C1orf95), mRNA.	RP11-9C4.1; DKFZp761P211
1070025	ATPIF1	-5.20028	5.20028	-8.07231	4.05432e-09	3.16644e-08	NM_178191.1	93974	NP_835498.1	ILMN_1727332	1070025	A	Homo sapiens ATPase inhibitory factor 1 (ATPIF1), nuclear gene encoding mitochondrial protein, transcript variant 3, mRNA.	ATPIP; ATPI; MGC8898; MGC1167; IP
6380646	ZNF385D	-1.49356	1.49356	-8.06999	4.0792e-09	3.18297e-08	NM_024697.1	79750	NP_078973.1	ILMN_1710268	6380646	S	Homo sapiens zinc finger protein 385D (ZNF385D), mRNA.	ZNF659; FLJ22419
6660129	ATOH1	1.48753	1.48753	8.0673	4.10822e-09	3.20269e-08	NM_005172.1	474	NP_005163.1	ILMN_1740671	6660129	S	Homo sapiens atonal homolog 1 (Drosophila) (ATOH1), mRNA.	MATH-1; ATH1; HATH1
50563	DOK7	-1.49743	1.49743	-8.05424	4.25247e-09	3.31213e-08	NM_173660.3	285489	NP_775931.3	ILMN_1654212	50563	S	Homo sapiens docking protein 7 (DOK7), mRNA.	FLJ90556; C4orf25; FLJ33718; FLJ39137; Dok-7
4210176	NFE2L1	-2.29234	2.29234	-8.04971	4.30372e-09	3.34899e-08	NM_003204.1	4779	NP_003195.1	ILMN_1739450	4210176	S	Homo sapiens nuclear factor (erythroid-derived 2)-like 1 (NFE2L1), mRNA.	FLJ00380; TCF11; NRF1; LCR-F1
6250133	RAB14	-1.82076	1.82076	-8.0466	4.3393e-09	3.37361e-08	NM_016322.2	51552	NP_057406.2	ILMN_1735765	6250133	S	Homo sapiens RAB14, member RAS oncogene family (RAB14), mRNA.	FBP; RAB-14
2480546	GJA4	1.46291	1.46291	8.04276	4.38357e-09	3.40493e-08	NM_002060.2	2701	NP_002051.2	ILMN_1671106	2480546	S	Homo sapiens gap junction protein, alpha 4, 37kDa (GJA4), mRNA.	CX37
1190025	CTF1	-1.52878	1.52878	-8.0416	4.39698e-09	3.41225e-08	NM_001330.2	1489	NP_001321.1	ILMN_1661804	1190025	S	Homo sapiens cardiotrophin 1 (CTF1), mRNA.	CT1; CT-1
3460279	APCS	-1.73709	1.73709	-8.03902	4.4271e-09	3.43251e-08	NM_001639.2	325	NP_001630.1	ILMN_1708833	3460279	S	Homo sapiens amyloid P component, serum (APCS), mRNA.	SAP; MGC88159; PTX2
2760138	GNGT2	-2.07045	2.07045	-8.03531	4.4708e-09	3.46325e-08	NM_031498.1	2793	NP_113686.1	ILMN_1671237	2760138	S	Homo sapiens guanine nucleotide binding protein (G protein), gamma transducing activity polypeptide 2 (GNGT2), mRNA.	G-GAMMA-C; GNG8; G-GAMMA-8; GNGT8; GNG9
4860243	SNRPB	-2.96061	2.96061	-8.02397	4.60695e-09	3.56549e-08	NM_003091.3	6628	NP_003082.1	ILMN_1799103	4860243	I	Homo sapiens small nuclear ribonucleoprotein polypeptides B and B1 (SNRPB), transcript variant 2, mRNA.	snRNP-B; SNRPB1; COD; SmB/SmB'
7380673	MAT2B	1.91722	1.91722	8.0235	4.61261e-09	3.56664e-08	NM_182796.1	27430	NP_877725.1	ILMN_1673960	7380673	I	Homo sapiens methionine adenosyltransferase II, beta (MAT2B), transcript variant 2, mRNA.	TGR; MAT-II; MGC12237; Nbla02999; MATIIbeta
5220035	TUFT1	4.66202	4.66202	8.02054	4.64888e-09	3.59144e-08	NM_020127.1	7286	NP_064512.1	ILMN_1781374	5220035	S	Homo sapiens tuftelin 1 (TUFT1), mRNA.
1990768	ZNF432	1.91879	1.91879	8.01997	4.65597e-09	3.59367e-08	NM_014650.2	9668	NP_055465.1	ILMN_1693788	1990768	S	Homo sapiens zinc finger protein 432 (ZNF432), mRNA.
6480450	SLC1A2	1.64352	1.64352	8.01918	4.66569e-09	3.59498e-08	NM_004171.3	6506	NP_004162.2	ILMN_1785380	6480450	S	Homo sapiens solute carrier family 1 (glial high affinity glutamate transporter), member 2 (SLC1A2), mRNA.	GLT-1; EAAT2
6860543	ATP6V1E1	-2.4615	2.4615	-8.01915	4.66607e-09	3.59498e-08	NM_001039367.1	529	NP_001034456.1	ILMN_1798485	6860543	S	Homo sapiens ATPase, H+ transporting, lysosomal 31kDa, V1 subunit E1 (ATP6V1E1), transcript variant 3, mRNA.	ATP6E2; ATP6E; P31; ATP6V1E; Vma4
3440132	C21orf119	1.77203	1.77203	8.01454	4.72338e-09	3.63369e-08	NM_032910.2	84996	NP_116299.1	ILMN_1728403	3440132	S	Homo sapiens chromosome 21 open reading frame 119 (C21orf119), mRNA.	PRED84; MGC14136
3420068	HAT1	3.6593	3.6593	8.01442	4.72482e-09	3.63369e-08	NM_003642.2	8520	NP_003633.1	ILMN_1725244	3420068	A	Homo sapiens histone acetyltransferase 1 (HAT1), transcript variant 1, mRNA.	KAT1
520309	RLF	3.88031	3.88031	8.01388	4.73163e-09	3.63566e-08	NM_012421.2	6018	NP_036553.1	ILMN_1801156	520309	S	Homo sapiens rearranged L-myc fusion (RLF), mRNA.	ZNF292L; Zn-15L; MGC142226
3060274	NFKBIL2	1.59623	1.59623	8.00729	4.81495e-09	3.69636e-08	NM_013432.3	4796	NP_038460.3	ILMN_1781383	3060274	S	Homo sapiens nuclear factor of kappa light polypeptide gene enhancer in B-cells inhibitor-like 2 (NFKBIL2), mRNA.	FLJ40087; IKBR
6110195	ZCCHC24	-2.00327	2.00327	-8.00679	4.82127e-09	3.69789e-08	NM_153367.2	219654	NP_699198.1	ILMN_1754660	6110195	S	Homo sapiens zinc finger, CCHC domain containing 24 (ZCCHC24), mRNA.	FLJ90798
60059	KIAA1432	1.54028	1.54028	8.00605	4.8307e-09	3.70181e-08	NM_020829.1	57589	NP_065880.1	ILMN_1689965	60059	S	Homo sapiens KIAA1432 (KIAA1432), mRNA.	FLJ12580; CIP150; bA207C16.1
2900594	PGD	-4.33783	4.33783	-8.0057	4.83525e-09	3.70197e-08	NM_002631.2	5226	NP_002622.2	ILMN_1794165	2900594	S	Homo sapiens phosphogluconate dehydrogenase (PGD), mRNA.	6PGD
1740382	GCH1	4.13023	4.13023	8.00423	4.85411e-09	3.71262e-08	NM_000161.2	2643	NP_000152.1	ILMN_1788802	1740382	I	Homo sapiens GTP cyclohydrolase 1 (GCH1), transcript variant 1, mRNA.	DYT5; GTP-CH-1; GTPCH1; GCH
1710487	IRS4	-1.44828	1.44828	-8.00394	4.85784e-09	3.71262e-08	NM_003604.1	8471	NP_003595.1	ILMN_1712774	1710487	S	Homo sapiens insulin receptor substrate 4 (IRS4), mRNA.	IRS-4; PY160
6770309	MYL6	-1.81327	1.81327	-7.99915	4.91988e-09	3.75668e-08	NM_021019.3	4637	NP_066299.2	ILMN_1809013	6770309	A	Homo sapiens myosin, light chain 6, alkali, smooth muscle and non-muscle (MYL6), transcript variant 1, mRNA.	LC17-NM; LC17-GI; ESMLC; MLC3NM; MLC1SM; LC17B; MLC3SM; LC17A
2760544	PBX4	-2.44446	2.44446	-7.99826	4.93153e-09	3.76222e-08	NM_025245.1	80714	NP_079521.1	ILMN_1700762	2760544	S	Homo sapiens pre-B-cell leukemia homeobox 4 (PBX4), mRNA.
3400296	CRABP2	-1.51449	1.51449	-7.99445	4.98146e-09	3.79692e-08	NM_001878.2	1382	NP_001869.1	ILMN_1690170	3400296	S	Homo sapiens cellular retinoic acid binding protein 2 (CRABP2), mRNA.	CRABP-II; RBP6
6380709	SETD4	-2.37756	2.37756	-7.99407	4.9865e-09	3.79737e-08	NM_017438.2	54093	NP_059134.1	ILMN_1751075	6380709	A	Homo sapiens SET domain containing 4 (SETD4), transcript variant 1, mRNA.	C21orf18; C21orf27
4480767	NUP98	2.19928	2.19928	7.99089	5.02877e-09	3.82616e-08	NM_016320.3	4928	NP_057404.2	ILMN_1684074	4480767	I	Homo sapiens nucleoporin 98kDa (NUP98), transcript variant 1, mRNA.	NUP196; ADIR2
240019	TBC1D15	3.44941	3.44941	7.98559	5.09986e-09	3.8768e-08	NM_022771.3	64786	NP_073608.2	ILMN_1803941	240019	S	Homo sapiens TBC1 domain family, member 15 (TBC1D15), mRNA.	DKFZp761D0223; DKFZp686M1379; FLJ12085
4180088	ABL1	-3.9052	3.9052	-7.98481	5.11047e-09	3.88141e-08	NM_005157.3	25	NP_005148.2	ILMN_1713732	4180088	A	Homo sapiens c-abl oncogene 1, receptor tyrosine kinase (ABL1), transcript variant a, mRNA.	JTK7; ABL; p150; bcr/abl; v-abl; c-ABL
840255	FAM63B	1.63507	1.63507	7.98347	5.12859e-09	3.88913e-08	NM_001040450.1	54629	NP_001035540.1	ILMN_1774259	840255	S	Homo sapiens family with sequence similarity 63, member B (FAM63B), transcript variant 1, mRNA.	KIAA1164
2510014	TNPO1	2.17167	2.17167	7.98339	5.12972e-09	3.88913e-08	NM_153188.2	3842	NP_694858.1	ILMN_1763627	2510014	I	Homo sapiens transportin 1 (TNPO1), transcript variant 2, mRNA.	TRN; IPO2; KPNB2; MIP; MIP1
6520328	GPR35	-2.76276	2.76276	-7.98021	5.1732e-09	3.91728e-08	NM_005301.2	2859	NP_005292.2	ILMN_1710221	6520328	S	Homo sapiens G protein-coupled receptor 35 (GPR35), mRNA.
6220553	ANKRD39	-1.95174	1.95174	-7.98	5.17602e-09	3.91728e-08	NM_016466.4	51239	NP_057550.2	ILMN_1710979	6220553	S	Homo sapiens ankyrin repeat domain 39 (ANKRD39), mRNA.	MGC41816
5080192	SERPINE2	-5.1084	5.1084	-7.97681	5.21999e-09	3.94707e-08	NM_006216.2	5270	NP_006207.1	ILMN_1655595	5080192	S	Homo sapiens serpin peptidase inhibitor, clade E (nexin, plasminogen activator inhibitor type 1), member 2 (SERPINE2), mRNA.	PI7; GDN; PNI; PN1
4760474	TUBA4A	-6.12735	6.12735	-7.97385	5.26115e-09	3.97468e-08	NM_006000.1	7277	NP_005991.1	ILMN_1784300	4760474	S	Homo sapiens tubulin, alpha 4a (TUBA4A), mRNA.	TUBA1; H2-ALPHA; FLJ30169
3890600	TRIM28	3.26719	3.26719	7.97139	5.29569e-09	3.99724e-08	NM_005762.2	10155	NP_005753.1	ILMN_1736575	3890600	S	Homo sapiens tripartite motif-containing 28 (TRIM28), mRNA.	FLJ29029; TIF1B; RNF96; TF1B; KAP1
2970475	NARFL	-2.74754	2.74754	-7.96237	5.4239e-09	4.09041e-08	NM_022493.1	64428	NP_071938.1	ILMN_1813833	2970475	S	Homo sapiens nuclear prelamin A recognition factor-like (NARFL), mRNA.	HPRN; FLJ21988; PRN; LET1L; IOP1
610543	YTHDF2	2.74347	2.74347	7.95961	5.46373e-09	4.11681e-08	NM_016258.2	51441	NP_057342.2	ILMN_1730658	610543	S	Homo sapiens YTH domain family, member 2 (YTHDF2), mRNA.	HGRG8; NY-REN-2
6840246	CTSA	-2.21889	2.21889	-7.95877	5.47592e-09	4.12236e-08	NM_000308.2	5476	NP_000299.2	ILMN_1719286	6840246	S	Homo sapiens cathepsin A (CTSA), transcript variant 1, mRNA.	NGBE; PPCA; GSL; PPGB; GLB2
1410010	PDLIM1	-4.33475	4.33475	-7.95835	5.48212e-09	4.1234e-08	NM_020992.2	9124	NP_066272.1	ILMN_1788955	1410010	S	Homo sapiens PDZ and LIM domain 1 (PDLIM1), mRNA.	CLP36; CLP-36; hCLIM1; CLIM1; ELFIN
780332	FAM3C	3.01432	3.01432	7.95541	5.52504e-09	4.15162e-08	NM_001040020.1	10447	NP_001035109.1	ILMN_1777261	780332	S	Homo sapiens family with sequence similarity 3, member C (FAM3C), transcript variant 2, mRNA.	GS3786; ILEI
2360521	USP12	4.58484	4.58484	7.95512	5.52934e-09	4.15162e-08	NM_182488.1	219333	NP_872294.1	ILMN_1687284	2360521	S	Homo sapiens ubiquitin specific peptidase 12 (USP12), mRNA.	USP12L1
870338	EGR1	14.2647	14.2647	7.94775	5.6386e-09	4.22994e-08	NM_001964.2	1958	NP_001955.1	ILMN_1762899	870338	S	Homo sapiens early growth response 1 (EGR1), mRNA.	G0S30; AT225; TIS8; ZNF225; NGFI-A; KROX-24; ZIF-268
2480180	NXNL1	-2.22958	2.22958	-7.94502	5.67959e-09	4.25695e-08	NM_138454.1	115861	NP_612463.1	ILMN_1742917	2480180	S	Homo sapiens nucleoredoxin-like 1 (NXNL1), mRNA.	TXNL6; RDCVF
2710324	HELZ	3.99891	3.99891	7.94173	5.72944e-09	4.29056e-08	NM_014877.3	9931	NP_055692.2	ILMN_1762835	2710324	S	Homo sapiens helicase with zinc finger (HELZ), mRNA.	KIAA0054; DHRC; DKFZp586G1924; MGC163454; DRHC; HUMORF5
3710114	ART1	-1.44887	1.44887	-7.9404	5.74976e-09	4.30201e-08	NM_004314.1	417	NP_004305.1	ILMN_1807913	3710114	S	Homo sapiens ADP-ribosyltransferase 1 (ART1), mRNA.	RT6; CD296; ART2; MGC133217
1030411	DNAJB14	2.11478	2.11478	7.93189	5.88127e-09	4.39656e-08	NM_001031723.1	79982	NP_001026893.1	ILMN_1668979	1030411	I	Homo sapiens DnaJ (Hsp40) homolog, subfamily B, member 14 (DNAJB14), transcript variant 1, mRNA.	PRO34683; EGNR9427; FLJ14281; MGC22187
6660719	OR51G1	1.50512	1.50512	7.93021	5.9076e-09	4.41238e-08	NM_001005237.1	79324	NP_001005237.1	ILMN_1659063	6660719	S	Homo sapiens olfactory receptor, family 51, subfamily G, member 1 (OR51G1), mRNA.	OR11-29; OR51G3P
1050113	ELF5	1.63034	1.63034	7.92847	5.93501e-09	4.42899e-08	NM_198381.1	2001	NP_938195.1	ILMN_1813270	1050113	A	Homo sapiens E74-like factor 5 (ets domain transcription factor) (ELF5), transcript variant 1, mRNA.	ESE2
3060059	TAF1A	-1.59151	1.59151	-7.922	6.0379e-09	4.50184e-08	NM_005681.2	9015	NP_005672.1	ILMN_1655844	3060059	I	Homo sapiens TATA box binding protein (TBP)-associated factor, RNA polymerase I, A, 48kDa (TAF1A), transcript variant 1, mRNA.	TAFI48; SL1; RAFI48; MGC:17061
1500670	C1orf101	1.76005	1.76005	7.92106	6.05305e-09	4.5092e-08	NM_173807.3	257044	NP_776168.1	ILMN_1792088	1500670	S	Homo sapiens chromosome 1 open reading frame 101 (C1orf101), mRNA.	MGC33370; RP11-523K4.1
60544	NSUN5B	-2.58469	2.58469	-7.92029	6.06542e-09	4.51449e-08	NM_001039575.1	155400	NP_001034664.1	ILMN_1722450	60544	I	Homo sapiens NOP2/Sun domain family, member 5B (NSUN5B), transcript variant 1, mRNA.	WBSCR20B; MGC129801
1010201	CABYR	1.81072	1.81072	7.91994	6.07107e-09	4.51476e-08	NM_138643.1	26256	NP_619584.1	ILMN_1811068	1010201	A	Homo sapiens calcium binding tyrosine-(Y)-phosphorylation regulated (CABYR), transcript variant 5, mRNA.	MGC9117; FSP-2; CBP86
3120762	MSH5	-1.48384	1.48384	-7.91867	6.09164e-09	4.52612e-08	NM_002441.3	4439	NP_002432.1	ILMN_1651787	3120762	I	Homo sapiens mutS homolog 5 (E. coli) (MSH5), transcript variant 3, mRNA.	DKFZp434C1615; MGC2939; G7; MutSH5; NG23
990390	HINFP	-1.76722	1.76722	-7.91545	6.14397e-09	4.56104e-08	NM_015517.3	25988	NP_056332.2	ILMN_1776480	990390	I	Homo sapiens histone H4 transcription factor (HINFP), transcript variant 1, mRNA.	ZNF743; HiNF-P; DKFZP434F162
4890100	RASGEF1B	2.35248	2.35248	7.915	6.15141e-09	4.56261e-08	NM_152545.1	153020	NP_689758.1	ILMN_1796677	4890100	S	Homo sapiens RasGEF domain family, member 1B (RASGEF1B), mRNA.	GPIG4; FLJ31695; MGC46251
2360437	ZNF532	-2.03928	2.03928	-7.91176	6.20461e-09	4.59808e-08	NM_018181.4	55205	NP_060651.2	ILMN_1731358	2360437	S	Homo sapiens zinc finger protein 532 (ZNF532), mRNA.	FLJ10697
7050494	LAPTM4A	3.49818	3.49818	7.91058	6.22421e-09	4.60861e-08	NM_014713.3	9741	NP_055528.1	ILMN_1745110	7050494	S	Homo sapiens lysosomal-associated protein transmembrane 4 alpha (LAPTM4A), mRNA.	LAPTM4; KIAA0108; Mtrp; HUMORF13; MBNT
5260369	GPR125	-1.49501	1.49501	-7.90247	6.36002e-09	4.70509e-08	NM_145290.2	166647	NP_660333.2	ILMN_1674181	5260369	I	Homo sapiens G protein-coupled receptor 125 (GPR125), mRNA.	TEM5L; PGR21
2600600	TFIP11	3.60716	3.60716	7.89579	6.47398e-09	4.78526e-08	NM_001008697.1	24144	NP_001008697.1	ILMN_1695000	2600600	I	Homo sapiens tuftelin interacting protein 11 (TFIP11), transcript variant 1, mRNA.	FLJ22086; TIP39; bK445C9.6
1050356	LPAR1	-4.49246	4.49246	-7.89415	6.50231e-09	4.79799e-08	NM_057159.2	1902	NP_476500.1	ILMN_1701441	1050356	A	Homo sapiens lysophosphatidic acid receptor 1 (LPAR1), transcript variant 2, mRNA.	Mrec1.3; edg-2; rec.1.3; LPA1; LPAR1; vzg-1; Gpcr26
2030678	HIST2H2AB	6.78901	6.78901	7.89415	6.50243e-09	4.79799e-08	NM_175065.2	317772	NP_778235.1	ILMN_1747589	2030678	S	Homo sapiens histone cluster 2, H2ab (HIST2H2AB), mRNA.
6980170	COPB1	2.2335	2.2335	7.88984	6.5775e-09	4.8492e-08	NM_016451.3	1315	NP_057535.1	ILMN_1699112	6980170	S	Homo sapiens coatomer protein complex, subunit beta 1 (COPB1), mRNA.	DKFZp761K102; COPB; FLJ10341
840626	SIPA1L3	1.89533	1.89533	7.88797	6.61018e-09	4.8691e-08	NM_015073.1	23094	NP_055888.1	ILMN_1765872	840626	S	Homo sapiens signal-induced proliferation-associated 1 like 3 (SIPA1L3), mRNA.	SPAL3
3890020	CHX10	1.58173	1.58173	7.88734	6.62141e-09	4.87317e-08	NM_182894.1	338917	NP_878314.1	ILMN_1721449	3890020	S	Homo sapiens ceh-10 homeodomain containing homolog (C. elegans) (CHX10), mRNA.	HOX10; MCOPCB3; MCOP2; RET1
5490333	PPP1R16B	-3.06455	3.06455	-7.88654	6.6355e-09	4.87935e-08	NM_015568.2	26051	NP_056383.1	ILMN_1727098	5490333	S	Homo sapiens protein phosphatase 1, regulatory (inhibitor) subunit 16B (PPP1R16B), mRNA.	KIAA0823; TIMAP; ANKRD4
7160709	HOMER3	-2.19159	2.19159	-7.88494	6.6639e-09	4.89602e-08	NM_004838.2	9454	NP_004829.2	ILMN_1811579	7160709	S	Homo sapiens homer homolog 3 (Drosophila) (HOMER3), mRNA.	HOMER-3
5570088	SRM	-3.21403	3.21403	-7.88019	6.74876e-09	4.95411e-08	NM_003132.2	6723	NP_003123.2	ILMN_1661337	5570088	S	Homo sapiens spermidine synthase (SRM), mRNA.	SRML1; SPDSY; PAPT; SPS1
460193	MAD2L1BP	4.41397	4.41397	7.87954	6.76041e-09	4.95619e-08	NM_014628.2	9587	NP_055443.1	ILMN_1798454	460193	I	Homo sapiens MAD2L1 binding protein (MAD2L1BP), transcript variant 2, mRNA.	RP1-261G23.6; CMT2; MGC11282; KIAA0110
2340598	ANKRD54	-3.15096	3.15096	-7.87938	6.76318e-09	4.95619e-08	NM_138797.1	129138	NP_620152.1	ILMN_1766309	2340598	S	Homo sapiens ankyrin repeat domain 54 (ANKRD54), mRNA.
4230709	NTRK1	-1.67737	1.67737	-7.87481	6.84619e-09	5.01272e-08	NM_002529.3	4914	NP_002520.2	ILMN_1731777	4230709	A	Homo sapiens neurotrophic tyrosine kinase, receptor, type 1 (NTRK1), transcript variant 2, mRNA.	MTC; TRK; TRK1; TRKA; p140-TrkA; DKFZp781I14186
4050239	KLHL18	-1.8383	1.8383	-7.87294	6.88031e-09	5.0334e-08	NM_025010.3	23276	NP_079286.2	ILMN_1655608	4050239	S	Homo sapiens kelch-like 18 (Drosophila) (KLHL18), mRNA.	FLJ13703; KIAA0795
6520687	SLC7A9	-1.50314	1.50314	-7.87203	6.89709e-09	5.04136e-08	NM_014270.3	11136	NP_055085.1	ILMN_1735445	6520687	S	Homo sapiens solute carrier family 7 (cationic amino acid transporter, y+ system), member 9 (SLC7A9), mRNA.	CSNU3
5090241	MAFA	-3.66567	3.66567	-7.87013	6.93214e-09	5.06265e-08	NM_201589.2	389692	NP_963883.2	ILMN_1661577	5090241	S	Homo sapiens v-maf musculoaponeurotic fibrosarcoma oncogene homolog A (avian) (MAFA), mRNA.	RIPE3b1; hMafA
4390047	C10orf30	1.47067	1.47067	7.8683	6.96592e-09	5.08276e-08	NM_152751.1	222389	NP_689964.1	ILMN_1723921	4390047	S	Homo sapiens chromosome 10 open reading frame 30 (C10orf30), mRNA.	MGC35247; FLJ40283
1850592	RASSF5	2.12669	2.12669	7.868	6.97156e-09	5.08276e-08	NM_182665.2	83593	NP_872606.1	ILMN_1813795	1850592	A	Homo sapiens Ras association (RalGDS/AF-6) domain family member 5 (RASSF5), transcript variant 3, mRNA.	NORE1B; RAPL; MGC10823; Maxp1; NORE1A; MGC17344; NORE1; RASSF3
6040537	DIABLO	2.67226	2.67226	7.86723	6.98578e-09	5.08879e-08	NM_138930.2	56616	NP_620308.1	ILMN_1665335	6040537	I	Homo sapiens diablo homolog (Drosophila) (DIABLO), nuclear gene encoding mitochondrial protein, transcript variant 2, mRNA.	SMAC; FLJ10537; DIABLO-S; SMAC3; FLJ25049
1230242	UBE2L3	-2.32506	2.32506	-7.8667	6.99563e-09	5.09163e-08	NM_198157.1	7332	NP_937800.1	ILMN_1677877	1230242	A	Homo sapiens ubiquitin-conjugating enzyme E2L 3 (UBE2L3), transcript variant 2, mRNA.	L-UBC; UBCH7; E2-F1; UbcM4
580369	NDUFS4	2.26914	2.26914	7.8563	7.19239e-09	5.23038e-08	NM_002495.1	4724	NP_002486.1	ILMN_1812312	580369	S	Homo sapiens NADH dehydrogenase (ubiquinone) Fe-S protein 4, 18kDa (NADH-coenzyme Q reductase) (NDUFS4), mRNA.	AQDQ
3780291	CLDN15	2.71213	2.71213	7.85551	7.20761e-09	5.237e-08	NM_014343.1	24146	NP_055158.1	ILMN_1682226	3780291	I	Homo sapiens claudin 15 (CLDN15), mRNA.	MGC19536; FLJ42715
4120528	ZIC5	-1.44807	1.44807	-7.84985	7.31728e-09	5.31217e-08	NM_033132.3	85416	NP_149123.2	ILMN_1783881	4120528	S	Homo sapiens Zic family member 5 (odd-paired homolog, Drosophila) (ZIC5), mRNA.
650228	TTC16	-1.66981	1.66981	-7.84861	7.34152e-09	5.32525e-08	NM_144965.1	158248	NP_659402.1	ILMN_1737271	650228	S	Homo sapiens tetratricopeptide repeat domain 16 (TTC16), mRNA.	RP11-56D16.6; FLJ32780
1470551	SEL1L3	-4.36426	4.36426	-7.8481	7.35158e-09	5.32802e-08	NM_015187.3	23231	NP_056002.2	ILMN_1797822	1470551	S	Homo sapiens sel-1 suppressor of lin-12-like 3 (C. elegans) (SEL1L3), mRNA.	FLJ21629; FLJ41299; DKFZp781J1697
5340768	NGRN	4.21986	4.21986	7.84729	7.36747e-09	5.33502e-08	NM_016645.2	51335	NP_057729.1	ILMN_1660345	5340768	I	Homo sapiens neugrin, neurite outgrowth associated (NGRN), transcript variant 1, mRNA.	NEUGRIN; DSC92
2490446	MAPK1	-2.62356	2.62356	-7.8461	7.39093e-09	5.34748e-08	NM_002745.4	5594	NP_002736.3	ILMN_1706677	2490446	I	Homo sapiens mitogen-activated protein kinase 1 (MAPK1), transcript variant 1, mRNA.	PRKM2; MAPK2; p38; ERK; P42MAPK; ERK2; p40; PRKM1; p41; ERT1; p41mapk
1990731	NELL1	-1.6087	1.6087	-7.84199	7.47239e-09	5.40185e-08	NM_006157.2	4745	NP_006148.1	ILMN_1745817	1990731	S	Homo sapiens NEL-like 1 (chicken) (NELL1), mRNA.	FLJ45906; IDH3GL; NRP1
770390	PRKDC	-3.01799	3.01799	-7.84007	7.51082e-09	5.42504e-08	NM_001081640.1	5591	NP_001075109.1	ILMN_1769517	770390	S	Homo sapiens protein kinase, DNA-activated, catalytic polypeptide (PRKDC), transcript variant 2, mRNA.	XRCC7; p350; DNPK1; HYRC1; HYRC; DNAPK
7380553	ZNF24	4.27386	4.27386	7.83784	7.55564e-09	5.45281e-08	NM_006965.1	7572	NP_008896.1	ILMN_1654357	7380553	S	Homo sapiens zinc finger protein 24 (ZNF24), mRNA.	KOX17; ZSCAN3; RSG-A; ZNF191; Zfp191
6980382	GTSE1	2.0664	2.0664	7.83523	7.60838e-09	5.48625e-08	NM_016426.4	51512	NP_057510.2	ILMN_1771039	6980382	S	Homo sapiens G-2 and S-phase expressed 1 (GTSE1), mRNA.	B99
2340603	CA6	-1.49953	1.49953	-7.83295	7.6548e-09	5.51507e-08	NM_001215.2	765	NP_001206.2	ILMN_1708790	2340603	S	Homo sapiens carbonic anhydrase VI (CA6), mRNA.	MGC21256; GUSTIN
670671	TMEM134	-3.57187	3.57187	-7.83152	7.68405e-09	5.53148e-08	NM_001078650.1	80194	NP_001072118.1	ILMN_1770977	670671	S	Homo sapiens transmembrane protein 134 (TMEM134), transcript variant 2, mRNA.	FLJ21749; MGC149891
6110369	ARMC8	-1.52538	1.52538	-7.82845	7.74747e-09	5.57245e-08	NM_213654.1	25852	NP_998819.1	ILMN_1656557	6110369	I	Homo sapiens armadillo repeat containing 8 (ARMC8), transcript variant 3, mRNA.	MGC10058; MGC4880; HSPC056; S863-2
160554	ARID5A	4.59194	4.59194	7.82409	7.83815e-09	5.63293e-08	NM_212481.1	10865	NP_997646.1	ILMN_1689700	160554	A	Homo sapiens AT rich interactive domain 5A (MRF1-like) (ARID5A), mRNA.	MRF-1; RP11-363D14; MRF1
6020441	SMTN	-1.74537	1.74537	-7.82298	7.86137e-09	5.64487e-08	NM_006932.3	6525	NP_008863.3	ILMN_1785618	6020441	A	Homo sapiens smoothelin (SMTN), transcript variant 3, mRNA.	FLJ38597; FLJ35365
4900746	UBE2H	4.87871	4.87871	7.81857	7.95456e-09	5.707e-08	NM_003344.2	7328	NP_003335.1	ILMN_1674633	4900746	I	Homo sapiens ubiquitin-conjugating enzyme E2H (UBC8 homolog, yeast) (UBE2H), transcript variant 1, mRNA.	E2-20K; UBCH; UBC8; UBCH2
3610521	PCDHGB6	1.78443	1.78443	7.8178	7.9709e-09	5.71393e-08	NM_018926.2	56100	NP_061749.1	ILMN_1701644	3610521	A	Homo sapiens protocadherin gamma subfamily B, 6 (PCDHGB6), transcript variant 1, mRNA.	PCDH-GAMMA-B6
6960037	EDC4	-3.12788	3.12788	-7.81457	8.04005e-09	5.75867e-08	NM_014329.3	23644	NP_055144.3	ILMN_1665212	6960037	S	Homo sapiens enhancer of mRNA decapping 4 (EDC4), mRNA.	HEDLS; RCD-8; Ge-1
1070678	COTL1	3.25582	3.25582	7.81228	8.0894e-09	5.78917e-08	NM_021149.2	23406	NP_066972.1	ILMN_1788283	1070678	S	Homo sapiens coactosin-like 1 (Dictyostelium) (COTL1), mRNA.	CLP; FLJ43657; MGC19733
4920682	GLYCTK	-2.71471	2.71471	-7.80779	8.18716e-09	5.85423e-08	NM_145262.2	132158	NP_660305.2	ILMN_1791222	4920682	S	Homo sapiens glycerate kinase (GLYCTK), mRNA.	HBeAgBP4A; HBEBP2; HBEBP4; GLYCTK1
630243	PRR15L	-2.0164	2.0164	-7.80694	8.20565e-09	5.86255e-08	NM_024320.2	79170	NP_077296.1	ILMN_1748970	630243	S	Homo sapiens proline rich 15-like (PRR15L), mRNA.	MGC11242
6250564	BCAP29	-2.18987	2.18987	-7.80503	8.24778e-09	5.88773e-08	NM_001008406.1	55973	NP_001008406.1	ILMN_1737380	6250564	I	Homo sapiens B-cell receptor-associated protein 29 (BCAP29), transcript variant 3, mRNA.	DKFZp686M2086; BAP29
3840131	NUP153	3.11904	3.11904	7.80461	8.25703e-09	5.88942e-08	NM_005124.2	9972	NP_005115.2	ILMN_1705907	3840131	S	Homo sapiens nucleoporin 153kDa (NUP153), mRNA.	HNUP153; N153
3800053	SHBG	-1.47917	1.47917	-7.80358	8.27967e-09	5.90065e-08	NM_001040.2	6462	NP_001031.2	ILMN_1706579	3800053	S	Homo sapiens sex hormone-binding globulin (SHBG), mRNA.	MGC138391; MGC126834; ABP
2750133	ZNF26	-2.18627	2.18627	-7.80306	8.29118e-09	5.90393e-08	NM_019591.2	7574	NP_062537.2	ILMN_1691798	2750133	S	Homo sapiens zinc finger protein 26 (ZNF26), mRNA.	KOX20; FLJ20755
650754	TBCB	-4.59251	4.59251	-7.80184	8.31825e-09	5.91828e-08	NM_001281.2	1155	NP_001272.2	ILMN_1790953	650754	S	Homo sapiens tubulin folding cofactor B (TBCB), mRNA.	CG22; MGC14625; CKAPI; CKAP1
2970452	ADM2	-1.67237	1.67237	-7.79903	8.38101e-09	5.95797e-08	NM_024866.4	79924	NP_079142.2	ILMN_1702933	2970452	S	Homo sapiens adrenomedullin 2 (ADM2), mRNA.	AM2; dJ579N16.4; FLJ21135
2690402	ABHD6	-4.919	4.919	-7.79573	8.45534e-09	6.00582e-08	NM_020676.4	57406	NP_065727.3	ILMN_1706344	2690402	S	Homo sapiens abhydrolase domain containing 6 (ABHD6), mRNA.
290376	PSMD4	-1.66051	1.66051	-7.79256	8.5274e-09	6.05198e-08	NM_153822.2	5710	NP_722544.1	ILMN_1711765	290376	I	Homo sapiens proteasome (prosome, macropain) 26S subunit, non-ATPase, 4 (PSMD4), transcript variant 2, mRNA.	pUB-R5; Rpn10; AF-1; AF; ASF; MCB1; S5A
1430598	FBXO32	-1.484	1.484	-7.78985	8.58944e-09	6.09095e-08	NM_058229.2	114907	NP_478136.1	ILMN_1652280	1430598	I	Homo sapiens F-box protein 32 (FBXO32), transcript variant 1, mRNA.	ATROGIN1; MAFbx; Fbx32; MGC33610; FLJ32424
5910762	C14orf121	-1.45535	1.45535	-7.78863	8.61748e-09	6.10577e-08	NM_138360.2	90668	NP_612369.2	ILMN_1777708	5910762	S	Homo sapiens chromosome 14 open reading frame 121 (C14orf121), mRNA.
1770196	RG9MTD3	-1.95524	1.95524	-7.78825	8.62632e-09	6.10698e-08	NM_144964.2	158234	NP_659401.2	ILMN_1782513	1770196	S	Homo sapiens RNA (guanine-9-) methyltransferase domain containing 3 (RG9MTD3), mRNA.	RP11-3J10.9; FLJ31455; bA3J10.9
2940446	TGM2	-1.9333	1.9333	-7.78481	8.70593e-09	6.15824e-08	NM_198951.1	7052	NP_945189.1	ILMN_1679267	2940446	I	Homo sapiens transglutaminase 2 (C polypeptide, protein-glutamine-gamma-glutamyltransferase) (TGM2), transcript variant 2, mRNA.	TGC; TG2
870280	MAP2K3	2.60543	2.60543	7.78294	8.74967e-09	6.18406e-08	NM_145109.2	5606	NP_659731.1	ILMN_1680777	870280	I	Homo sapiens mitogen-activated protein kinase kinase 3 (MAP2K3), transcript variant B, mRNA.	MAPKK3; PRKMK3; MEK3; MKK3
4220132	THRAP3	2.2906	2.2906	7.78169	8.77911e-09	6.19975e-08	NM_005119.2	9967	NP_005110.1	ILMN_1671028	4220132	S	Homo sapiens thyroid hormone receptor associated protein 3 (THRAP3), mRNA.	MGC133082; FLJ22082; TRAP150; MGC133083
670113	TPP1	2.6696	2.6696	7.77974	8.82487e-09	6.22634e-08	NM_000391.3	1200	NP_000382.3	ILMN_1729234	670113	S	Homo sapiens tripeptidyl peptidase I (TPP1), mRNA.	MGC21297; LPIC; TPP I; GIG1; CLN2
1410598	VRK3	2.07967	2.07967	7.77947	8.83132e-09	6.22634e-08	NM_016440.3	51231	NP_057524.3	ILMN_1805535	1410598	I	Homo sapiens vaccinia related kinase 3 (VRK3), transcript variant 1, mRNA.
7320731	MAP3K4	-1.96861	1.96861	-7.77834	8.85801e-09	6.24001e-08	NM_005922.2	4216	NP_005913.2	ILMN_1678087	7320731	A	Homo sapiens mitogen-activated protein kinase kinase kinase 4 (MAP3K4), transcript variant 1, mRNA.	FLJ42439; PRO0412; MAPKKK4; MEKK4; MTK1; KIAA0213
6280128	KRT18	1.44199	1.44199	7.77592	8.91572e-09	6.27549e-08	NM_199187.1	3875	NP_954657.1	ILMN_1730848	6280128	I	Homo sapiens keratin 18 (KRT18), transcript variant 2, mRNA.	K18; CYK18
1690706	HIST1H3H	10.6199	10.6199	7.77224	9.00403e-09	6.33244e-08	NM_003536.2	8357	NP_003527.1	ILMN_1749368	1690706	S	Homo sapiens histone cluster 1, H3h (HIST1H3H), mRNA.	H3/k; H3F1K; H3FK
3180368	TNRC6B	1.49594	1.49594	7.77086	9.03726e-09	6.35059e-08	NM_001024843.1	23112	NP_001020014.1	ILMN_1771201	3180368	I	Homo sapiens trinucleotide repeat containing 6B (TNRC6B), transcript variant 3, mRNA.	KIAA1093
6110035	DDX42	-2.39062	2.39062	-7.76807	9.10493e-09	6.39289e-08	NM_203499.1	11325	NP_987095.1	ILMN_1695983	6110035	A	Homo sapiens DEAD (Asp-Glu-Ala-Asp) box polypeptide 42 (DDX42), transcript variant 2, mRNA.	RHELP; FLJ43179; RNAHP; SF3b125
240615	LRP11	1.45797	1.45797	7.76266	9.2379e-09	6.4761e-08	NM_032832.4	84918	NP_116221.2	ILMN_1676197	240615	S	Homo sapiens low density lipoprotein receptor-related protein 11 (LRP11), mRNA.	MANSC3; FLJ14735; bA350J20.3; MGC39092
1190717	BMS1	-2.83914	2.83914	-7.76263	9.23859e-09	6.4761e-08	NM_014753.2	9790	NP_055568.2	ILMN_1772713	1190717	S	Homo sapiens BMS1 homolog, ribosome assembly protein (yeast) (BMS1), mRNA.	KIAA0187; BMS1L
5690431	SNTA1	-2.06244	2.06244	-7.76126	9.27266e-09	6.49466e-08	NM_003098.2	6640	NP_003089.1	ILMN_1753241	5690431	S	Homo sapiens syntrophin, alpha 1 (dystrophin-associated protein A1, 59kDa, acidic component) (SNTA1), mRNA.	SNT1; dJ1187J4.5; TACIP1
1570110	MANBAL	-2.06225	2.06225	-7.76024	9.29796e-09	6.50494e-08	NM_001003897.1	63905	NP_001003897.1	ILMN_1673944	1570110	A	Homo sapiens mannosidase, beta A, lysosomal-like (MANBAL), transcript variant 2, mRNA.
5570594	STXBP3	5.7928	5.7928	7.76006	9.30256e-09	6.50494e-08	NM_007269.2	6814	NP_009200.2	ILMN_1764168	5570594	S	Homo sapiens syntaxin binding protein 3 (STXBP3), mRNA.	UNC-18C; MUNC18C; MUNC18-3; PSP
2750240	MYH14	1.58127	1.58127	7.75563	9.41344e-09	6.5771e-08	NM_001077186.1	79784	NP_001070654.1	ILMN_1804461	2750240	S	Homo sapiens myosin, heavy chain 14, non-muscle (MYH14), transcript variant 1, mRNA.	MHC16; FP17425; FLJ13881; FLJ43092; NMHC-II-C; myosin; DKFZp667A1311; KIAA2034; DFNA4
2970615	OR2A5	-1.58712	1.58712	-7.75279	9.48555e-09	6.62207e-08	NM_012365.1	393046	NP_036497.1	ILMN_1732024	2970615	S	Homo sapiens olfactory receptor, family 2, subfamily A, member 5 (OR2A5), mRNA.	OR2A26; OR7-138; OR7-141; OR2A8; OR2A11P
5690241	CHODL	-1.60507	1.60507	-7.75167	9.51389e-09	6.63117e-08	NM_024944.2	140578	NP_079220.2	ILMN_1726575	5690241	S	Homo sapiens chondrolectin (CHODL), mRNA.	C21orf68; FLJ12627; MT75; PRED12
4830520	KRT80	1.57017	1.57017	7.75166	9.51409e-09	6.63117e-08	NM_182507.2	144501	NP_872313.2	ILMN_1705814	4830520	S	Homo sapiens keratin 80 (KRT80), transcript variant 1, mRNA.	KB20
780021	OPN3	6.56586	6.56586	7.75123	9.52528e-09	6.63357e-08	NM_014322.2	23596	NP_055137.2	ILMN_1716988	780021	A	Homo sapiens opsin 3 (OPN3), mRNA.	ECPN
2230411	SMEK2	3.62598	3.62598	7.74967	9.56518e-09	6.65593e-08	NM_020463.1	57223	NP_065196.1	ILMN_1661650	2230411	S	Homo sapiens SMEK homolog 2, suppressor of mek1 (Dictyostelium) (SMEK2), mRNA.	PSY2; FLFL2; FLJ31474; smk1; KIAA1387
10142	CD164	3.49457	3.49457	7.74923	9.57625e-09	6.65822e-08	NM_006016.3	8763	NP_006007.2	ILMN_1783852	10142	S	Homo sapiens CD164 molecule, sialomucin (CD164), mRNA.	endolyn; MGC-24; MUC-24
5130220	NMNAT2	1.50758	1.50758	7.74661	9.64394e-09	6.69984e-08	NM_015039.2	23057	NP_055854.1	ILMN_1742968	5130220	I	Homo sapiens nicotinamide nucleotide adenylyltransferase 2 (NMNAT2), transcript variant 1, mRNA.	C1orf15; PNAT2; KIAA0479; PNAT-2; MGC2756
6110725	SSX9	-2.00101	2.00101	-7.74493	9.68746e-09	6.72461e-08	NM_174962.2	280660	NP_777622.1	ILMN_1771397	6110725	I	Homo sapiens synovial sarcoma, X breakpoint 9 (SSX9), mRNA.
4150142	SUCLG1	-1.72376	1.72376	-7.7428	9.74278e-09	6.75752e-08	NM_003849.2	8802	NP_003840.2	ILMN_1779616	4150142	S	Homo sapiens succinate-CoA ligase, alpha subunit (SUCLG1), mRNA.	FLJ21114; SUCLA1
6620544	TACO1	-2.72035	2.72035	-7.74244	9.75222e-09	6.75859e-08	NM_016360.2	51204	NP_057444.2	ILMN_1685112	6620544	S	Homo sapiens translational activator of mitochondrially encoded cytochrome c oxidase I (TACO1), nuclear gene encoding mitochondrial protein, mRNA.
3120711	HIST1H3A	5.98681	5.98681	7.73942	9.8315e-09	6.80802e-08	NM_003529.2	8350	NP_003520.1	ILMN_1776845	3120711	S	Homo sapiens histone cluster 1, H3a (HIST1H3A), mRNA.	H3/A; H3FA
270431	BAALC	-2.16793	2.16793	-7.73463	9.95859e-09	6.89044e-08	NM_001024372.1	79870	NP_001019543.1	ILMN_1687751	270431	A	Homo sapiens brain and acute leukemia, cytoplasmic (BAALC), transcript variant 2, mRNA.	FLJ12015
5900441	NSFL1C	-1.86473	1.86473	-7.72852	1.01232e-08	6.99871e-08	NM_016143.3	55968	NP_057227.2	ILMN_1657624	5900441	A	Homo sapiens NSFL1 (p97) cofactor (p47) (NSFL1C), transcript variant 1, mRNA.	dJ776F14.1; UBX1; UBXD10; p47; MGC3347
7330377	MLYCD	-2.03602	2.03602	-7.7272	1.01592e-08	7.01789e-08	NM_012213.2	23417	NP_036345.2	ILMN_1651336	7330377	S	Homo sapiens malonyl-CoA decarboxylase (MLYCD), nuclear gene encoding mitochondrial protein, mRNA.	MCD; MGC59795
6420672	ZNF688	1.52978	1.52978	7.72532	1.02104e-08	7.04759e-08	NM_145271.3	146542	NP_660314.1	ILMN_1812877	6420672	I	Homo sapiens zinc finger protein 688 (ZNF688), transcript variant 1, mRNA.
1500132	SLC35A5	3.35675	3.35675	7.72395	1.02482e-08	7.06794e-08	NM_017945.2	55032	NP_060415.1	ILMN_1709817	1500132	S	Homo sapiens solute carrier family 35, member A5 (SLC35A5), mRNA.	FLJ25973; DKFZp434E102; FLJ11130; FLJ20730
7570711	PRR14	3.07101	3.07101	7.72095	1.0331e-08	7.1193e-08	NM_024031.2	78994	NP_076936.1	ILMN_1745329	7570711	S	Homo sapiens proline rich 14 (PRR14), mRNA.	DKFZp781A13198; MGC3121
7050543	TUBB2B	-3.85092	3.85092	-7.72023	1.0351e-08	7.12467e-08	NM_178012.3	347733	NP_821080.1	ILMN_1680874	7050543	S	Homo sapiens tubulin, beta 2B (TUBB2B), mRNA.	MGC8685; DKFZp566F223; bA506K6.1; RP11-506K6.1; TUBB-PARALOG
2480725	PCTK1	1.84688	1.84688	7.7199	1.03601e-08	7.12467e-08	NM_006201.3	5127	NP_006192.1	ILMN_1714569	2480725	I	Homo sapiens PCTAIRE protein kinase 1 (PCTK1), transcript variant 1, mRNA.	PCTGAIRE; PCTAIRE1; PCTAIRE; FLJ16665
870193	SP140	3.64361	3.64361	7.71977	1.03638e-08	7.12467e-08	NM_001005176.1	11262	NP_001005176.1	ILMN_1703263	870193	A	Homo sapiens SP140 nuclear body protein (SP140), transcript variant 2, mRNA.	MGC126440; LYSP100-B; LYSP100-A
5490370	OR5AP2	1.49013	1.49013	7.71821	1.04072e-08	7.14882e-08	NM_001002925.1	338675	NP_001002925.1	ILMN_1780952	5490370	S	Homo sapiens olfactory receptor, family 5, subfamily AP, member 2 (OR5AP2), mRNA.	OR9J1
4880367	PIK3CA	2.28437	2.28437	7.71727	1.04335e-08	7.16111e-08	NM_006218.2	5290	NP_006209.2	ILMN_1705468	4880367	S	Homo sapiens phosphoinositide-3-kinase, catalytic, alpha polypeptide (PIK3CA), mRNA.	PI3K; MGC142161; p110-alpha; MGC142163
4760056	ELOVL4	-1.46735	1.46735	-7.71678	1.0447e-08	7.16465e-08	NM_022726.2	6785	NP_073563.1	ILMN_1737965	4760056	S	Homo sapiens elongation of very long chain fatty acids (FEN1/Elo2, SUR4/Elo3, yeast)-like 4 (ELOVL4), mRNA.	ADMD; STGD3; STGD2
5130100	FAM163A	-1.45164	1.45164	-7.71191	1.05845e-08	7.25309e-08	NM_173509.2	148753	NP_775780.1	ILMN_1758599	5130100	S	Homo sapiens family with sequence similarity 163, member A (FAM163A), mRNA.	MGC16664; RP11-12M5.2; NDSP
2810136	CAPN11	1.51897	1.51897	7.70925	1.06604e-08	7.29925e-08	NM_007058.2	11131	NP_008989.1	ILMN_1765274	2810136	S	Homo sapiens calpain 11 (CAPN11), mRNA.	calpain11
5090397	PSD3	-1.58403	1.58403	-7.70484	1.07873e-08	7.38027e-08	NM_206909.2	23362	NP_996792.1	ILMN_1658243	5090397	I	Homo sapiens pleckstrin and Sec7 domain containing 3 (PSD3), transcript variant 2, mRNA.	DKFZp761K1423; EFA6R; HCA67
4210563	PIKFYVE	1.50229	1.50229	7.70403	1.0811e-08	7.39057e-08	NM_152671.3	200576	NP_689884.1	ILMN_1742197	4210563	I	Homo sapiens phosphoinositide kinase, FYVE finger containing (PIKFYVE), transcript variant 3, mRNA.	PIP5K; CFD; MGC40423; PIKFYVE; KIAA0981
60092	PUS1	-3.14686	3.14686	-7.70369	1.08208e-08	7.39134e-08	NM_001002019.1	80324	NP_001002019.1	ILMN_1662658	60092	A	Homo sapiens pseudouridylate synthase 1 (PUS1), transcript variant 2, mRNA.	MLASA; MGC11268
4180358	APC2	1.63017	1.63017	7.7018	1.08758e-08	7.42297e-08	NM_005883.2	10297	NP_005874.1	ILMN_1659950	4180358	S	Homo sapiens adenomatosis polyposis coli 2 (APC2), mRNA.	APCL
3890671	FAM136A	-2.2049	2.2049	-7.69967	1.09382e-08	7.45963e-08	NM_032822.1	84908	NP_116211.1	ILMN_1655307	3890671	S	Homo sapiens family with sequence similarity 136, member A (FAM136A), mRNA.	FLJ14668
2350661	TSTA3	-2.40477	2.40477	-7.69878	1.09643e-08	7.47147e-08	NM_003313.2	7264	NP_003304.1	ILMN_1697777	2350661	S	Homo sapiens tissue specific transplantation antigen P35B (TSTA3), mRNA.	FX; P35B
4280204	PHB	-2.66728	2.66728	-7.69786	1.09916e-08	7.48411e-08	NM_002634.2	5245	NP_002625.1	ILMN_1692651	4280204	S	Homo sapiens prohibitin (PHB), mRNA.	PHB1
6250646	SLC27A5	-1.66475	1.66475	-7.69753	1.10015e-08	7.48486e-08	NM_012254.1	10998	NP_036386.1	ILMN_1725366	6250646	S	Homo sapiens solute carrier family 27 (fatty acid transporter), member 5 (SLC27A5), mRNA.	ACSB; ACSVL6; VLCSH2; VLACSR; FATP5; FACVL3; VLCS-H2; FLJ22987
7550181	IFNAR1	-3.26763	3.26763	-7.69544	1.10633e-08	7.52096e-08	NM_000629.2	3454	NP_000620.2	ILMN_1752923	7550181	S	Homo sapiens interferon (alpha, beta and omega) receptor 1 (IFNAR1), mRNA.	IFNBR; IFN-alpha-REC; IFNAR; AVP; IFRC
1820504	NME1	-4.12079	4.12079	-7.68903	1.12554e-08	7.64542e-08	NM_000269.2	4830	NP_000260.1	ILMN_1741133	1820504	A	Homo sapiens non-metastatic cells 1, protein (NM23A) expressed in (NME1), transcript variant 2, mRNA.	NDPKA; NM23-H1; NDPK-A; NM23; AWD; GAAD
2320184	BAGE	-1.47065	1.47065	-7.68448	1.13939e-08	7.73124e-08	NM_001187.1	574	NP_001178.1	ILMN_1768994	2320184	S	Homo sapiens B melanoma antigen (BAGE), mRNA.	BAGE1
6110538	C14orf133	-1.99432	1.99432	-7.68429	1.13998e-08	7.73124e-08	NM_022067.2	63894	NP_071350.2	ILMN_1734440	6110538	S	Homo sapiens chromosome 14 open reading frame 133 (C14orf133), mRNA.	FLJ12707
7570053	RND1	4.08373	4.08373	7.68284	1.14443e-08	7.75102e-08	NM_014470.2	27289	NP_055285.1	ILMN_1651838	7570053	S	Homo sapiens Rho family GTPase 1 (RND1), mRNA.	RHO6; ARHS; RHOS; FLJ42294
150021	SMARCB1	3.41703	3.41703	7.68275	1.14471e-08	7.75102e-08	NM_001007468.1	6598	NP_001007469.1	ILMN_1758823	150021	A	Homo sapiens SWI/SNF related, matrix associated, actin dependent regulator of chromatin, subfamily b, member 1 (SMARCB1), transcript variant 2, mRNA.	Sfh1p; SNF5; Snr1; SNF5L1; RDT; INI1; hSNFS; BAF47
5910241	ZBBX	-1.43306	1.43306	-7.68214	1.14659e-08	7.75764e-08	NM_024687.2	79740	NP_078963.2	ILMN_1760503	5910241	S	Homo sapiens zinc finger, B-box domain containing (ZBBX), mRNA.	FLJ23049
5900544	C5orf5	-2.17185	2.17185	-7.67816	1.15893e-08	7.8349e-08	NM_016603.1	51306	NP_057687.1	ILMN_1673478	5900544	S	Homo sapiens chromosome 5 open reading frame 5 (C5orf5), mRNA.	KHCHP; MGC57159; DKFZp667F249; N61
3520040	YARS	-3.06541	3.06541	-7.67462	1.17001e-08	7.90355e-08	NM_003680.2	8565	NP_003671.1	ILMN_1766010	3520040	S	Homo sapiens tyrosyl-tRNA synthetase (YARS), mRNA.	CMTDIC; YTS; TYRRS; YRS
5340561	ACAD9	-3.02385	3.02385	-7.67371	1.17287e-08	7.91662e-08	NM_014049.3	28976	NP_054768.2	ILMN_1775579	5340561	S	Homo sapiens acyl-Coenzyme A dehydrogenase family, member 9 (ACAD9), mRNA.	ACAD-9; FLJ23533; NPD002; MGC14452
1430280	CEBPA	-6.34602	6.34602	-7.66958	1.18598e-08	7.99884e-08	NM_004364.2	1050	NP_004355.2	ILMN_1715715	1430280	S	Homo sapiens CCAAT/enhancer binding protein (C/EBP), alpha (CEBPA), mRNA.	CEBP; C/EBP-alpha
6250093	GOLGA3	-2.4918	2.4918	-7.66777	1.19175e-08	8.03143e-08	NM_005895.3	2802	NP_005886.2	ILMN_1733511	6250093	S	Homo sapiens golgi autoantigen, golgin subfamily a, 3 (GOLGA3), mRNA.	GCP170; MEA-2
1090132	PARP10	3.85096	3.85096	7.66642	1.1961e-08	8.0541e-08	XM_001127571.1	84875	XP_001127571.1	ILMN_1721411	1090132	A	PREDICTED: Homo sapiens poly (ADP-ribose) polymerase family, member 10 (PARP10), mRNA.
7550445	CXCL17	1.50222	1.50222	7.66614	1.197e-08	8.0541e-08	NM_198477.1	284340	NP_940879.1	ILMN_1796337	7550445	S	Homo sapiens chemokine (C-X-C motif) ligand 17 (CXCL17), mRNA.	UNQ473; VCC-1; MGC138300; Dcip1; VCC1
2810180	LRP6	-1.42473	1.42473	-7.66122	1.21294e-08	8.15494e-08	NM_002336.2	4040	NP_002327.2	ILMN_1732913	2810180	S	Homo sapiens low density lipoprotein receptor-related protein 6 (LRP6), mRNA.	FLJ90421; FLJ90062; ADCAD2
50767	GLIS1	1.53177	1.53177	7.66024	1.21613e-08	8.16394e-08	NM_147193.1	148979	NP_671726.1	ILMN_1736101	50767	S	Homo sapiens GLIS family zinc finger 1 (GLIS1), mRNA.	FLJ36155
240053	GCH1	11.6782	11.6782	7.66023	1.21619e-08	8.16394e-08	NM_001024071.1	2643	NP_001019242.1	ILMN_1812759	240053	A	Homo sapiens GTP cyclohydrolase 1 (GCH1), transcript variant 4, mRNA.	DYT5; GTP-CH-1; GTPCH1; GCH
6290343	CRH	-1.58427	1.58427	-7.65961	1.21822e-08	8.16969e-08	NM_000756.1	1392	NP_000747.1	ILMN_1668035	6290343	S	Homo sapiens corticotropin releasing hormone (CRH), mRNA.	CRF
5820561	SMC1A	-2.09281	2.09281	-7.65938	1.21896e-08	8.16969e-08	NM_006306.2	8243	NP_006297.2	ILMN_1652006	5820561	S	Homo sapiens structural maintenance of chromosomes 1A (SMC1A), mRNA.	SMCB; KIAA0178; SMC1alpha; DXS423E; DKFZp686L19178; SMC1; SMC1L1; SB1.8; MGC138332; CDLS2
1300202	DSCAM	-1.84418	1.84418	-7.65737	1.22557e-08	8.20759e-08	NM_001389.3	1826	NP_001380.2	ILMN_1658420	1300202	I	Homo sapiens Down syndrome cell adhesion molecule (DSCAM), transcript variant 1, mRNA.	CHD2-52; CHD2-42
770088	DTX3L	3.66028	3.66028	7.65624	1.22932e-08	8.22623e-08	NM_138287.2	151636	NP_612144.1	ILMN_1784380	770088	S	Homo sapiens deltex 3-like (Drosophila) (DTX3L), mRNA.	BBAP
2970079	TMEM1	-2.10421	2.10421	-7.65584	1.23064e-08	8.22867e-08	NM_003274.3	7109	NP_003265.3	ILMN_1778464	2970079	I	Homo sapiens transmembrane protein 1 (TMEM1), transcript variant 1, mRNA.	EHOC-1; MGC126777; EHOC1; GT334
2470386	DEXI	-5.46994	5.46994	-7.64822	1.25614e-08	8.39257e-08	NM_014015.3	28955	NP_054734.2	ILMN_1738866	2470386	S	Homo sapiens Dexi homolog (mouse) (DEXI), mRNA.	MYLE
4120114	IL12A	5.57075	5.57075	7.64506	1.26686e-08	8.45761e-08	NM_000882.2	3592	NP_000873.2	ILMN_1671353	4120114	S	Homo sapiens interleukin 12A (natural killer cell stimulatory factor 1, cytotoxic lymphocyte maturation factor 1, p35) (IL12A), mRNA.	CLMF; p35; IL-12A; P35; NKSF1; NFSK
6480372	IKZF5	2.84785	2.84785	7.64387	1.27093e-08	8.47817e-08	NM_022466.3	64376	NP_071911.3	ILMN_1674024	6480372	S	Homo sapiens IKAROS family zinc finger 5 (Pegasus) (IKZF5), mRNA.	DKFZp781B0249; PEGASUS; ZNFN1A5; FLJ22973
3940092	TNPO1	1.90027	1.90027	7.64142	1.27935e-08	8.52767e-08	NM_002270.3	3842	NP_002261.3	ILMN_1699820	3940092	I	Homo sapiens transportin 1 (TNPO1), transcript variant 1, mRNA.	TRN; IPO2; KPNB2; MIP; MIP1
4850674	PSAT1	-3.32684	3.32684	-7.64103	1.28067e-08	8.52985e-08	NM_021154.3	29968	NP_066977.1	ILMN_1692938	4850674	A	Homo sapiens phosphoserine aminotransferase 1 (PSAT1), transcript variant 2, mRNA.	MGC1460; PSA; EPIP; PSAT
2100753	RAPGEF4	-1.51159	1.51159	-7.6354	1.30025e-08	8.64893e-08	NM_007023.2	11069	NP_008954.1	ILMN_1661802	2100753	S	Homo sapiens Rap guanine nucleotide exchange factor (GEF) 4 (RAPGEF4), mRNA.	CAMP-GEFII; Nbla00496; EPAC2; CGEF2
6840040	ERCC3	-2.87054	2.87054	-7.63531	1.30058e-08	8.64893e-08	NM_000122.1	2071	NP_000113.1	ILMN_1740216	6840040	S	Homo sapiens excision repair cross-complementing rodent repair deficiency, complementation group 3 (xeroderma pigmentosum group B complementing) (ERCC3), mRNA.	RAD25; XPB; BTF2; TFIIH; GTF2H
3850273	PEBP1	2.88408	2.88408	7.63029	1.3183e-08	8.75998e-08	NM_002567.2	5037	NP_002558.1	ILMN_1688089	3850273	S	Homo sapiens phosphatidylethanolamine binding protein 1 (PEBP1), mRNA.	PEBP; RKIP; PBP; HCNP
3870500	FOXD1	2.44985	2.44985	7.62367	1.34201e-08	8.91063e-08	NM_004472.2	2297	NP_004463.1	ILMN_1704418	3870500	S	Homo sapiens forkhead box D1 (FOXD1), mRNA.	FREAC4; FKHL8
6200132	FZD9	3.44244	3.44244	7.61978	1.35617e-08	8.99765e-08	NM_003508.2	8326	NP_003499.1	ILMN_1704398	6200132	S	Homo sapiens frizzled homolog 9 (Drosophila) (FZD9), mRNA.	FZD3; CD349
5050376	C21orf33	-2.56084	2.56084	-7.61689	1.36675e-08	9.06084e-08	NM_198155.2	8209	NP_937798.2	ILMN_1737588	5050376	A	Homo sapiens chromosome 21 open reading frame 33 (C21orf33), nuclear gene encoding mitochondrial protein, transcript variant 2, mRNA.	ES1; GT335; HES1; KNP-I; KNPH; KNPI; D21S2048E
4180369	ATP2B4	1.43404	1.43404	7.61633	1.36882e-08	9.06753e-08	NM_001001396.1	493	NP_001001396.1	ILMN_1664772	4180369	I	Homo sapiens ATPase, Ca++ transporting, plasma membrane 4 (ATP2B4), transcript variant 1, mRNA.	DKFZp686M088; PMCA4b; DKFZp686G08106; PMCA4x; PMCA4; ATP2B2; MXRA1
3870209	RTEL1	-1.5048	1.5048	-7.61426	1.3765e-08	9.11135e-08	NM_032957.3	51750	NP_116575.2	ILMN_1778629	3870209	I	Homo sapiens regulator of telomere elongation helicase 1 (RTEL1), transcript variant 2, mRNA.	NHL; DKFZP434C013; KIAA1088; TNFRSF6B; RTEL; C20orf41; bK3184A7.3
460180	SLC25A12	1.79385	1.79385	7.61343	1.37956e-08	9.12448e-08	NM_003705.2	8604	NP_003696.2	ILMN_1788053	460180	S	Homo sapiens solute carrier family 25 (mitochondrial carrier, Aralar), member 12 (SLC25A12), nuclear gene encoding mitochondrial protein, mRNA.	ARALAR1; ARALAR
10170	GNG5	2.15121	2.15121	7.61302	1.3811e-08	9.12765e-08	NM_005274.1	2787	NP_005265.1	ILMN_1701854	10170	S	Homo sapiens guanine nucleotide binding protein (G protein), gamma 5 (GNG5), mRNA.
5550068	ZNF195	2.01709	2.01709	7.61219	1.38418e-08	9.14092e-08	NM_007152.2	7748	NP_009083.2	ILMN_1688515	5550068	S	Homo sapiens zinc finger protein 195 (ZNF195), mRNA.	DKFZp666D035
150504	AMPD3	-2.95385	2.95385	-7.61105	1.38845e-08	9.16208e-08	NM_000480.2	272	NP_000471.1	ILMN_1774447	150504	A	Homo sapiens adenosine monophosphate deaminase (isoform E) (AMPD3), transcript variant 1, mRNA.
4210041	UQCRQ	2.61824	2.61824	7.60596	1.40765e-08	9.28162e-08	NM_014402.4	27089	NP_055217.2	ILMN_1666471	4210041	S	Homo sapiens ubiquinol-cytochrome c reductase, complex III subunit VII, 9.5kDa (UQCRQ), nuclear gene encoding mitochondrial protein, mRNA.	QP-C; QCR8
7510086	KIAA0141	2.07276	2.07276	7.60539	1.4098e-08	9.28863e-08	NM_014773.2	9812	NP_055588.2	ILMN_1762990	7510086	S	Homo sapiens KIAA0141 (KIAA0141), mRNA.
2690132	APOO	2.12043	2.12043	7.60414	1.41456e-08	9.31277e-08	NM_024122.2	79135	NP_077027.1	ILMN_1721623	2690132	S	Homo sapiens apolipoprotein O (APOO), mRNA.	MGC4825; My025; FAM121B
830519	IL5RA	-1.5095	1.5095	-7.6017	1.42392e-08	9.36722e-08	NM_000564.2	3568	NP_000555.2	ILMN_1756455	830519	A	Homo sapiens interleukin 5 receptor, alpha (IL5RA), transcript variant 1, mRNA.	IL5R; MGC26560; HSIL5R3; CDw125
6660497	HSPA14	-2.37551	2.37551	-7.60083	1.42727e-08	9.382e-08	NM_016299.2	51182	NP_057383.2	ILMN_1797318	6660497	S	Homo sapiens heat shock 70kDa protein 14 (HSPA14), transcript variant 1, mRNA.	HSP70-4; HSP70L1; MGC131990
7040497	ART3	1.47543	1.47543	7.60052	1.42844e-08	9.38248e-08	NM_001179.3	419	NP_001170.2	ILMN_1693218	7040497	S	Homo sapiens ADP-ribosyltransferase 3 (ART3), mRNA.
6770376	NSMAF	-2.10005	2.10005	-7.60002	1.43039e-08	9.3881e-08	NM_003580.2	8439	NP_003571.2	ILMN_1716596	6770376	S	Homo sapiens neutral sphingomyelinase (N-SMase) activation associated factor (NSMAF), mRNA.	FAN
2680372	SH2D4A	-1.3905	1.3905	-7.59728	1.44099e-08	9.45041e-08	NM_022071.2	63898	NP_071354.2	ILMN_1679322	2680372	S	Homo sapiens SH2 domain containing 4A (SH2D4A), mRNA.	FLJ20967; SH2A
1400053	GRP	1.4673	1.4673	7.59278	1.4586e-08	9.5586e-08	NM_001012513.1	2922	NP_001012531.1	ILMN_1777199	1400053	A	Homo sapiens gastrin-releasing peptide (GRP), transcript variant 3, mRNA.	proGRP; GRP-10; BN; preproGRP
4780164	DYDC2	2.08886	2.08886	7.59191	1.46201e-08	9.57357e-08	NM_032372.4	84332	NP_115748.1	ILMN_1760513	4780164	S	Homo sapiens DPY30 domain containing 2 (DYDC2), mRNA.	MGC16186; bA36D19.6
5360553	ECH1	-3.95457	3.95457	-7.58522	1.48868e-08	9.74078e-08	NM_001398.2	1891	NP_001389.2	ILMN_1653115	5360553	S	Homo sapiens enoyl Coenzyme A hydratase 1, peroxisomal (ECH1), mRNA.	HPXEL
1190463	PNPLA2	3.83483	3.83483	7.58471	1.4907e-08	9.74654e-08	NM_020376.2	57104	NP_065109.1	ILMN_1787923	1190463	S	Homo sapiens patatin-like phospholipase domain containing 2 (PNPLA2), mRNA.	PEDF-R; FP17548; TTS2; TTS-2.2; ATGL; DKFZp667M109; 1110001C14Rik
1690746	FEM1B	1.97077	1.97077	7.58156	1.50346e-08	9.82248e-08	NM_015322.3	10116	NP_056137.1	ILMN_1744239	1690746	S	Homo sapiens fem-1 homolog b (C. elegans) (FEM1B), mRNA.	FIAA; DKFZp451E0710
4050369	FANCB	-1.5161	1.5161	-7.57548	1.52835e-08	9.97745e-08	NM_001018113.1	2187	NP_001018123.1	ILMN_1726756	4050369	I	Homo sapiens Fanconi anemia, complementation group B (FANCB), transcript variant 1, mRNA.	FAAP95; FA2; FACB; FAB; FAAP90
7560082	FAM12A	-1.52262	1.52262	-7.56853	1.55731e-08	1.01587e-07	NM_006683.4	10876	NP_006674.2	ILMN_1755674	7560082	S	Homo sapiens family with sequence similarity 12, member A (FAM12A), mRNA.	HE3-ALPHA; MGC119614; HE3ALPHA; EP3A; MGC119615; HE3A
6620630	XK	1.77912	1.77912	7.56781	1.56033e-08	1.01707e-07	NM_021083.2	7504	NP_066569.1	ILMN_1759117	6620630	S	Homo sapiens X-linked Kx blood group (McLeod syndrome) (XK), mRNA.	XKR1; KX; X1k
4480435	ASNA1	1.47065	1.47065	7.56582	1.56872e-08	1.02176e-07	NM_004317.2	439	NP_004308.2	ILMN_1657571	4480435	S	Homo sapiens arsA arsenite transporter, ATP-binding, homolog 1 (bacterial) (ASNA1), mRNA.	MGC3821; ARSA1; ARSA-I
7400112	BTN1A1	1.51044	1.51044	7.56136	1.58775e-08	1.03337e-07	NM_001732.1	696	NP_001723.1	ILMN_1698953	7400112	S	Homo sapiens butyrophilin, subfamily 1, member A1 (BTN1A1), mRNA.	BT; BTN
4040576	IL6	5.93347	5.93347	7.5599	1.59405e-08	1.03668e-07	NM_000600.1	3569	NP_000591.1	ILMN_1699651	4040576	S	Homo sapiens interleukin 6 (interferon, beta 2) (IL6), mRNA.	HSF; HGF; IL-6; BSF2; IFNB2
5360653	CPT2	-3.1455	3.1455	-7.55856	1.5998e-08	1.03949e-07	NM_000098.1	1376	NP_000089.1	ILMN_1678579	5360653	S	Homo sapiens carnitine palmitoyltransferase II (CPT2), nuclear gene encoding mitochondrial protein, mRNA.	CPTASE; CPT1
4260497	MAX	2.26796	2.26796	7.55833	1.60081e-08	1.03949e-07	NM_145112.1	4149	NP_660087.1	ILMN_1704236	4260497	A	Homo sapiens MYC associated factor X (MAX), transcript variant 2, mRNA.	MGC34679; MGC36767; MGC11225; MGC10775; orf1; MGC18164
6280270	TMEM66	2.52379	2.52379	7.55704	1.6064e-08	1.0416e-07	NM_016127.4	51669	NP_057211.4	ILMN_1780141	6280270	S	Homo sapiens transmembrane protein 66 (TMEM66), mRNA.	FLJ22274; FOAP-7; MGC8721; HSPC035; XTP3
1580767	DEFB126	1.45381	1.45381	7.55702	1.60648e-08	1.0416e-07	NM_030931.2	81623	NP_112193.1	ILMN_1792172	1580767	S	Homo sapiens defensin, beta 126 (DEFB126), mRNA.	DEFB26; hBD-26; DEFB-26; bA530N10.1; ESP13.2; C20orf8
7000711	FLJ26850	-1.5238	1.5238	-7.55542	1.61347e-08	1.04533e-07	NM_001001687.1	400710	NP_001001687.1	ILMN_1732860	7000711	S	Homo sapiens FLJ26850 protein (FLJ26850), mRNA.	MGC163414; MGC163416
450753	HIST1H2BC	6.77737	6.77737	7.55462	1.61697e-08	1.04681e-07	NM_003526.2	8347	NP_003517.2	ILMN_1680937	450753	S	Homo sapiens histone cluster 1, H2bc (HIST1H2BC), mRNA.	H2B/l; MGC104246; dJ221C16.3; H2BFL; H2B.1
4850632	ALG8	-2.95365	2.95365	-7.54227	1.67188e-08	1.08154e-07	NM_024079.4	79053	NP_076984.2	ILMN_1685413	4850632	A	Homo sapiens asparagine-linked glycosylation 8, alpha-1,3-glucosyltransferase homolog (S. cerevisiae) (ALG8), transcript variant 1, mRNA.	MGC2840
430315	TUBGCP5	-2.08361	2.08361	-7.54177	1.67414e-08	1.08218e-07	NM_052903.3	114791	NP_443135.2	ILMN_1803045	430315	S	Homo sapiens tubulin, gamma complex associated protein 5 (TUBGCP5), mRNA.	GCP5; KIAA1899
2710274	HAGHL	-1.47273	1.47273	-7.5376	1.69311e-08	1.09361e-07	NM_032304.2	84264	NP_115680.1	ILMN_1706262	2710274	I	Homo sapiens hydroxyacylglutathione hydrolase-like (HAGHL), transcript variant 2, mRNA.	MGC2605
2690437	CSMD2	-1.48302	1.48302	-7.53587	1.70104e-08	1.09791e-07	NM_052896.3	114784	NP_443128.2	ILMN_1775432	2690437	S	Homo sapiens CUB and Sushi multiple domains 2 (CSMD2), mRNA.	dJ947L8.1; dJ1007G16.2; dJ1007G16.1; KIAA1884
2120209	ATP9B	-1.86701	1.86701	-7.53208	1.71861e-08	1.10841e-07	NM_198531.3	374868	NP_940933.3	ILMN_1658684	2120209	S	Homo sapiens ATPase, class II, type 9B (ATP9B), mRNA.	MGC150651; DKFZp686H2093; FLJ46612; ATPIIB; HUSSY-20; ATPASEP; MGC150650; NEO1L; MGC61572
4730014	TXNL4A	-1.69172	1.69172	-7.52963	1.73e-08	1.11492e-07	NM_006701.2	10907	NP_006692.1	ILMN_1790218	4730014	S	Homo sapiens thioredoxin-like 4A (TXNL4A), mRNA.	U5-15kD; DIM1; HsT161; DIB1; TXNL4
2850349	CRSP6	-1.63116	1.63116	-7.52738	1.74057e-08	1.12088e-07	NM_004268.3	9440	NP_004259.3	ILMN_1730329	2850349	S	Homo sapiens cofactor required for Sp1 transcriptional activation, subunit 6, 77kDa (CRSP6), mRNA.	MED17; CRSP77; FLJ10812; DRIP80; TRAP80
4810576	GLRX2	-1.39337	1.39337	-7.52586	1.74776e-08	1.12467e-07	NM_016066.3	51022	NP_057150.2	ILMN_1737912	4810576	I	Homo sapiens glutaredoxin 2 (GLRX2), transcript variant 1, mRNA.	GRX2; bA101E13.1
4390403	ARSF	1.48396	1.48396	7.5246	1.75374e-08	1.12767e-07	NM_004042.3	416	NP_004033.2	ILMN_1664001	4390403	S	Homo sapiens arylsulfatase F (ARSF), mRNA.	ASF
3990326	OR11L1	-3.30514	3.30514	-7.52411	1.75604e-08	1.1283e-07	NM_001001959.1	391189	NP_001001959.1	ILMN_1785650	3990326	S	Homo sapiens olfactory receptor, family 11, subfamily L, member 1 (OR11L1), mRNA.
1400435	TOMM70A	-2.85344	2.85344	-7.52357	1.75863e-08	1.12912e-07	NM_014820.3	9868	NP_055635.3	ILMN_1746426	1400435	S	Homo sapiens translocase of outer mitochondrial membrane 70 homolog A (S. cerevisiae) (TOMM70A), nuclear gene encoding mitochondrial protein, mRNA.	FLJ90470
5260070	HES4	16.6398	16.6398	7.52328	1.76001e-08	1.12915e-07	NM_021170.2	57801	NP_066993.1	ILMN_1653466	5260070	S	Homo sapiens hairy and enhancer of split 4 (Drosophila) (HES4), mRNA.
1170220	AHSA2	3.15237	3.15237	7.52053	1.77314e-08	1.13673e-07	NM_152392.2	130872	NP_689605.1	ILMN_1798308	1170220	S	Homo sapiens AHA1, activator of heat shock 90kDa protein ATPase homolog 2 (yeast) (AHSA2), mRNA.	DKFZp564C236; Hch1
6200017	POLR2L	-2.24169	2.24169	-7.51691	1.79064e-08	1.14708e-07	NM_021128.3	5441	NP_066951.1	ILMN_1670037	6200017	S	Homo sapiens polymerase (RNA) II (DNA directed) polypeptide L, 7.6kDa (POLR2L), mRNA.	RPABC5; RBP10; RPB10beta; RPB7.6; RPB10; hsRPB10b; hRPB7.6
430181	SEMA3B	-1.58801	1.58801	-7.51634	1.79338e-08	1.14798e-07	NM_001005914.1	7869	NP_001005914.1	ILMN_1653501	430181	A	Homo sapiens sema domain, immunoglobulin domain (Ig), short basic domain, secreted, (semaphorin) 3B (SEMA3B), transcript variant 2, mRNA.	SEMAA; SemA; FLJ34863; SEMA5; semaV; LUCA-1
1770070	SUPT4H1	-3.68598	3.68598	-7.51227	1.81325e-08	1.15983e-07	NM_003168.1	6827	NP_003159.1	ILMN_1766245	1770070	S	Homo sapiens suppressor of Ty 4 homolog 1 (S. cerevisiae) (SUPT4H1), mRNA.	SPT4H; SUPT4H
3780161	TMEM70	-3.03259	3.03259	-7.50928	1.82801e-08	1.16839e-07	NM_017866.4	54968	NP_060336.3	ILMN_1739032	3780161	S	Homo sapiens transmembrane protein 70 (TMEM70), transcript variant 1, mRNA.	FLJ20533
2100161	FAM98A	-3.06349	3.06349	-7.50322	1.85824e-08	1.18683e-07	NM_015475.3	25940	NP_056290.3	ILMN_1735453	2100161	S	Homo sapiens family with sequence similarity 98, member A (FAM98A), mRNA.	DKFZp686O03192; DKFZP564F0522
3290332	MARCH3	2.8079	2.8079	7.49671	1.89135e-08	1.20707e-07	NM_178450.2	115123	NP_848545.1	ILMN_1735038	3290332	I	Homo sapiens membrane-associated ring finger (C3HC4) 3 (MARCH3), mRNA.	RNF173; MARCH-III; MGC48332
160289	TADA3	2.32398	2.32398	7.49406	1.90495e-08	1.21485e-07	NM_006354.2	10474	NP_006345.1	ILMN_1674866	160289	I	Homo sapiens transcriptional adaptor 3 (TADA3), transcript variant 1, mRNA.	hADA3; FLJ20221; FLJ21329; ADA3
6220142	EXOSC9	5.81838	5.81838	7.48588	1.94768e-08	1.24117e-07	NM_001034194.1	5393	NP_001029366.1	ILMN_1721713	6220142	S	Homo sapiens exosome component 9 (EXOSC9), transcript variant 1, mRNA.	p5; PMSCL1; PM/Scl-75; p6; Rrp45p; RRP45
610519	TPM1	1.46593	1.46593	7.48484	1.95317e-08	1.24362e-07	NM_001018020.1	7168	NP_001018020.1	ILMN_1716687	610519	A	Homo sapiens tropomyosin 1 (alpha) (TPM1), transcript variant 7, mRNA.	TPM1-alpha; HTM-alpha; TPM1-kappa; TMSA; C15orf13
5890021	IGSF11	-1.54641	1.54641	-7.4846	1.95443e-08	1.24362e-07	NM_152538.2	152404	NP_689751.2	ILMN_1781735	5890021	I	Homo sapiens immunoglobulin superfamily, member 11 (IGSF11), transcript variant 1, mRNA.	VSIG3; Igsf13; MGC35227; BT-IgSF; CXADRL1
5420747	PPP2R2D	-2.05644	2.05644	-7.48092	1.97402e-08	1.25515e-07	NM_001003656.1	55844	NP_001003656.1	ILMN_1778587	5420747	A	Homo sapiens protein phosphatase 2, regulatory subunit B, delta isoform (PPP2R2D), transcript variant 2, mRNA.	MDS026
6450397	CCNB1IP1	-2.22801	2.22801	-7.47651	1.9978e-08	1.26933e-07	NM_182849.1	57820	NP_878269.1	ILMN_1752394	6450397	A	Homo sapiens cyclin B1 interacting protein 1 (CCNB1IP1), transcript variant 2, mRNA.	C14orf18; HEI10
2370328	TRIM68	-2.10313	2.10313	-7.47153	2.02497e-08	1.28564e-07	NM_018073.5	55128	NP_060543.5	ILMN_1694174	2370328	S	Homo sapiens tripartite motif-containing 68 (TRIM68), mRNA.	MGC126176; SS-56; RNF137; FLJ10369
5550608	IKZF4	-1.73362	1.73362	-7.47038	2.03129e-08	1.2887e-07	NM_022465.3	64375	NP_071910.3	ILMN_1741334	5550608	S	Homo sapiens IKAROS family zinc finger 4 (Eos) (IKZF4), mRNA.	ZNFN1A4; KIAA1782; EOS
4670390	CXCL2	10.1442	10.1442	7.46674	2.05143e-08	1.30051e-07	NM_002089.3	2920	NP_002080.1	ILMN_1682636	4670390	S	Homo sapiens chemokine (C-X-C motif) ligand 2 (CXCL2), mRNA.	MGSA beta; SCYB2; GROb; MIP-2a; CINC-2a; MIP2; MGSA-b; GRO2; MIP2A
6380131	TAF1C	-2.69084	2.69084	-7.46407	2.06635e-08	1.30899e-07	NM_139353.1	9013	NP_647610.1	ILMN_1671839	6380131	A	Homo sapiens TATA box binding protein (TBP)-associated factor, RNA polymerase I, C, 110kDa (TAF1C), transcript variant 2, mRNA.	SL1; MGC:39976; TAFI110; TAFI95
1500504	AKR1A1	-2.44678	2.44678	-7.46286	2.07315e-08	1.31233e-07	NM_006066.2	10327	NP_006057.1	ILMN_1728047	1500504	A	Homo sapiens aldo-keto reductase family 1, member A1 (aldehyde reductase) (AKR1A1), transcript variant 1, mRNA.	ALR; ALDR1; MGC1380; MGC12529
2640270	RBAK	1.56152	1.56152	7.46143	2.08123e-08	1.31647e-07	NM_021163.3	57786	NP_066986.1	ILMN_1674072	2640270	S	Homo sapiens RB-associated KRAB zinc finger (RBAK), mRNA.	ZNF769
4880086	EPN2	1.45784	1.45784	7.46036	2.0873e-08	1.31934e-07	NM_014964.3	22905	NP_055779.1	ILMN_1784116	4880086	I	Homo sapiens epsin 2 (EPN2), transcript variant 2, mRNA.	EHB21; KIAA1065
4670398	TEAD2	-1.83058	1.83058	-7.4592	2.09384e-08	1.32249e-07	NM_003598.1	8463	NP_003589.1	ILMN_1682781	4670398	S	Homo sapiens TEA domain family member 2 (TEAD2), mRNA.	ETF; TEF-4; TEF4
6110286	IMPG2	-1.66469	1.66469	-7.4575	2.10356e-08	1.32765e-07	NM_016247.2	50939	NP_057331.2	ILMN_1679690	6110286	S	Homo sapiens interphotoreceptor matrix proteoglycan 2 (IMPG2), mRNA.	SPACRCAN; IPM 200; IPM200
3440463	CLCN3	1.95616	1.95616	7.45139	2.1387e-08	1.34883e-07	NM_173872.2	1182	NP_776297.2	ILMN_1660837	3440463	A	Homo sapiens chloride channel 3 (CLCN3), transcript variant e, mRNA.	ClC-3; CLC3
2100452	NUP35	1.92961	1.92961	7.45099	2.14106e-08	1.34933e-07	NM_138285.3	129401	NP_612142.2	ILMN_1815723	2100452	I	Homo sapiens nucleoporin 35kDa (NUP35), mRNA.	MP44; NP44
6550035	EIF5	2.32203	2.32203	7.44607	2.16983e-08	1.36645e-07	NM_183004.3	1983	NP_892116.2	ILMN_1657769	6550035	I	Homo sapiens eukaryotic translation initiation factor 5 (EIF5), transcript variant 2, mRNA.	EIF-5A
1450082	TRAPPC2L	-4.30403	4.30403	-7.44258	2.19052e-08	1.37846e-07	NM_016209.2	51693	NP_057293.1	ILMN_1747058	1450082	S	Homo sapiens trafficking protein particle complex 2-like (TRAPPC2L), mRNA.	MGC111156; HSPC176
5390646	SETDB2	3.14935	3.14935	7.44164	2.1961e-08	1.38096e-07	NM_031915.1	83852	NP_114121.1	ILMN_1731644	5390646	S	Homo sapiens SET domain, bifurcated 2 (SETDB2), mRNA.	KMT1F; CLLD8; DKFZp586I0123; CLLL8; C13orf4; DKFZp761J1217
3710746	OXSM	-1.6969	1.6969	-7.43469	2.23796e-08	1.40625e-07	NM_017897.1	54995	NP_060367.1	ILMN_1683992	3710746	S	Homo sapiens 3-oxoacyl-ACP synthase, mitochondrial (OXSM), nuclear gene encoding mitochondrial protein, mRNA.	FLJ20604; FASN2D; KS
7550022	STXBP5	-2.63476	2.63476	-7.43435	2.24005e-08	1.40653e-07	NM_139244.2	134957	NP_640337.2	ILMN_1684402	7550022	S	Homo sapiens syntaxin binding protein 5 (tomosyn) (STXBP5), mRNA.	LLGL3; MGC141968; FLJ30922; LGL3; MGC141942; Nbla04300
830403	PSME2	2.61837	2.61837	7.43372	2.24385e-08	1.40788e-07	NM_002818.2	5721	NP_002809.2	ILMN_1786612	830403	S	Homo sapiens proteasome (prosome, macropain) activator subunit 2 (PA28 beta) (PSME2), mRNA.	PA28beta; REGbeta; PA28B
4810661	KIAA0408	-2.87572	2.87572	-7.4327	2.25009e-08	1.41076e-07	NM_014702.3	9729	NP_055517.3	ILMN_1661519	4810661	S	Homo sapiens KIAA0408 (KIAA0408), mRNA.	FLJ43995; RP3-403A15.2
2350286	CDK2	-2.52388	2.52388	-7.4317	2.25624e-08	1.41343e-07	NM_001798.2	1017	NP_001789.2	ILMN_1653443	2350286	I	Homo sapiens cyclin-dependent kinase 2 (CDK2), transcript variant 1, mRNA.	p33(CDK2)
4200008	ATG2A	3.22877	3.22877	7.43147	2.25765e-08	1.41343e-07	NM_015104.1	23130	NP_055919.1	ILMN_1756006	4200008	S	Homo sapiens ATG2 autophagy related 2 homolog A (S. cerevisiae) (ATG2A), mRNA.	MGC117153; KIAA0404
2350754	FBXO34	2.89792	2.89792	7.43038	2.26431e-08	1.41656e-07	NM_017943.2	55030	NP_060413.2	ILMN_1765060	2350754	S	Homo sapiens F-box protein 34 (FBXO34), mRNA.	DKFZp547C162; MGC126434; CGI-301; MGC126435; Fbx34; FLJ20725
1230292	MED30	2.62393	2.62393	7.42713	2.2844e-08	1.42809e-07	NM_080651.1	90390	NP_542382.1	ILMN_1671603	1230292	S	Homo sapiens mediator complex subunit 30 (MED30), mRNA.	TRAP25; MGC9890; MED30; THRAP6
7380274	PAPOLG	-1.66425	1.66425	-7.42641	2.28891e-08	1.42986e-07	NM_022894.2	64895	NP_075045.2	ILMN_1786275	7380274	S	Homo sapiens poly(A) polymerase gamma (PAPOLG), mRNA.	MGC133307; FLJ11805; FLJ14187; MGC133308; FLJ12972; FLJ13482
7160719	CCT7	7.55583	7.55583	7.42578	2.29279e-08	1.43124e-07	NM_006429.2	10574	NP_006420.1	ILMN_1662954	7160719	I	Homo sapiens chaperonin containing TCP1, subunit 7 (eta) (CCT7), transcript variant 1, mRNA.	Ccth; MGC110985; CCT-ETA; Nip7-1; TCP-1-eta
3940685	SIGLEC9	-4.30186	4.30186	-7.42187	2.31731e-08	1.44549e-07	NM_014441.1	27180	NP_055256.1	ILMN_1795236	3940685	S	Homo sapiens sialic acid binding Ig-like lectin 9 (SIGLEC9), mRNA.	CDw329; OBBP-LIKE; CD329
1170440	AHCYL1	3.36697	3.36697	7.42057	2.32552e-08	1.44955e-07	NM_006621.4	10768	NP_006612.2	ILMN_1770412	1170440	S	Homo sapiens adenosylhomocysteinase-like 1 (AHCYL1), mRNA.	XPVKONA; PRO0233; IRBIT; DCAL
5290025	C14orf156	2.11775	2.11775	7.41919	2.33426e-08	1.45394e-07	NM_031210.3	81892	NP_112487.1	ILMN_1661945	5290025	S	Homo sapiens chromosome 14 open reading frame 156 (C14orf156), mRNA.	DC50; SLIRP; PD04872
2630554	JMY	3.60197	3.60197	7.41728	2.34643e-08	1.46045e-07	NM_152405.2	133746	NP_689618.2	ILMN_1762080	2630554	S	Homo sapiens junction-mediating and regulatory protein (JMY), mRNA.	FLJ37870; MGC163496
4610164	MLH1	2.00053	2.00053	7.415	2.36102e-08	1.46798e-07	NM_000249.2	4292	NP_000240.1	ILMN_1788363	4610164	S	Homo sapiens mutL homolog 1, colon cancer, nonpolyposis type 2 (E. coli) (MLH1), mRNA.	HNPCC; COCA2; FCC2; hMLH1; MGC5172; HNPCC2
3170543	TIAL1	2.25828	2.25828	7.41468	2.36309e-08	1.46798e-07	NM_001033925.1	7073	NP_001029097.1	ILMN_1796855	3170543	A	Homo sapiens TIA1 cytotoxic granule-associated RNA binding protein-like 1 (TIAL1), transcript variant 2, mRNA.	TCBP; TIAR; MGC33401
2600288	GOSR2	2.91805	2.91805	7.41459	2.36366e-08	1.46798e-07	NM_004287.3	9570	NP_004278.2	ILMN_1656293	2600288	A	Homo sapiens golgi SNAP receptor complex member 2 (GOSR2), transcript variant A, mRNA.	GS27; MEMBRIN; Bos1
4540021	ATP5B	-1.54626	1.54626	-7.41151	2.38352e-08	1.47923e-07	NM_001686.3	506	NP_001677.2	ILMN_1772132	4540021	S	Homo sapiens ATP synthase, H+ transporting, mitochondrial F1 complex, beta polypeptide (ATP5B), nuclear gene encoding mitochondrial protein, mRNA.	ATPMB; ATPSB; MGC5231
5900754	CTSE	-1.39843	1.39843	-7.41002	2.39319e-08	1.48345e-07	NM_001910.2	1510	NP_001901.1	ILMN_1799887	5900754	A	Homo sapiens cathepsin E (CTSE), transcript variant 1, mRNA.	CATE
4610767	KTI12	1.81217	1.81217	7.40973	2.39512e-08	1.48345e-07	NM_138417.2	112970	NP_612426.1	ILMN_1703226	4610767	S	Homo sapiens KTI12 homolog, chromatin associated (S. cerevisiae) (KTI12), mRNA.	TOT4; SBBI81; MGC20419; RP11-91A18.3
3400367	USP4	2.7426	2.7426	7.40967	2.39551e-08	1.48345e-07	NM_003363.2	7375	NP_003354.2	ILMN_1773505	3400367	I	Homo sapiens ubiquitin specific peptidase 4 (proto-oncogene) (USP4), transcript variant 1, mRNA.	MGC149848; Unph; UNP; MGC149849
2650309	OR10G8	1.56492	1.56492	7.40927	2.3981e-08	1.48398e-07	NM_001004464.1	219869	NP_001004464.1	ILMN_1731717	2650309	S	Homo sapiens olfactory receptor, family 10, subfamily G, member 8 (OR10G8), mRNA.	OR11-274; OR11-282
1500470	MED25	3.24774	3.24774	7.40584	2.42056e-08	1.49679e-07	NM_030973.2	81857	NP_112235.2	ILMN_1811823	1500470	S	Homo sapiens mediator complex subunit 25 (MED25), mRNA.	TCBAP0758; ACID1; MGC70671; ARC92; DKFZp434K0512; P78
5700689	CEP250	-1.613	1.613	-7.40527	2.42433e-08	1.49804e-07	NM_007186.2	11190	NP_009117.2	ILMN_1799011	5700689	S	Homo sapiens centrosomal protein 250kDa (CEP250), mRNA.	CEP2; C-NAP1; MGC88542
7570500	COQ5	-2.61968	2.61968	-7.40301	2.43927e-08	1.50561e-07	NM_032314.3	84274	NP_115690.3	ILMN_1770936	7570500	S	Homo sapiens coenzyme Q5 homolog, methyltransferase (S. cerevisiae) (COQ5), mRNA.	MGC4767; MGC104303
10577	CASC2	-1.46379	1.46379	-7.40289	2.44011e-08	1.50561e-07	XR_017868.1	255082		ILMN_1680927	10577	I	PREDICTED: Homo sapiens cancer susceptibility candidate 2, transcript variant 1 (CASC2), misc RNA.
4230619	GCA	2.02437	2.02437	7.39938	2.46352e-08	1.51896e-07	NM_012198.2	25801	NP_036330.1	ILMN_1800602	4230619	S	Homo sapiens grancalcin, EF-hand calcium binding protein (GCA), mRNA.	GCL
4230402	ODF3L1	-1.42502	1.42502	-7.3973	2.47747e-08	1.52647e-07	NM_175881.3	161753	NP_787077.1	ILMN_1758008	4230402	S	Homo sapiens outer dense fiber of sperm tails 3-like 1 (ODF3L1), mRNA.	MGC48986
4200747	ZNF496	1.60131	1.60131	7.39464	2.4955e-08	1.53647e-07	NM_032752.1	84838	NP_116141.1	ILMN_1774757	4200747	S	Homo sapiens zinc finger protein 496 (ZNF496), mRNA.	ZKSCAN17; MGC15548; NIZP1
1400315	TIAM1	-3.30888	3.30888	-7.39368	2.50199e-08	1.53935e-07	NM_003253.2	7074	NP_003244.2	ILMN_1655577	1400315	S	Homo sapiens T-cell lymphoma invasion and metastasis 1 (TIAM1), mRNA.	FLJ36302
130703	CCNDBP1	2.51647	2.51647	7.3933	2.50459e-08	1.53984e-07	NM_012142.2	23582	NP_036274.2	ILMN_1658743	130703	I	Homo sapiens cyclin D-type binding-protein 1 (CCNDBP1), transcript variant 1, mRNA.	DIP1; GCIP
1440605	ZNF101	-2.17183	2.17183	-7.39258	2.50948e-08	1.54174e-07	NM_033204.2	94039	NP_149981.2	ILMN_1695079	1440605	S	Homo sapiens zinc finger protein 101 (ZNF101), mRNA.	DKFZp570I0164; MGC149565; HZF12; MGC149566
4830634	CDCA8	-1.75813	1.75813	-7.38529	2.55983e-08	1.57155e-07	NM_018101.2	55143	NP_060571.1	ILMN_1709294	4830634	S	Homo sapiens cell division cycle associated 8 (CDCA8), mRNA.	FLJ12042; FLJ10468; BOR
6520220	CAPRIN1	2.8613	2.8613	7.38263	2.57839e-08	1.58086e-07	NM_005898.4	4076	NP_005889.3	ILMN_1754145	6520220	A	Homo sapiens cell cycle associated protein 1 (CAPRIN1), transcript variant 1, mRNA.	GPIP137; GPIAP1; caprin-1; M11S1; p137GPI
6200634	FIGNL1	-1.6274	1.6274	-7.38243	2.57978e-08	1.58086e-07	NM_001042762.1	63979	NP_001036227.1	ILMN_1778152	6200634	S	Homo sapiens fidgetin-like 1 (FIGNL1), transcript variant 1, mRNA.
6270373	CCDC90A	2.52121	2.52121	7.38233	2.58054e-08	1.58086e-07	NM_001031713.2	63933	NP_001026883.1	ILMN_1761961	6270373	A	Homo sapiens coiled-coil domain containing 90A (CCDC90A), mRNA.	C6orf79; FLJ20958
670594	C2	-1.36369	1.36369	-7.37705	2.61786e-08	1.60257e-07	NM_000063.3	717	NP_000054.2	ILMN_1710740	670594	S	Homo sapiens complement component 2 (C2), mRNA.	DKFZp779M0311; CO2
6940292	SAPS2	1.83701	1.83701	7.37516	2.6314e-08	1.60971e-07	NM_014678.3	9701	NP_055493.2	ILMN_1670523	6940292	I	Homo sapiens SAPS domain family, member 2 (SAPS2), mRNA. XM_946092 XM_946094 XM_946095	SAP190; KIAA0685; PP6R2; dJ579N16.1
6180465	SLC2A6	4.79307	4.79307	7.37439	2.6369e-08	1.61192e-07	NM_017585.2	11182	NP_060055.1	ILMN_1778321	6180465	S	Homo sapiens solute carrier family 2 (facilitated glucose transporter), member 6 (SLC2A6), mRNA.	GLUT6; HSA011372; GLUT9
870601	TOPBP1	2.33652	2.33652	7.37365	2.64225e-08	1.61404e-07	NM_007027.2	11073	NP_008958.1	ILMN_1684929	870601	S	Homo sapiens topoisomerase (DNA) II binding protein 1 (TOPBP1), mRNA.	TOP2BP1
3870010	SNRNP70	-2.60233	2.60233	-7.37172	2.65619e-08	1.6214e-07	NM_003089.4	6625	NP_003080.2	ILMN_1732053	3870010	A	Homo sapiens small nuclear ribonucleoprotein 70kDa (U1) (SNRNP70), mRNA.	U1AP; RPU1; U1RNP; RNPU1Z; U170K
3190301	EPS15L1	-1.95764	1.95764	-7.36898	2.67609e-08	1.63238e-07	NM_021235.1	58513	NP_067058.1	ILMN_1708369	3190301	S	Homo sapiens epidermal growth factor receptor pathway substrate 15-like 1 (EPS15L1), mRNA.	EPS15R
4390162	RFC2	2.07647	2.07647	7.36539	2.70235e-08	1.64722e-07	NM_181471.1	5982	NP_852136.1	ILMN_1655733	4390162	I	Homo sapiens replication factor C (activator 1) 2, 40kDa (RFC2), transcript variant 1, mRNA.	A1; RFC40; MGC3665
6620494	SLTM	2.51088	2.51088	7.36313	2.71911e-08	1.65625e-07	NM_024755.2	79811	NP_079031.2	ILMN_1718815	6620494	I	Homo sapiens SAFB-like, transcription modulator (SLTM), transcript variant 1, mRNA.	DKFZp762G052; FLJ13213; Met; FLJ10005
4900193	ZCCHC7	2.36121	2.36121	7.36009	2.74169e-08	1.66783e-07	NM_032226.2	84186	NP_115602.2	ILMN_1744980	4900193	S	Homo sapiens zinc finger, CCHC domain containing 7 (ZCCHC7), mRNA.	HSPC086; RP11-397D12.1; FLJ22611; AIR1
70368	C21orf34	1.57248	1.57248	7.36005	2.74201e-08	1.66783e-07	NM_001005734.1	388815	NP_001005734.1	ILMN_1690703	70368	A	Homo sapiens chromosome 21 open reading frame 34 (C21orf34), transcript variant 3, mRNA.	FLJ38295; C21orf35
2060612	MRPL27	-2.1306	2.1306	-7.35958	2.74551e-08	1.66877e-07	NM_148571.1	51264	NP_683412.1	ILMN_1811327	2060612	A	Homo sapiens mitochondrial ribosomal protein L27 (MRPL27), nuclear gene encoding mitochondrial protein, transcript variant 2, mRNA.	MGC23716; L27mt
7040735	CYP27A1	-4.67587	4.67587	-7.35772	2.75944e-08	1.67605e-07	NM_000784.2	1593	NP_000775.1	ILMN_1704985	7040735	S	Homo sapiens cytochrome P450, family 27, subfamily A, polypeptide 1 (CYP27A1), nuclear gene encoding mitochondrial protein, mRNA.	CYP27; CTX; CP27
1410368	JRK	-1.52943	1.52943	-7.35625	2.77054e-08	1.68159e-07	NM_003724.2	8629	NP_003715.2	ILMN_1661307	1410368	S	Homo sapiens jerky homolog (mouse) (JRK), transcript variant 1, mRNA.	DKFZp686C24207; JH8; FLJ45729
1240253	CTTNBP2NL	2.10437	2.10437	7.35435	2.78495e-08	1.68824e-07	NM_018704.1	55917	NP_061174.1	ILMN_1719517	1240253	S	Homo sapiens CTTNBP2 N-terminal like (CTTNBP2NL), mRNA.	DKFZp547A023; FLJ13278
130064	AGA	-2.7242	2.7242	-7.35428	2.78544e-08	1.68824e-07	NM_000027.2	175	NP_000018.1	ILMN_1802631	130064	S	Homo sapiens aspartylglucosaminidase (AGA), mRNA.	AGU; ASRG; GA
2360341	DPCR1	1.79427	1.79427	7.35232	2.80038e-08	1.69609e-07	NM_080870.2	135656	NP_543146.1	ILMN_1687625	2360341	S	Homo sapiens diffuse panbronchiolitis critical region 1 (DPCR1), mRNA.	MGC126712; MGC126710; bCX105N19.6; PBLT
4040196	YTHDC1	2.60629	2.60629	7.35152	2.8065e-08	1.6986e-07	NM_001031732.2	91746	NP_001026902.1	ILMN_1670878	4040196	I	Homo sapiens YTH domain containing 1 (YTHDC1), transcript variant 1, mRNA.	YT521-B; YT521; KIAA1966
2760427	PYGL	2.0833	2.0833	7.34747	2.8377e-08	1.71627e-07	NM_002863.3	5836	NP_002854.3	ILMN_1696187	2760427	S	Homo sapiens phosphorylase, glycogen, liver (PYGL), mRNA.
7400400	MMP3	-1.4762	1.4762	-7.34642	2.84584e-08	1.71997e-07	NM_002422.3	4314	NP_002413.1	ILMN_1784459	7400400	S	Homo sapiens matrix metallopeptidase 3 (stromelysin 1, progelatinase) (MMP3), mRNA.	STR1; STMY; MGC126102; STMY1; SL-1; MGC126103; MGC126104; MMP-3
5670167	DGCR2	-5.67829	5.67829	-7.33677	2.92168e-08	1.76456e-07	NM_005137.2	9993	NP_005128.1	ILMN_1713301	5670167	S	Homo sapiens DiGeorge syndrome critical region gene 2 (DGCR2), mRNA.	DKFZp686I1730; LAN; SEZ-12; IDD; KIAA0163; DGS-C
6420161	STK36	-4.72447	4.72447	-7.3358	2.92943e-08	1.76799e-07	NM_015690.2	27148	NP_056505.1	ILMN_1693538	6420161	S	Homo sapiens serine/threonine kinase 36, fused homolog (Drosophila) (STK36), mRNA.	FU; DKFZp434N0223; KIAA1278
6020725	DGAT2L3	1.48631	1.48631	7.33546	2.93213e-08	1.76837e-07	NM_001013579.1	158833	NP_001013597.1	ILMN_1668162	6020725	S	Homo sapiens diacylglycerol O-acyltransferase 2-like 3 (DGAT2L3), mRNA.	DGA2; AWAT1
5130692	DDX17	3.44838	3.44838	7.33517	2.93452e-08	1.76841e-07	NM_030881.3	10521	NP_112020.1	ILMN_1774513	5130692	I	Homo sapiens DEAD (Asp-Glu-Ala-Asp) box polypeptide 17 (DDX17), transcript variant 2, mRNA.	DKFZp761H2016; RH70; P72
2680010	RASSF5	1.84445	1.84445	7.33494	2.93632e-08	1.76841e-07	NM_182665.2	83593	NP_872606.1	ILMN_1669189	2680010	I	Homo sapiens Ras association (RalGDS/AF-6) domain family member 5 (RASSF5), transcript variant 3, mRNA.	NORE1B; RAPL; MGC10823; Maxp1; NORE1A; MGC17344; NORE1; RASSF3
3400674	MRPS15	-1.7048	1.7048	-7.33338	2.94883e-08	1.7747e-07	NM_031280.2	64960	NP_112570.2	ILMN_1680703	3400674	S	Homo sapiens mitochondrial ribosomal protein S15 (MRPS15), nuclear gene encoding mitochondrial protein, mRNA.	RPMS15; MPR-S15; FLJ11564; DC37
870553	ZNF775	-5.37924	5.37924	-7.32914	2.98317e-08	1.7941e-07	NM_173680.3	285971	NP_775951.2	ILMN_1691702	870553	S	Homo sapiens zinc finger protein 775 (ZNF775), mRNA.	MGC33584
6020398	IVD	-2.79884	2.79884	-7.32689	3.00152e-08	1.80387e-07	NM_002225.2	3712	NP_002216.1	ILMN_1724207	6020398	S	Homo sapiens isovaleryl Coenzyme A dehydrogenase (IVD), nuclear gene encoding mitochondrial protein, mRNA.	ACAD2
2600612	NCBP1	1.9058	1.9058	7.32604	3.00849e-08	1.80678e-07	NM_002486.4	4686	NP_002477.1	ILMN_1777528	2600612	S	Homo sapiens nuclear cap binding protein subunit 1, 80kDa (NCBP1), mRNA.	NCBP; CBP80; MGC2087
3310474	SLC17A4	1.52112	1.52112	7.32549	3.01306e-08	1.80826e-07	NM_005495.1	10050	NP_005486.1	ILMN_1720461	3310474	S	Homo sapiens solute carrier family 17 (sodium phosphate), member 4 (SLC17A4), mRNA.	MGC129623; KIAA2138; KAIA2138
2680482	C13orf27	-2.2838	2.2838	-7.32425	3.02322e-08	1.81309e-07	NM_138779.2	93081	NP_620134.2	ILMN_1682774	2680482	S	Homo sapiens chromosome 13 open reading frame 27 (C13orf27), mRNA.
2360348	CMPK2	11.8609	11.8609	7.32285	3.03484e-08	1.81878e-07	NM_207315.2	129607	NP_997198.2	ILMN_1783621	2360348	S	Homo sapiens cytidine monophosphate (UMP-CMP) kinase 2, mitochondrial (CMPK2), nuclear gene encoding mitochondrial protein, mRNA.	TYKi; UMP-CMPK2
70601	CUL1	2.31482	2.31482	7.32205	3.04142e-08	1.82144e-07	NM_003592.2	8454	NP_003583.2	ILMN_1749629	70601	S	Homo sapiens cullin 1 (CUL1), mRNA.	MGC149835; MGC149834
3170722	IFT74	2.13307	2.13307	7.3213	3.04772e-08	1.82394e-07	NM_001099222.1	80173	NP_001092692.1	ILMN_1777449	3170722	S	Homo sapiens intraflagellar transport 74 homolog (Chlamydomonas) (IFT74), transcript variant 2, mRNA.	CMG-1; FLJ22621; CCDC2; CMG1; MGC111562
1740487	BPHL	-2.07463	2.07463	-7.32048	3.05453e-08	1.82674e-07	NM_004332.1	670	NP_004323.1	ILMN_1657746	1740487	S	Homo sapiens biphenyl hydrolase-like (serine hydrolase) (BPHL), mRNA.	MCNAA; MGC41865; Bph-rp; MGC125930
3780411	C1orf43	2.19224	2.19224	7.30789	3.16139e-08	1.88932e-07	NM_015449.2	25912	NP_056264.1	ILMN_1729509	3780411	A	Homo sapiens chromosome 1 open reading frame 43 (C1orf43), transcript variant 1, mRNA.	NS5ATP4; HSPC012; DKFZp586G1722; S863-3; MGC111001; NICE-3
3190735	SSNA1	-2.85784	2.85784	-7.30688	3.17011e-08	1.89321e-07	NM_003731.1	8636	NP_003722.1	ILMN_1715705	3190735	S	Homo sapiens Sjogren syndrome nuclear autoantigen 1 (SSNA1), mRNA.	NA14; NA-14; N14
1450376	KIAA0556	2.35412	2.35412	7.30528	3.18395e-08	1.90015e-07	NM_015202.1	23247	NP_056017.1	ILMN_1753426	1450376	S	Homo sapiens KIAA0556 (KIAA0556), mRNA.
6040577	SLAMF8	-1.55289	1.55289	-7.30342	3.20022e-08	1.9072e-07	NM_020125.2	56833	NP_064510.1	ILMN_1667224	6040577	S	Homo sapiens SLAM family member 8 (SLAMF8), mRNA.	SBBI42; MGC129578; FLJ20442; BLAME
7550402	TIMM44	-2.83157	2.83157	-7.30342	3.20022e-08	1.9072e-07	NM_006351.2	10469	NP_006342.2	ILMN_1784031	7550402	S	Homo sapiens translocase of inner mitochondrial membrane 44 homolog (yeast) (TIMM44), nuclear gene encoding mitochondrial protein, mRNA.	DKFZp686H05241; TIM44
3940358	OSBPL8	3.57128	3.57128	7.303	3.20383e-08	1.90802e-07	NM_001003712.1	114882	NP_001003712.1	ILMN_1782459	3940358	A	Homo sapiens oxysterol binding protein-like 8 (OSBPL8), transcript variant 2, mRNA.	MSTP120; ORP8; MST120; MGC126578; DKFZp686A11164; OSBP10; MGC133203
1170154	ZNF3	1.81262	1.81262	7.30184	3.21402e-08	1.91276e-07	NM_032924.3	7551	NP_116313.3	ILMN_1786215	1170154	A	Homo sapiens zinc finger protein 3 (ZNF3), transcript variant 2, mRNA.	HF.12; KOX25; PP838; Zfp113; FLJ20216; A8-51
6200161	CECR6	-2.27099	2.27099	-7.30141	3.21784e-08	1.91369e-07	NM_031890.2	27439	NP_114096.1	ILMN_1702229	6200161	S	Homo sapiens cat eye syndrome chromosome region, candidate 6 (CECR6), mRNA.
6450484	TRPS1	1.90522	1.90522	7.29806	3.24742e-08	1.92994e-07	NM_014112.2	7227	NP_054831.2	ILMN_1814557	6450484	S	Homo sapiens trichorhinophalangeal syndrome I (TRPS1), mRNA.	MGC134928; GC79
5960398	NT5E	-2.18006	2.18006	-7.2975	3.25235e-08	1.93153e-07	NM_002526.1	4907	NP_002517.1	ILMN_1697220	5960398	S	Homo sapiens 5'-nucleotidase, ecto (CD73) (NT5E), mRNA.	eN; eNT; NT5; NT; CD73; NTE; E5NT
3830372	PAXIP1	-2.69985	2.69985	-7.2957	3.26838e-08	1.93971e-07	NM_007349.3	22976	NP_031375.3	ILMN_1680193	3830372	S	Homo sapiens PAX interacting (with transcription-activation domain) protein 1 (PAXIP1), mRNA.	TNRC2; PACIP1; CAGF29; PAXIP1L; CAGF28; PTIP; FLJ41049
1050681	ZNF286A	1.48715	1.48715	7.29405	3.28322e-08	1.94716e-07	NM_020652.1	57335	NP_065703.1	ILMN_1663858	1050681	S	Homo sapiens zinc finger protein 286A (ZNF286A), mRNA.	KIAA1874; MGC149627; MGC156181; ZNF286
1010739	C3orf15	-2.12269	2.12269	-7.29361	3.28713e-08	1.94813e-07	NM_033364.3	89876	NP_203528.2	ILMN_1676749	1010739	S	Homo sapiens chromosome 3 open reading frame 15 (C3orf15), mRNA.	AAT1alpha; AAT1; DKFZp781A2221
6550537	CDC27	1.71814	1.71814	7.29206	3.30112e-08	1.95507e-07	NM_001256.2	996	NP_001247.2	ILMN_1746533	6550537	S	Homo sapiens cell division cycle 27 homolog (S. cerevisiae) (CDC27), mRNA.	D17S978E; HNUC; APC3; D0S1430E; CDC27Hs
3360086	NCOA6	1.78128	1.78128	7.29043	3.31587e-08	1.96124e-07	NM_014071.2	23054	NP_054790.2	ILMN_1695797	3360086	S	Homo sapiens nuclear receptor coactivator 6 (NCOA6), mRNA.	TRBP; AIB3; HOXA7; ANTP; HOX1.1; ASC2; RAP250; KIAA0181; PRIP; NRC
6180168	NCF4	1.83442	1.83442	7.2904	3.31612e-08	1.96124e-07	NM_013416.2	4689	NP_038202.1	ILMN_1757361	6180168	I	Homo sapiens neutrophil cytosolic factor 4, 40kDa (NCF4), transcript variant 2, mRNA.	SH3PXD4; P40PHOX; MGC3810; NCF
4760349	LRP10	3.03325	3.03325	7.28741	3.34328e-08	1.97593e-07	NM_014045.3	26020	NP_054764.2	ILMN_1670272	4760349	S	Homo sapiens low density lipoprotein receptor-related protein 10 (LRP10), mRNA.	MST087; MGC142276; LRP9; MGC8675; DKFZP564C1940; MSTP087; MGC142274
5860068	ZAP70	1.45022	1.45022	7.28212	3.39199e-08	2.00333e-07	NM_001079.3	7535	NP_001070.2	ILMN_1804104	5860068	I	Homo sapiens zeta-chain (TCR) associated protein kinase 70kDa (ZAP70), transcript variant 1, mRNA.	ZAP-70; TZK; FLJ17670; STD; FLJ17679; SRK
3870438	EVC	-1.4476	1.4476	-7.28125	3.40005e-08	2.00671e-07	NM_153717.2	2121	NP_714928.1	ILMN_1671562	3870438	I	Homo sapiens Ellis van Creveld syndrome (EVC), mRNA.	EVCL; MGC105107; DWF-1
4290273	NUDCD3	-2.48452	2.48452	-7.27366	3.47144e-08	2.04743e-07	NM_015332.3	23386	NP_056147.2	ILMN_1796900	4290273	S	Homo sapiens NudC domain containing 3 (NUDCD3), mRNA.	KIAA1068; NudCL
4590392	MCCD1	-1.43459	1.43459	-7.27297	3.478e-08	2.04989e-07	NM_001011700.1	401250	NP_001011700.1	ILMN_1763092	4590392	S	Homo sapiens mitochondrial coiled-coil domain 1 (MCCD1), mRNA.
5860358	CANT1	2.1328	2.1328	7.26956	3.51058e-08	2.06766e-07	NM_138793.2	124583	NP_620148.1	ILMN_1664012	5860358	S	Homo sapiens calcium activated nucleotidase 1 (CANT1), mRNA.	SHAPY; SCAN-1
1780152	SFMBT1	-1.77625	1.77625	-7.26695	3.53568e-08	2.08102e-07	NM_016329.2	51460	NP_057413.2	ILMN_1741585	1780152	A	Homo sapiens Scm-like with four mbt domains 1 (SFMBT1), transcript variant 3, mRNA.	RU1; DKFZp434L243; SFMBT
4920382	VAC14	1.75014	1.75014	7.25988	3.60481e-08	2.12024e-07	NM_018052.3	55697	NP_060522.3	ILMN_1799024	4920382	I	Homo sapiens Vac14 homolog (S. cerevisiae) (VAC14), mRNA.	TAX1BP2; FLJ36622; MGC149816; TRX; ArPIKfyve; FLJ10305; MGC149815
630176	TMCC1	1.4156	1.4156	7.25932	3.61026e-08	2.12199e-07	NM_001017395.1	23023	NP_001017395.1	ILMN_1678212	630176	I	Homo sapiens transmembrane and coiled-coil domain family 1 (TMCC1), transcript variant 1, mRNA.	DKFZp686M0169; FLJ42680
7210367	KCNMA1	1.57259	1.57259	7.25799	3.62348e-08	2.12829e-07	NM_001014797.1	3778	NP_001014797.1	ILMN_1740508	7210367	I	Homo sapiens potassium large conductance calcium-activated channel, subfamily M, alpha member 1 (KCNMA1), transcript variant 1, mRNA.	MaxiK; SLO-ALPHA; MGC71881; SAKCA; BKTM; mSLO1; SLO; KCa1.1; DKFZp686K1437
7100280	C11orf48	-2.25316	2.25316	-7.25544	3.64884e-08	2.14172e-07	NM_024099.3	79081	NP_077004.2	ILMN_1739345	7100280	S	Homo sapiens chromosome 11 open reading frame 48 (C11orf48), mRNA.	MGC2477
6510176	TUBA1B	-1.97971	1.97971	-7.25391	3.66414e-08	2.14923e-07	NM_006082.2	10376	NP_006073.2	ILMN_1800261	6510176	S	Homo sapiens tubulin, alpha 1b (TUBA1B), mRNA.	K-ALPHA-1
5090670	LHFPL3	-1.64129	1.64129	-7.25356	3.66771e-08	2.14985e-07	NM_199000.2	375612	NP_945351.1	ILMN_1663718	5090670	S	Homo sapiens lipoma HMGIC fusion partner-like 3 (LHFPL3), mRNA.	LHFPL4
4290161	TTC7B	2.19847	2.19847	7.25323	3.67095e-08	2.15027e-07	NM_001010854.1	145567	NP_001010854.1	ILMN_1718971	4290161	S	Homo sapiens tetratricopeptide repeat domain 7B (TTC7B), mRNA.	c14_5685; TTC7L1
5490343	GOLGA7	-1.46156	1.46156	-7.25121	3.69132e-08	2.16072e-07	NM_001002296.1	51125	NP_001002296.1	ILMN_1805221	5490343	I	Homo sapiens golgi autoantigen, golgin subfamily a, 7 (GOLGA7), transcript variant 2, mRNA.	MGC4876; GOLGA3AP1; GCP16; MGC21096; HSPC041
770692	C9orf114	-2.24674	2.24674	-7.25086	3.69493e-08	2.16136e-07	NM_016390.2	51490	NP_057474.2	ILMN_1803317	770692	S	Homo sapiens chromosome 9 open reading frame 114 (C9orf114), mRNA.	RP11-545E17.7; HSPC109; MGC29492; DKFZP566D143
2900193	TAF5	-2.07466	2.07466	-7.24929	3.71082e-08	2.16917e-07	NM_006951.3	6877	NP_008882.2	ILMN_1684802	2900193	S	Homo sapiens TAF5 RNA polymerase II, TATA box binding protein (TBP)-associated factor, 100kDa (TAF5), mRNA.	TAFII100; TAF2D
5900398	FAIM	1.45927	1.45927	7.24698	3.73434e-08	2.18143e-07	NM_001033030.1	55179	NP_001028202.1	ILMN_1723268	5900398	I	Homo sapiens Fas apoptotic inhibitory molecule (FAIM), transcript variant 1, mRNA.	FAIM1
2320762	ATP5G2	1.49838	1.49838	7.24515	3.75315e-08	2.19091e-07	NM_001002031.2	517	NP_001002031.1	ILMN_1807798	2320762	I	Homo sapiens ATP synthase, H+ transporting, mitochondrial F0 complex, subunit C2 (subunit 9) (ATP5G2), nuclear gene encoding mitochondrial protein, transcript variant 1, mRNA.
6900278	FYCO1	-2.60652	2.60652	-7.24455	3.75931e-08	2.19144e-07	NM_024513.1	79443	NP_078789.1	ILMN_1709032	6900278	S	Homo sapiens FYVE and coiled-coil domain containing 1 (FYCO1), mRNA.	FLJ13335; RUFY3; ZFYVE7; MGC126517; MGC126519
2260615	PRPF3	-2.21066	2.21066	-7.2444	3.76083e-08	2.19144e-07	NM_004698.1	9129	NP_004689.1	ILMN_1715392	2260615	S	Homo sapiens PRP3 pre-mRNA processing factor 3 homolog (S. cerevisiae) (PRPF3), mRNA.	HPRP3P; HPRP3; Prp3p; RP18; PRP3
1400576	KIF25	-1.49825	1.49825	-7.24431	3.76173e-08	2.19144e-07	NM_005355.3	3834	NP_005346.3	ILMN_1676679	1400576	A	Homo sapiens kinesin family member 25 (KIF25), transcript variant 2, mRNA.	KNSL3; MGC163361
1780097	CRTC1	1.92374	1.92374	7.24317	3.77349e-08	2.19679e-07	NM_015321.2	23373	NP_056136.2	ILMN_1699843	1780097	A	Homo sapiens CREB regulated transcription coactivator 1 (CRTC1), transcript variant 1, mRNA.	WAMTP1; MECT1; KIAA0616; TORC1; FLJ14027
2450368	GTF2A2	2.49607	2.49607	7.24239	3.78154e-08	2.19998e-07	NM_004492.1	2958	NP_004483.1	ILMN_1753719	2450368	S	Homo sapiens general transcription factor IIA, 2, 12kDa (GTF2A2), mRNA.	TFIIA; TF2A2; HsT18745
3800079	C19orf56	-1.91899	1.91899	-7.23696	3.83823e-08	2.23144e-07	NM_016145.2	51398	NP_057229.1	ILMN_1757914	3800079	S	Homo sapiens chromosome 19 open reading frame 56 (C19orf56), mRNA.	PTD008
4830240	LEKR1	-1.3518	1.3518	-7.23526	3.8562e-08	2.24037e-07	NM_001004316.1	389170	NP_001004316.1	ILMN_1684492	4830240	S	Homo sapiens leucine, glutamate and lysine rich 1 (LEKR1), mRNA.	FLJ16641
2230730	SRBD1	1.9285	1.9285	7.23474	3.86167e-08	2.24202e-07	NM_018079.3	55133	NP_060549.3	ILMN_1798827	2230730	S	Homo sapiens S1 RNA binding domain 1 (SRBD1), mRNA.	FLJ10379
6370368	TDRD3	1.45055	1.45055	7.2337	3.87269e-08	2.24636e-07	NM_030794.1	81550	NP_110421.1	ILMN_1745811	6370368	S	Homo sapiens tudor domain containing 3 (TDRD3), mRNA.	RP11-459E2.1; FLJ21007
160132	BAT1	5.30989	5.30989	7.23354	3.87438e-08	2.24636e-07	NM_080598.4	7919	NP_542165.1	ILMN_1686626	160132	A	Homo sapiens HLA-B associated transcript 1 (BAT1), transcript variant 2, mRNA.	UAP56; DDX39B; D6S81E
4490142	NRBP2	-2.57553	2.57553	-7.23158	3.89519e-08	2.25577e-07	NM_178564.2	340371	NP_848659.1	ILMN_1733248	4490142	S	Homo sapiens nuclear receptor binding protein 2 (NRBP2), mRNA.	pp9320; TRG16; MGC138699; DKFZp434P086
3170689	NKTR	-2.52273	2.52273	-7.23152	3.8959e-08	2.25577e-07	NM_005385.3	4820	NP_005376.2	ILMN_1721621	3170689	A	Homo sapiens natural killer-tumor recognition sequence (NKTR), mRNA.	DKFZp686J06106; DKFZp686G0426; p104; DKFZp686N24126; MGC90527; DKFZp686F1754
7380347	TRAIP	-1.4303	1.4303	-7.23101	3.90129e-08	2.25736e-07	NM_005879.2	10293	NP_005870.2	ILMN_1715540	7380347	S	Homo sapiens TRAF interacting protein (TRAIP), mRNA.	TRIP; RNF206
2510224	ANKRD57	-5.11339	5.11339	-7.22846	3.92864e-08	2.27165e-07	NM_023016.3	65124	NP_075392.2	ILMN_1724040	2510224	S	Homo sapiens ankyrin repeat domain 57 (ANKRD57), mRNA.	C2orf26
2680064	SYVN1	2.56419	2.56419	7.22691	3.94536e-08	2.27978e-07	NM_032431.2	84447	NP_115807.1	ILMN_1803143	2680064	A	Homo sapiens synovial apoptosis inhibitor 1, synoviolin (SYVN1), transcript variant 1, mRNA.	KIAA1810; MGC40372; HRD1
1240523	RPL41	1.59177	1.59177	7.22318	3.98594e-08	2.3005e-07	NM_001035267.1	6171	NP_001030344.1	ILMN_1710001	1240523	S	Homo sapiens ribosomal protein L41 (RPL41), transcript variant 2, mRNA.
4540646	RNF112	-1.42342	1.42342	-7.22312	3.98659e-08	2.3005e-07	NM_007148.3	7732	NP_009079.1	ILMN_1744676	4540646	S	Homo sapiens ring finger protein 112 (RNF112), mRNA.	BFP; RNF112
150605	YTHDC2	2.0179	2.0179	7.22187	4.00024e-08	2.30681e-07	NM_022828.2	64848	NP_073739.2	ILMN_1725760	150605	S	Homo sapiens YTH domain containing 2 (YTHDC2), mRNA.
1940343	PANX1	2.13426	2.13426	7.21847	4.03774e-08	2.32687e-07	NM_015368.3	24145	NP_056183.2	ILMN_1697817	1940343	S	Homo sapiens pannexin 1 (PANX1), mRNA.	MRS1; MGC21309; UNQ2529
7570475	COX7C	1.78714	1.78714	7.21576	4.06786e-08	2.34265e-07	NM_001867.2	1350	NP_001858.1	ILMN_1798189	7570475	S	Homo sapiens cytochrome c oxidase subunit VIIc (COX7C), nuclear gene encoding mitochondrial protein, mRNA.
1710368	EZH2	3.3649	3.3649	7.21288	4.10001e-08	2.35953e-07	NM_152998.1	2146	NP_694543.1	ILMN_1708105	1710368	A	Homo sapiens enhancer of zeste homolog 2 (Drosophila) (EZH2), transcript variant 2, mRNA.	EZH1; ENX-1; MGC9169; KMT6
540056	PCCB	-2.18868	2.18868	-7.21244	4.10504e-08	2.35953e-07	NM_000532.3	5096	NP_000523.2	ILMN_1761010	540056	S	Homo sapiens propionyl Coenzyme A carboxylase, beta polypeptide (PCCB), nuclear gene encoding mitochondrial protein, mRNA.	DKFZp451E113
6660601	HMOX1	-4.20118	4.20118	-7.2124	4.10544e-08	2.35953e-07	NM_002133.1	3162	NP_002124.1	ILMN_1800512	6660601	S	Homo sapiens heme oxygenase (decycling) 1 (HMOX1), mRNA.	HO-1; bK286B10
2350189	GBP3	-2.16346	2.16346	-7.21186	4.11161e-08	2.36148e-07	NM_018284.2	2635	NP_060754.2	ILMN_1725314	2350189	S	Homo sapiens guanylate binding protein 3 (GBP3), mRNA.	DKFZp686L15228; DKFZp686E0974; FLJ10961
3610327	OAS2	5.7245	5.7245	7.21146	4.11602e-08	2.36243e-07	NM_016817.2	4939	NP_058197.2	ILMN_1709333	3610327	A	Homo sapiens 2'-5'-oligoadenylate synthetase 2, 69/71kDa (OAS2), transcript variant 1, mRNA.	MGC78578
5130066	CLN8	-3.48614	3.48614	-7.20562	4.18253e-08	2.39899e-07	NM_018941.3	2055	NP_061764.2	ILMN_1684576	5130066	S	Homo sapiens ceroid-lipofuscinosis, neuronal 8 (epilepsy, progressive with mental retardation) (CLN8), mRNA.	FLJ39417; EPMR; C8orf61
1230523	COMMD3	-2.06968	2.06968	-7.20492	4.1906e-08	2.40177e-07	NM_012071.2	23412	NP_036203.1	ILMN_1690392	1230523	S	Homo sapiens COMM domain containing 3 (COMMD3), mRNA.	C10orf8; DKFZp686K0399; BUP; FLJ45471
4490615	TSPAN3	-2.97845	2.97845	-7.20471	4.19299e-08	2.40177e-07	NM_005724.4	10099	NP_005715.1	ILMN_1790549	4490615	A	Homo sapiens tetraspanin 3 (TSPAN3), transcript variant 1, mRNA.	TM4SF8; TM4-A; TSPAN-3
2690762	PLAA	-1.46976	1.46976	-7.20443	4.19618e-08	2.40199e-07	NM_004253.3	9373	NP_004244.1	ILMN_1704410	2690762	I	Homo sapiens phospholipase A2-activating protein (PLAA), transcript variant 2, mRNA.	FLJ11281; PLA2P; PLAP; FLJ12699
7560136	WDR92	-2.50398	2.50398	-7.20319	4.21043e-08	2.40854e-07	NM_138458.2	116143	NP_612467.1	ILMN_1662065	7560136	S	Homo sapiens WD repeat domain 92 (WDR92), mRNA.	FLJ31741
730541	PCID2	-2.09165	2.09165	-7.2023	4.22073e-08	2.41282e-07	NM_018386.1	55795	NP_060856.1	ILMN_1788024	730541	S	Homo sapiens PCI domain containing 2 (PCID2), mRNA.	MGC16774; FLJ11305; F10; RP11-98F14.6
4590687	ITSN2	-1.45813	1.45813	-7.1981	4.26964e-08	2.43914e-07	NM_147152.1	50618	NP_671494.1	ILMN_1714372	4590687	I	Homo sapiens intersectin 2 (ITSN2), transcript variant 2, mRNA.	SWA; SH3P18; KIAA1256; SWAP; SH3D1B
4150079	PRKAA1	-2.1201	2.1201	-7.19399	4.31808e-08	2.46517e-07	NM_006251.5	5562	NP_006242.5	ILMN_1783889	4150079	A	Homo sapiens protein kinase, AMP-activated, alpha 1 catalytic subunit (PRKAA1), transcript variant 1, mRNA.	MGC57364; AMPK; MGC33776; AMPKa1
60408	NFRKB	1.41029	1.41029	7.18998	4.36592e-08	2.49082e-07	NM_006165.2	4798	NP_006156.2	ILMN_1718990	60408	S	Homo sapiens nuclear factor related to kappaB binding protein (NFRKB), mRNA.	DKFZp547B2013
4010279	CNOT2	2.25984	2.25984	7.1885	4.38364e-08	2.49926e-07	NM_014515.4	4848	NP_055330.1	ILMN_1772651	4010279	S	Homo sapiens CCR4-NOT transcription complex, subunit 2 (CNOT2), mRNA.	NOT2; HSPC131; CDC36; NOT2H
2750242	TNN	1.5148	1.5148	7.18375	4.44113e-08	2.52806e-07	NM_022093.1	63923	NP_071376.1	ILMN_1753789	2750242	S	Homo sapiens tenascin N (TNN), mRNA.	TN-W
6330445	CASP3	2.48145	2.48145	7.18369	4.44191e-08	2.52806e-07	NM_004346.3	836	NP_004337.2	ILMN_1731639	6330445	I	Homo sapiens caspase 3, apoptosis-related cysteine peptidase (CASP3), transcript variant alpha, mRNA.	CPP32B; SCA-1; CPP32
3800132	TMPRSS9	1.41476	1.41476	7.1836	4.44303e-08	2.52806e-07	NM_182973.1	360200	NP_892018.1	ILMN_1770387	3800132	S	Homo sapiens transmembrane protease, serine 9 (TMPRSS9), mRNA.	FLJ16193
1580373	NAPA	1.93077	1.93077	7.17628	4.53317e-08	2.57764e-07	NM_003827.2	8775	NP_003818.2	ILMN_1713285	1580373	S	Homo sapiens N-ethylmaleimide-sensitive factor attachment protein, alpha (NAPA), mRNA.	SNAPA
2000220	HEATR6	-2.76462	2.76462	-7.17429	4.55798e-08	2.59002e-07	NM_022070.4	63897	NP_071353.4	ILMN_1791106	2000220	S	Homo sapiens HEAT repeat containing 6 (HEATR6), mRNA.	DKFZp686D22141; MGC148096; FLJ22087; ABC1
1940735	PLCB1	1.59885	1.59885	7.16948	4.61861e-08	2.62273e-07	NM_182734.1	23236	NP_877398.1	ILMN_1708432	1940735	I	Homo sapiens phospholipase C, beta 1 (phosphoinositide-specific) (PLCB1), transcript variant 2, mRNA.	FLJ45792; PLC-154; PLC-I; PI-PLC
5050112	C10orf119	-1.83418	1.83418	-7.16881	4.62717e-08	2.62585e-07	NM_024834.2	79892	NP_079110.1	ILMN_1761411	5050112	S	Homo sapiens chromosome 10 open reading frame 119 (C10orf119), mRNA.	FLJ36756; FLJ13081; MCMBP; MCM-BP
5360184	RNF6	2.83231	2.83231	7.16785	4.63932e-08	2.631e-07	NM_005977.2	6049	NP_005968.1	ILMN_1725306	5360184	A	Homo sapiens ring finger protein (C3H2C3 type) 6 (RNF6), transcript variant 1, mRNA.	DKFZp686P0776
3780717	SRXN1	-7.47299	7.47299	-7.16125	4.72423e-08	2.67696e-07	NM_080725.1	140809	NP_542763.1	ILMN_1804822	3780717	S	Homo sapiens sulfiredoxin 1 homolog (S. cerevisiae) (SRXN1), mRNA.	Npn3; SRX1; C20orf139; YKL086W; dJ850E9.2
4180491	C17orf81	-3.01141	3.01141	-7.16107	4.72663e-08	2.67696e-07	NM_203413.1	23587	NP_981958.1	ILMN_1672554	4180491	A	Homo sapiens chromosome 17 open reading frame 81 (C17orf81), transcript variant 2, mRNA.	HSPC002; MSTP071; MST071; DERP6
5690575	SLC22A12	1.5226	1.5226	7.16004	4.73992e-08	2.68271e-07	NM_144585.2	116085	NP_653186.2	ILMN_1766083	5690575	A	Homo sapiens solute carrier family 22 (organic anion/urate transporter), member 12 (SLC22A12), transcript variant 1, mRNA.	OAT4L; URAT1; RST
5290289	RPS29	1.58034	1.58034	7.15757	4.77226e-08	2.69923e-07	NM_001032.3	6235	NP_001023.1	ILMN_1694742	5290289	A	Homo sapiens ribosomal protein S29 (RPS29), transcript variant 1, mRNA.
6020487	USP39	-2.40789	2.40789	-7.15529	4.80225e-08	2.7144e-07	NM_006590.2	10713	NP_006581.2	ILMN_1659523	6020487	S	Homo sapiens ubiquitin specific peptidase 39 (USP39), mRNA.	SAD1; MGC75069; HSPC332; CGI-21
4280017	FOS	6.57993	6.57993	7.15491	4.8073e-08	2.71483e-07	NM_005252.2	2353	NP_005243.1	ILMN_1669523	4280017	S	Homo sapiens v-fos FBJ murine osteosarcoma viral oncogene homolog (FOS), mRNA.	c-fos
1110246	ZNF768	2.00744	2.00744	7.15475	4.80936e-08	2.71483e-07	NM_024671.3	79724	NP_078947.3	ILMN_1791820	1110246	S	Homo sapiens zinc finger protein 768 (ZNF768), mRNA.	FLJ23436
3940564	FAM131A	-3.69891	3.69891	-7.15315	4.83063e-08	2.72394e-07	NM_144635.3	131408	NP_653236.2	ILMN_1729217	3940564	S	Homo sapiens family with sequence similarity 131, member A (FAM131A), mRNA.	MGC21688; PRO1378; FLAT715; C3orf40
1240553	SESN1	-2.13317	2.13317	-7.15305	4.83188e-08	2.72394e-07	NM_014454.1	27244	NP_055269.1	ILMN_1800626	1240553	S	Homo sapiens sestrin 1 (SESN1), mRNA.	SEST1; MGC138241; MGC142129; PA26; RP11-787I22.1
6380193	DLX3	-1.37484	1.37484	-7.15252	4.83896e-08	2.72614e-07	NM_005220.2	1747	NP_005211.1	ILMN_1789357	6380193	S	Homo sapiens distal-less homeobox 3 (DLX3), mRNA.	TDO
3830093	LMCD1	-4.33702	4.33702	-7.14748	4.9064e-08	2.76231e-07	NM_014583.2	29995	NP_055398.1	ILMN_1754969	3830093	S	Homo sapiens LIM and cysteine-rich domains 1 (LMCD1), mRNA.
3990600	TMEM93	-2.57883	2.57883	-7.14704	4.91243e-08	2.76389e-07	NM_031298.2	83460	NP_112588.1	ILMN_1758674	3990600	A	Homo sapiens transmembrane protein 93 (TMEM93), transcript variant 2, mRNA.	MGC2963
6290112	SRPR	2.13513	2.13513	7.14488	4.94158e-08	2.77846e-07	NM_003139.2	6734	NP_003130.2	ILMN_1785660	6290112	S	Homo sapiens signal recognition particle receptor (docking protein) (SRPR), mRNA.	SRP-alpha; MGC9571; MGC3650; Sralpha; DP; MGC17355
540075	NPC2	-1.7683	1.7683	-7.14437	4.94852e-08	2.78053e-07	NM_006432.3	10577	NP_006423.1	ILMN_1716678	540075	S	Homo sapiens Niemann-Pick disease, type C2 (NPC2), mRNA.	MGC1333; NP-C2; HE1
5870148	CHD1L	-2.4268	2.4268	-7.14384	4.95576e-08	2.78278e-07	NM_004284.3	9557	NP_004275.3	ILMN_1786016	5870148	S	Homo sapiens chromodomain helicase DNA binding protein 1-like (CHD1L), mRNA.	ALC1; CHDL; FLJ22530
4050609	DNAJA2	3.20282	3.20282	7.14291	4.9685e-08	2.7881e-07	NM_005880.2	10294	NP_005871.1	ILMN_1770127	4050609	S	Homo sapiens DnaJ (Hsp40) homolog, subfamily A, member 2 (DNAJA2), mRNA.	RDJ2; DNAJ; DJA2; DNJ3; HIRIP4; PRO3015; CPR3
5910148	ACYP1	-2.13088	2.13088	-7.13874	5.02573e-08	2.81836e-07	NM_001107.3	97	NP_001098.1	ILMN_1694233	5910148	A	Homo sapiens acylphosphatase 1, erythrocyte (common) type (ACYP1), transcript variant 1, mRNA.	ACYPE
4850296	HCFC1	-3.05393	3.05393	-7.13649	5.05702e-08	2.83405e-07	NM_005334.2	3054	NP_005325.2	ILMN_1732705	4850296	S	Homo sapiens host cell factor C1 (VP16-accessory protein) (HCFC1), mRNA.	HFC1; MGC70925; VCAF; HCF-1; CFF; HCF1
2100368	GOLT1B	2.60375	2.60375	7.13573	5.06748e-08	2.83805e-07	NM_016072.3	51026	NP_057156.1	ILMN_1767837	2100368	S	Homo sapiens golgi transport 1 homolog B (S. cerevisiae) (GOLT1B), mRNA.	GOT1; YMR292W; CGI-141
2680450	HIST1H1D	4.89099	4.89099	7.132	5.11981e-08	2.86548e-07	NM_005320.2	3007	NP_005311.1	ILMN_1749789	2680450	S	Homo sapiens histone cluster 1, H1d (HIST1H1D), mRNA.	H1.3; MGC138176; H1F3
4610239	PPP1R8	-3.02996	3.02996	-7.1299	5.14949e-08	2.88021e-07	NM_138558.1	5511	NP_612568.1	ILMN_1781526	4610239	A	Homo sapiens protein phosphatase 1, regulatory (inhibitor) subunit 8 (PPP1R8), transcript variant 2, mRNA.	NIPP-1; ARD1; PRO2047; NIPP1; ARD-1
1740364	STAMBP	-2.1317	2.1317	-7.12598	5.20528e-08	2.90951e-07	NM_006463.3	10617	NP_006454.1	ILMN_1739253	1740364	A	Homo sapiens STAM binding protein (STAMBP), transcript variant 1, mRNA.	MGC126518; AMSH; MGC126516
5220653	NARS	-2.04686	2.04686	-7.11949	5.29903e-08	2.95998e-07	NM_004539.3	4677	NP_004530.1	ILMN_1732216	5220653	S	Homo sapiens asparaginyl-tRNA synthetase (NARS), mRNA.	ASNRS; NARS1
5090209	AQP7	1.37271	1.37271	7.11768	5.32548e-08	2.97281e-07	NM_001170.1	364	NP_001161.1	ILMN_1738494	5090209	S	Homo sapiens aquaporin 7 (AQP7), mRNA.	MGC149555; AQP7L; MGC149556; AQPap; AQP9
7150475	WDR1	-2.38525	2.38525	-7.11694	5.3364e-08	2.97697e-07	NM_005112.4	9948	NP_005103.2	ILMN_1780036	7150475	A	Homo sapiens WD repeat domain 1 (WDR1), transcript variant 2, mRNA.	NORI-1; AIP1
3400088	CXXC1	-3.14414	3.14414	-7.1159	5.35162e-08	2.98351e-07	NM_014593.2	30827	NP_055408.1	ILMN_1691276	3400088	S	Homo sapiens CXXC finger 1 (PHD domain) (CXXC1), mRNA.	SPP1; HsT2645; 5830420C16Rik; hCGBP; CGBP; 2410002I16Rik; PHF18; PCCX1; CFP1
4290431	DPYSL3	-4.26846	4.26846	-7.11283	5.39711e-08	3.00691e-07	NM_001387.2	1809	NP_001378.1	ILMN_1679262	4290431	S	Homo sapiens dihydropyrimidinase-like 3 (DPYSL3), mRNA.	CRMP-4; DRP3; CRMP4; ULIP; DRP-3
630600	MDM2	1.78883	1.78883	7.10848	5.46215e-08	3.04117e-07	NM_002392.2	4193	NP_002383.2	ILMN_1736829	630600	I	Homo sapiens Mdm2 p53 binding protein homolog (mouse) (MDM2), transcript variant MDM2, mRNA.	hdm2; HDMX; MGC71221
1030438	RWDD1	1.60108	1.60108	7.10684	5.4868e-08	3.0529e-07	NM_016104.2	51389	NP_057188.2	ILMN_1812970	1030438	I	Homo sapiens RWD domain containing 1 (RWDD1), transcript variant 2, mRNA.	CGI-24; PTD013
2350195	MRE11A	-2.02476	2.02476	-7.10508	5.51342e-08	3.06572e-07	NM_005590.3	4361	NP_005581.2	ILMN_1760802	2350195	I	Homo sapiens MRE11 meiotic recombination 11 homolog A (S. cerevisiae) (MRE11A), transcript variant 2, mRNA.	MRE11B; MRE11; ATLD; HNGS1
3710440	CSDE1	-1.93018	1.93018	-7.10476	5.51826e-08	3.06642e-07	NM_001007553.1	7812	NP_001007554.1	ILMN_1685796	3710440	A	Homo sapiens cold shock domain containing E1, RNA-binding (CSDE1), transcript variant 1, mRNA.	DKFZp779B0247; D1S155E; DKFZp779J1455; FLJ26882; UNR; RP5-1000E10.3
7380280	ZNF710	1.44728	1.44728	7.10419	5.52701e-08	3.06928e-07	NM_198526.1	374655	NP_940928.1	ILMN_1788700	7380280	S	Homo sapiens zinc finger protein 710 (ZNF710), mRNA.	FLJ00306; DKFZp547K1113; MGC163413; FLJ37393
3290170	PAAF1	-2.29273	2.29273	-7.10291	5.54651e-08	3.07811e-07	NM_025155.1	80227	NP_079431.1	ILMN_1652753	3290170	S	Homo sapiens proteasomal ATPase-associated factor 1 (PAAF1), mRNA.	WDR71; FLJ11848; PAAF
7510554	C17orf58	-1.41364	1.41364	-7.09724	5.63386e-08	3.12457e-07	NM_181656.3	284018	NP_858042.2	ILMN_1688997	7510554	I	Homo sapiens chromosome 17 open reading frame 58 (C17orf58), transcript variant 2, mRNA.	MGC138278
7200195	TBX3	-1.40246	1.40246	-7.09543	5.6619e-08	3.13808e-07	NM_005996.3	6926	NP_005987.3	ILMN_1713449	7200195	A	Homo sapiens T-box 3 (TBX3), transcript variant 1, mRNA.	UMS; XHL; TBX3-ISO
510632	KLHL35	-1.5523	1.5523	-7.09459	5.67507e-08	3.14334e-07	NM_001039548.1	283212	NP_001034637.1	ILMN_1693471	510632	S	Homo sapiens kelch-like 35 (Drosophila) (KLHL35), mRNA.
5700324	UBL4A	-2.37576	2.37576	-7.0938	5.68743e-08	3.14815e-07	NM_014235.3	8266	NP_055050.1	ILMN_1742147	5700324	S	Homo sapiens ubiquitin-like 4A (UBL4A), mRNA.	G6PD; GDX; DXS254E; DX254E; UBL4
5720609	DYNC2LI1	1.6787	1.6787	7.09339	5.69384e-08	3.14966e-07	NM_016008.2	51626	NP_057092.2	ILMN_1811836	5720609	A	Homo sapiens dynein, cytoplasmic 2, light intermediate chain 1 (DYNC2LI1), transcript variant 1, mRNA.	CGI-60; LIC3; D2LIC; DKFZP564A033
5910095	CCDC115	-3.03544	3.03544	-7.09139	5.72535e-08	3.16504e-07	NM_032357.2	84317	NP_115733.2	ILMN_1730347	5910095	S	Homo sapiens coiled-coil domain containing 115 (CCDC115), mRNA.	ccp1; MGC12981; FLJ30131
2600114	GALNT3	-2.98056	2.98056	-7.0903	5.74251e-08	3.17094e-07	NM_004482.2	2591	NP_004473.1	ILMN_1671039	2600114	S	Homo sapiens UDP-N-acetyl-alpha-D-galactosamine:polypeptide N-acetylgalactosaminyltransferase 3 (GalNAc-T3) (GALNT3), mRNA.	DKFZp686C10199; MGC61909; GalNAc-T3; HFTC; HHS
6840255	GRM4	-1.37065	1.37065	-7.09014	5.74502e-08	3.17094e-07	NM_000841.1	2914	NP_000832.1	ILMN_1752843	6840255	S	Homo sapiens glutamate receptor, metabotropic 4 (GRM4), mRNA.	mGlu4; MGLUR4; GPRC1D
6290435	USP4	-2.45199	2.45199	-7.09001	5.74714e-08	3.17094e-07	NM_003363.2	7375	NP_003354.2	ILMN_1798712	6290435	A	Homo sapiens ubiquitin specific peptidase 4 (proto-oncogene) (USP4), transcript variant 1, mRNA.	MGC149848; Unph; UNP; MGC149849
5080301	EPS8L1	1.45251	1.45251	7.08833	5.77379e-08	3.18359e-07	NM_133180.2	54869	NP_573441.2	ILMN_1662950	5080301	I	Homo sapiens EPS8-like 1 (EPS8L1), transcript variant 1, mRNA.	DRC3; PP10566; EPS8R1; FLJ20258; MGC23164; MGC4642
6280079	CSTF2	-1.76939	1.76939	-7.08641	5.80442e-08	3.19842e-07	NM_001325.2	1478	NP_001316.1	ILMN_1653129	6280079	S	Homo sapiens cleavage stimulation factor, 3' pre-RNA, subunit 2, 64kDa (CSTF2), mRNA.	CstF-64
5090068	STX5	2.71682	2.71682	7.08547	5.8194e-08	3.20461e-07	NM_003164.3	6811	NP_003155.2	ILMN_1749345	5090068	I	Homo sapiens syntaxin 5 (STX5), mRNA.	STX5A; SED5
4590050	PHKA1	-1.46977	1.46977	-7.08478	5.83056e-08	3.20869e-07	NM_002637.2	5255	NP_002628.1	ILMN_1812503	4590050	S	Homo sapiens phosphorylase kinase, alpha 1 (muscle) (PHKA1), mRNA.	PHKA; MGC132604
5890300	DNAJC24	1.76931	1.76931	7.08373	5.84742e-08	3.21589e-07	NM_181706.4	120526	NP_859057.4	ILMN_1685930	5890300	S	Homo sapiens DnaJ (Hsp40) homolog, subfamily C, member 24 (DNAJC24), mRNA.	JJJ3; ZCSL3
4540739	FGF18	1.78338	1.78338	7.08307	5.85805e-08	3.21774e-07	NM_003862.1	8817	NP_003853.1	ILMN_1797030	4540739	I	Homo sapiens fibroblast growth factor 18 (FGF18), mRNA.	ZFGF5; FGF-18
4040242	FAM89A	-1.84369	1.84369	-7.08306	5.85831e-08	3.21774e-07	NM_198552.1	375061	NP_940954.1	ILMN_1652677	4040242	A	Homo sapiens family with sequence similarity 89, member A (FAM89A), mRNA.	RP11-423F24.2; C1orf153; MGC15887
5390347	ZNF79	2.23778	2.23778	7.08237	5.86944e-08	3.22179e-07	NM_007135.1	7633	NP_009066.1	ILMN_1794122	5390347	S	Homo sapiens zinc finger protein 79 (ZNF79), mRNA.	pT7
6450646	HNRPM	-1.80745	1.80745	-7.07979	5.91134e-08	3.24271e-07	NM_005968.2	4670	NP_005959.2	ILMN_1745385	6450646	A	Homo sapiens heterogeneous nuclear ribonucleoprotein M (HNRPM), transcript variant 1, mRNA.	HNRPM4; HTGR1; HNRNPM4; HNRNPM; DKFZp547H118; NAGR1
270546	PIP4K2B	1.61151	1.61151	7.07886	5.92638e-08	3.24887e-07	NM_003559.4	8396	NP_003550.1	ILMN_1741017	270546	A	Homo sapiens phosphatidylinositol-5-phosphate 4-kinase, type II, beta (PIP4K2B), mRNA.	Pip4k2B; PIP5K2B; PIP5KIIbeta; PIP5KIIB
4040292	GOLGA2	1.86993	1.86993	7.07792	5.94185e-08	3.25527e-07	NM_004486.4	2801	NP_004477.3	ILMN_1738821	4040292	S	Homo sapiens golgi autoantigen, golgin subfamily a, 2 (GOLGA2), mRNA.	MGC20672; GM130
6420253	BAT2	3.71729	3.71729	7.07484	5.99255e-08	3.28084e-07	NM_080686.2	7916	NP_542417.2	ILMN_1760563	6420253	A	Homo sapiens HLA-B associated transcript 2 (BAT2), mRNA.	G2; D6S51E; DKFZp686D09175; D6S51
7650152	GNB2L1	1.55548	1.55548	7.07461	5.9962e-08	3.28084e-07	NM_006098.4	10399	NP_006089.1	ILMN_1736500	7650152	S	Homo sapiens guanine nucleotide binding protein (G protein), beta polypeptide 2-like 1 (GNB2L1), mRNA.	HLC-7; RACK1; PIG21; Gnb2-rs1; H12.3
2140524	HIST1H3D	5.90798	5.90798	7.07438	6.00014e-08	3.28089e-07	NM_003530.3	8351	NP_003521.2	ILMN_1721127	2140524	S	Homo sapiens histone cluster 1, H3d (HIST1H3D), mRNA.	H3/b; H3FB
6860445	MEX3C	2.85989	2.85989	7.06678	6.1271e-08	3.34818e-07	NM_016626.3	51320	NP_057710.3	ILMN_1658182	6860445	S	Homo sapiens mex-3 homolog C (C. elegans) (MEX3C), mRNA.	BM-013; RKHD2; RNF194; MEX-3C; FLJ38871
5490224	C17orf101	-1.67804	1.67804	-7.06339	6.18465e-08	3.37747e-07	NM_175902.3	79701	NP_787098.2	ILMN_1811991	5490224	I	Homo sapiens chromosome 17 open reading frame 101 (C17orf101), transcript variant 2, mRNA.
510129	AP4B1	-2.41753	2.41753	-7.06308	6.18999e-08	3.37822e-07	NM_006594.1	10717	NP_006585.1	ILMN_1669377	510129	S	Homo sapiens adaptor-related protein complex 4, beta 1 subunit (AP4B1), mRNA.	BETA-4
110711	TM2D2	-2.13449	2.13449	-7.06202	6.20804e-08	3.38503e-07	NM_078473.2	83877	NP_510882.1	ILMN_1741171	110711	A	Homo sapiens TM2 domain containing 2 (TM2D2), transcript variant 1, mRNA.	MGC125814; BLP1; MGC125813
1580086	REG3G	1.48811	1.48811	7.06189	6.21037e-08	3.38503e-07	NM_001008387.1	130120	NP_001008388.1	ILMN_1685062	1580086	A	Homo sapiens regenerating islet-derived 3 gamma (REG3G), transcript variant 1, mRNA.	UNQ429; REG-III; MGC118998; PAP1B; MGC119001; MGC118999; PAPIB
1690711	SNAPC2	-3.76896	3.76896	-7.05937	6.25369e-08	3.40647e-07	NM_003083.2	6618	NP_003074.1	ILMN_1698478	1690711	S	Homo sapiens small nuclear RNA activating complex, polypeptide 2, 45kDa (SNAPC2), mRNA.	PTFdelta; SNAP45
10324	PRR16	-1.43791	1.43791	-7.05778	6.28116e-08	3.41925e-07	NM_016644.1	51334	NP_057728.1	ILMN_1709153	10324	S	Homo sapiens proline rich 16 (PRR16), mRNA.	MGC104614; DSC54
4050288	CLSTN2	-1.48532	1.48532	-7.05431	6.34147e-08	3.44989e-07	NM_022131.1	64084	NP_071414.1	ILMN_1731237	4050288	S	Homo sapiens calsyntenin 2 (CLSTN2), mRNA.	CSTN2; CS2; alcagamma; FLJ39113; FLJ39499; MGC119560
990500	AVPI1	-3.60751	3.60751	-7.05239	6.37524e-08	3.46606e-07	NM_021732.1	60370	NP_068378.1	ILMN_1671731	990500	S	Homo sapiens arginine vasopressin-induced 1 (AVPI1), mRNA.	VIP32; PP5395; VIT32; RP11-548K23.7
6510152	MTMR1	1.51567	1.51567	7.05113	6.39735e-08	3.47586e-07	NM_003828.2	8776	NP_003819.1	ILMN_1715110	6510152	A	Homo sapiens myotubularin related protein 1 (MTMR1), mRNA.
7610053	DDX60	12.4859	12.4859	7.0506	6.40684e-08	3.47881e-07	NM_017631.4	55601	NP_060101.2	ILMN_1795181	7610053	S	Homo sapiens DEAD (Asp-Glu-Ala-Asp) box polypeptide 60 (DDX60), mRNA.	FLJ20035; FLJ10787
3890138	MTMR11	2.88486	2.88486	7.04919	6.43178e-08	3.49014e-07	NM_181873.2	10903	NP_870988.2	ILMN_1769299	3890138	A	Homo sapiens myotubularin related protein 11 (MTMR11), mRNA.	CRA; RP11-212K13.1
5900187	HUS1B	-1.60059	1.60059	-7.04879	6.43875e-08	3.49171e-07	NM_148959.3	135458	NP_683762.2	ILMN_1706410	5900187	S	Homo sapiens HUS1 checkpoint homolog b (S. pombe) (HUS1B), mRNA.	RP11-532F6.1; MGC126748; MGC126746
5050689	PLD1	-1.53054	1.53054	-7.04807	6.45169e-08	3.49651e-07	NM_002662.2	5337	NP_002653.1	ILMN_1719696	5050689	S	Homo sapiens phospholipase D1, phosphatidylcholine-specific (PLD1), mRNA.
770543	DHPS	-2.49295	2.49295	-7.04594	6.48968e-08	3.51146e-07	NM_001930.2	1725	NP_001921.1	ILMN_1687279	770543	I	Homo sapiens deoxyhypusine synthase (DHPS), transcript variant 1, mRNA.	MIG13
4490259	COX8A	-1.97546	1.97546	-7.04574	6.4933e-08	3.51146e-07	NM_004074.2	1351	NP_004065.1	ILMN_1809495	4490259	S	Homo sapiens cytochrome c oxidase subunit 8A (ubiquitous) (COX8A), mRNA.	COX8; COX8-2; VIII; COX VIII; COX VIII-L; VIII-L; COX8L; COX
4730626	CHRNB3	1.79581	1.79581	7.04565	6.49478e-08	3.51146e-07	NM_000749.3	1142	NP_000740.1	ILMN_1736218	4730626	S	Homo sapiens cholinergic receptor, nicotinic, beta 3 (CHRNB3), mRNA.
1850736	SPAM1	-1.545	1.545	-7.0456	6.49571e-08	3.51146e-07	NM_003117.3	6677	NP_003108.2	ILMN_1661251	1850736	I	Homo sapiens sperm adhesion molecule 1 (PH-20 hyaluronidase, zona pellucida binding) (SPAM1), transcript variant 1, mRNA.	HYAL3; HYA1; HYAL5; PH20; MGC26532; SPAG15; PH-20; HYAL1
1230358	GRSF1	-3.2145	3.2145	-7.04028	6.5918e-08	3.56115e-07	NM_001098477.1	2926	NP_001091947.1	ILMN_1806601	1230358	S	Homo sapiens G-rich RNA sequence binding factor 1 (GRSF1), transcript variant 2, mRNA.	FLJ13125
6480333	TCIRG1	2.00719	2.00719	7.0332	6.72197e-08	3.62919e-07	NM_006019.2	10312	NP_006010.2	ILMN_1694486	6480333	I	Homo sapiens T-cell, immune regulator 1, ATPase, H+ transporting, lysosomal V0 subunit A3 (TCIRG1), transcript variant 1, mRNA.	ATP6N1C; OPTB1; ATP6V0A3; OC116; a3; Stv1; Atp6i; OC-116kDa; Vph1; TIRC7
2480709	ADCK5	-2.40253	2.40253	-7.03148	6.75389e-08	3.64412e-07	NM_174922.3	203054	NP_777582.3	ILMN_1761309	2480709	S	Homo sapiens aarF domain containing kinase 5 (ADCK5), mRNA.	MGC126708; FLJ35454
6200600	FILIP1	-1.45881	1.45881	-7.02545	6.86736e-08	3.70301e-07	NM_015687.2	27145	NP_056502.1	ILMN_1657039	6200600	S	Homo sapiens filamin A interacting protein 1 (FILIP1), mRNA.	FILIP; KIAA1275
5900035	LOH12CR1	-1.50151	1.50151	-7.02457	6.88405e-08	3.70943e-07	NM_058169.2	118426	NP_477517.1	ILMN_1651268	5900035	S	Homo sapiens loss of heterozygosity, 12, chromosomal region 1 (LOH12CR1), mRNA.	LOH1CR12
7650097	OASL	19.3789	19.3789	7.0242	6.89106e-08	3.70943e-07	NM_198213.1	8638	NP_937856.1	ILMN_1674811	7650097	A	Homo sapiens 2'-5'-oligoadenylate synthetase-like (OASL), transcript variant 2, mRNA.	p59OASL; TRIP14
2100431	RCN3	1.46649	1.46649	7.02414	6.89228e-08	3.70943e-07	NM_020650.2	57333	NP_065701.2	ILMN_1809850	2100431	S	Homo sapiens reticulocalbin 3, EF-hand calcium binding domain (RCN3), mRNA.	RLP49
2320129	CSDA	3.34127	3.34127	7.02258	6.92202e-08	3.72309e-07	NM_003651.3	8531	NP_003642.2	ILMN_1782788	2320129	S	Homo sapiens cold shock domain protein A (CSDA), mRNA.	CSDA1; DBPA; ZONAB
3870255	PPPDE1	2.21871	2.21871	7.02228	6.92764e-08	3.72377e-07	NM_016076.3	51029	NP_057160.2	ILMN_1660840	3870255	S	Homo sapiens PPPDE peptidase domain containing 1 (PPPDE1), mRNA.	FLJ21998; PNAS-4; C1orf121; CGI-146
6620528	MT1X	1.85266	1.85266	7.02111	6.95017e-08	3.73353e-07	NM_005952.2	4501	NP_005943.1	ILMN_1775170	6620528	S	Homo sapiens metallothionein 1X (MT1X), mRNA.	MT1; MT-1l
6040754	TALDO1	-2.56035	2.56035	-7.01831	7.00413e-08	3.76016e-07	NM_006755.1	6888	NP_006746.1	ILMN_1746588	6040754	I	Homo sapiens transaldolase 1 (TALDO1), mRNA.	TALDOR; TAL; TAL-H; TALH
1510019	MGST2	-2.62846	2.62846	-7.01728	7.02405e-08	3.76849e-07	NM_002413.3	4258	NP_002404.1	ILMN_1802027	1510019	S	Homo sapiens microsomal glutathione S-transferase 2 (MGST2), mRNA.	MGC14097; MGST-II; GST2; FLJ27438
6590674	APTX	-1.89776	1.89776	-7.01704	7.02878e-08	3.76866e-07	NM_175071.1	54840	NP_778241.1	ILMN_1726752	6590674	A	Homo sapiens aprataxin (APTX), transcript variant 5, mRNA.	AOA; FLJ20157; AXA1; EAOH; MGC1072; EOAHA; AOA1; FHA-HIT
1940017	UCRC	-2.33596	2.33596	-7.01407	7.08656e-08	3.79726e-07	NM_001003684.1	29796	NP_001003684.1	ILMN_1781986	1940017	I	Homo sapiens ubiquinol-cytochrome c reductase complex (7.2 kD) (UCRC), transcript variant 2, mRNA.	HSPC151; HSPC051; HSPC119
5860554	APPL1	2.15217	2.15217	7.0068	7.23052e-08	3.87197e-07	NM_012096.2	26060	NP_036228.1	ILMN_1763730	5860554	S	Homo sapiens adaptor protein, phosphotyrosine interaction, PH domain and leucine zipper containing 1 (APPL1), mRNA.	APPL; DIP13alpha
1430767	ING4	-2.47344	2.47344	-7.00647	7.23706e-08	3.87305e-07	NM_016162.2	51147	NP_057246.2	ILMN_1809141	1430767	A	Homo sapiens inhibitor of growth family, member 4 (ING4), mRNA.	my036; p29ING4; MGC12557
840035	FAM71F1	1.40504	1.40504	7.00568	7.2528e-08	3.87904e-07	NM_032599.2	84691	NP_115988.1	ILMN_1659464	840035	S	Homo sapiens family with sequence similarity 71, member F1 (FAM71F1), mRNA.	NYD-SP18; FAM137A
1980630	UACA	-1.40683	1.40683	-7.00538	7.25888e-08	3.87987e-07	NM_018003.2	55075	NP_060473.2	ILMN_1681497	1980630	I	Homo sapiens uveal autoantigen with coiled-coil domains and ankyrin repeats (UACA), transcript variant 1, mRNA.	NUCLING; MGC141967; FLJ10128; MGC141969; KIAA1561
1030289	SMAD4	3.24109	3.24109	7.00353	7.29602e-08	3.89729e-07	NM_005359.3	4089	NP_005350.1	ILMN_1741477	1030289	S	Homo sapiens SMAD family member 4 (SMAD4), mRNA.	DPC4; MADH4; JIP
430520	ZNF57	-1.81519	1.81519	-7.00228	7.32139e-08	3.90795e-07	NM_173480.1	126295	NP_775751.1	ILMN_1691333	430520	S	Homo sapiens zinc finger protein 57 (ZNF57), mRNA.	ZNF424
5560497	WHSC1L1	-2.12927	2.12927	-7.00209	7.32512e-08	3.90795e-07	NM_017778.2	54904	NP_060248.2	ILMN_1697919	5560497	I	Homo sapiens Wolf-Hirschhorn syndrome candidate 1-like 1 (WHSC1L1), transcript variant short, mRNA.	pp14328; DKFZp667H044; NSD3; FLJ20353; MGC126766; MGC142029
7510369	PCDH12	-1.41583	1.41583	-7.00099	7.34749e-08	3.91744e-07	NM_016580.2	51294	NP_057664.1	ILMN_1673129	7510369	S	Homo sapiens protocadherin 12 (PCDH12), mRNA.	VE-cadherin-2; VECAD2
5420497	HIST1H4A	7.48459	7.48459	7.00034	7.36074e-08	3.92206e-07	NM_003538.3	8359	NP_003529.1	ILMN_1723111	5420497	S	Homo sapiens histone cluster 1, H4a (HIST1H4A), mRNA.	H4FA; H4/a
1740349	MYOM3	-1.47708	1.47708	-6.99286	7.51455e-08	4.00152e-07	NM_152372.2	127294	NP_689585.2	ILMN_1719581	1740349	S	Homo sapiens myomesin family, member 3 (MYOM3), mRNA.	RP11-293P20.1; MGC71483; FLJ35961
5560615	LOC399898	1.47276	1.47276	6.99163	7.54014e-08	4.01265e-07	XR_017970.1	399898		ILMN_1736860	5560615	S	PREDICTED: Homo sapiens hypothetical gene supported by AK128188 (LOC399898), misc RNA.
2060477	AGPAT9	-6.67052	6.67052	-6.98966	7.58134e-08	4.03206e-07	NM_032717.3	84803	NP_116106.2	ILMN_1794875	2060477	S	Homo sapiens 1-acylglycerol-3-phosphate O-acyltransferase 9 (AGPAT9), mRNA.	MAG1; AGPAT8; LPAAT-theta; GPAT3; MGC11324
6960056	AIMP2	-2.3881	2.3881	-6.98895	7.59624e-08	4.03748e-07	NM_006303.3	7965	NP_006294.2	ILMN_1673252	6960056	S	Homo sapiens aminoacyl tRNA synthetase complex-interacting multifunctional protein 2 (AIMP2), mRNA.	AIMP2; PRO0992; P38
5560112	RNMTL1	-2.81453	2.81453	-6.98824	7.61116e-08	4.0429e-07	NM_018146.2	55178	NP_060616.1	ILMN_1689652	5560112	S	Homo sapiens RNA methyltransferase like 1 (RNMTL1), mRNA.	FLJ10581; HC90
4150670	CDC37	-2.13326	2.13326	-6.98777	7.62106e-08	4.04564e-07	NM_007065.3	11140	NP_008996.1	ILMN_1668369	4150670	S	Homo sapiens cell division cycle 37 homolog (S. cerevisiae) (CDC37), mRNA.	P50CDC37
3780537	TBPL2	-1.74461	1.74461	-6.98429	7.69482e-08	4.08226e-07	NM_199047.2	387332	NP_950248.1	ILMN_1694928	3780537	S	Homo sapiens TATA box binding protein like 2 (TBPL2), mRNA.	TRF3; TBP2
7400008	HHATL	-1.45412	1.45412	-6.98164	7.75131e-08	4.10968e-07	NM_020707.2	57467	NP_065758.2	ILMN_1691355	7400008	S	Homo sapiens hedgehog acyltransferase-like (HHATL), mRNA.	MBOAT3; OACT3; KIAA1173; MSTP002; C3orf3; GUP1
940438	KRTAP9-3	1.46752	1.46752	6.98132	7.7583e-08	4.11084e-07	NM_031962.2	83900	NP_114168.1	ILMN_1693976	940438	S	Homo sapiens keratin associated protein 9-3 (KRTAP9-3), mRNA.	KRTAP9.3; KAP9.3
6110170	PARP6	1.51789	1.51789	6.97671	7.85785e-08	4.16101e-07	NM_020214.2	56965	NP_064599.2	ILMN_1662256	6110170	I	Homo sapiens poly (ADP-ribose) polymerase family, member 6 (PARP6), mRNA.	MGC131971
4540072	C16orf75	-1.99941	1.99941	-6.97612	7.87072e-08	4.16525e-07	NM_152308.1	116028	NP_689521.1	ILMN_1790537	4540072	S	Homo sapiens chromosome 16 open reading frame 75 (C16orf75), mRNA.	MGC24665
6860400	NAP1L5	2.29925	2.29925	6.96834	8.04187e-08	4.25314e-07	NM_153757.1	266812	NP_715638.1	ILMN_1773307	6860400	S	Homo sapiens nucleosome assembly protein 1-like 5 (NAP1L5), mRNA.	DRLM
3710332	PSMB3	-2.23615	2.23615	-6.96804	8.04856e-08	4.25314e-07	NM_002795.2	5691	NP_002786.2	ILMN_1748651	3710332	S	Homo sapiens proteasome (prosome, macropain) subunit, beta type, 3 (PSMB3), mRNA.	HC10-II; MGC4147
1410221	S100A12	-2.53962	2.53962	-6.9679	8.05172e-08	4.25314e-07	NM_005621.1	6283	NP_005612.1	ILMN_1748915	1410221	S	Homo sapiens S100 calcium binding protein A12 (S100A12), mRNA.	CAAF1; CAGC; ENRAGE; p6; CGRP; MRP6
6760332	TRIML1	-1.47422	1.47422	-6.96724	8.06648e-08	4.25704e-07	NM_178556.3	339976	NP_848651.2	ILMN_1709877	6760332	S	Homo sapiens tripartite motif family-like 1 (TRIML1), mRNA.	MGC138639; MGC138638; FLJ36180; RNF209
1230296	LTV1	1.95283	1.95283	6.96712	8.06906e-08	4.25704e-07	NM_032860.3	84946	NP_116249.2	ILMN_1805658	1230296	S	Homo sapiens LTV1 homolog (S. cerevisiae) (LTV1), mRNA.	dJ468K18.4; C6orf93; FLJ14909
4480224	SRPRB	-2.52947	2.52947	-6.96592	8.09587e-08	4.26855e-07	NM_021203.2	58477	NP_067026.2	ILMN_1751072	4480224	S	Homo sapiens signal recognition particle receptor, B subunit (SRPRB), mRNA.	APMCF1
240390	GEMIN6	-1.94469	1.94469	-6.96484	8.12018e-08	4.27873e-07	NM_024775.9	79833	NP_079051.9	ILMN_1707484	240390	S	Homo sapiens gem (nuclear organelle) associated protein 6 (GEMIN6), mRNA.	FLJ23459
5700296	ZDHHC16	-2.24305	2.24305	-6.96144	8.19701e-08	4.31655e-07	NM_198045.1	84287	NP_932162.1	ILMN_1763568	5700296	A	Homo sapiens zinc finger, DHHC-type containing 16 (ZDHHC16), transcript variant 4, mRNA.	APH2; MGC2993
6250064	IRF1	5.6514	5.6514	6.96086	8.21011e-08	4.32079e-07	NM_002198.1	3659	NP_002189.1	ILMN_1708375	6250064	S	Homo sapiens interferon regulatory factor 1 (IRF1), mRNA.	IRF-1; MAR
3130050	RFC2	-1.51524	1.51524	-6.96047	8.21891e-08	4.32276e-07	NM_002914.3	5982	NP_002905.2	ILMN_1732336	3130050	A	Homo sapiens replication factor C (activator 1) 2, 40kDa (RFC2), transcript variant 2, mRNA.	A1; RFC40; MGC3665
3420075	SPIN4	-2.62076	2.62076	-6.95886	8.25577e-08	4.33948e-07	NM_001012968.2	139886	NP_001012986.2	ILMN_1684563	3420075	S	Homo sapiens spindlin family, member 4 (SPIN4), mRNA.	MGC133224; FLJ44984
4220026	NUBP1	-2.26005	2.26005	-6.95079	8.44233e-08	4.43482e-07	NM_002484.2	4682	NP_002475.2	ILMN_1689342	4220026	S	Homo sapiens nucleotide binding protein 1 (MinD homolog, E. coli) (NUBP1), mRNA.	MGC130053; NBP1; MGC117406; NBP; MGC130052
1170482	PEX14	1.67136	1.67136	6.94909	8.48217e-08	4.45301e-07	NM_004565.2	5195	NP_004556.1	ILMN_1763634	1170482	S	Homo sapiens peroxisomal biogenesis factor 14 (PEX14), mRNA.	dJ734G22.2; NAPP2; MGC12767; Pex14p
2370576	GATAD2B	3.32823	3.32823	6.94875	8.49018e-08	4.45325e-07	NM_020699.1	57459	NP_065750.1	ILMN_1766359	2370576	S	Homo sapiens GATA zinc finger domain containing 2B (GATAD2B), mRNA.	MGC138285; P66beta; RP11-216N14.6; KIAA1150; FLJ37346; MGC138257
6450309	FBXW7	1.45361	1.45361	6.94863	8.49304e-08	4.45325e-07	NM_001013415.1	55294	NP_001013433.1	ILMN_1770484	6450309	I	Homo sapiens F-box and WD repeat domain containing 7 (FBXW7), transcript variant 3, mRNA.	DKFZp686F23254; AGO; FBXW6; SEL-10; CDC4; FBX30; SEL10; FBW7
4230068	RNASEH2A	-1.75028	1.75028	-6.94755	8.51847e-08	4.46385e-07	NM_006397.2	10535	NP_006388.2	ILMN_1810901	4230068	S	Homo sapiens ribonuclease H2, subunit A (RNASEH2A), mRNA.	RNHIA; AGS4; RNHL; RNASEHI; JUNB
2320053	SAP30L	2.66248	2.66248	6.9464	8.54559e-08	4.47531e-07	NM_024632.4	79685	NP_078908.1	ILMN_1757781	2320053	S	Homo sapiens SAP30-like (SAP30L), mRNA.	FLJ11526; NS4ATP2
1070397	LRRFIP2	1.74511	1.74511	6.94056	8.68483e-08	4.54503e-07	NM_006309.1	9209	NP_006300.1	ILMN_1749239	1070397	I	Homo sapiens leucine rich repeat (in FLII) interacting protein 2 (LRRFIP2), transcript variant 1, mRNA.	FLJ20248; HUFI-2; FLJ22683; DKFZp434H2035
1340537	ALKBH2	-1.86608	1.86608	-6.94038	8.68935e-08	4.54503e-07	NM_001001655.1	121642	NP_001001655.1	ILMN_1690252	1340537	S	Homo sapiens alkB, alkylation repair homolog 2 (E. coli) (ALKBH2), mRNA.	ABH2; MGC90512; hABH2
6200044	IGSF1	-1.47947	1.47947	-6.93898	8.72298e-08	4.55943e-07	NM_205833.1	3547	NP_991402.1	ILMN_1704675	6200044	I	Homo sapiens immunoglobulin superfamily, member 1 (IGSF1), transcript variant 2, mRNA.	INHBP; MGC75490; PGSF2; KIAA0364; IGCD1; IGDC1
2190400	DNAJC18	-1.47776	1.47776	-6.93879	8.72753e-08	4.55943e-07	NM_152686.2	202052	NP_689899.1	ILMN_1688730	2190400	S	Homo sapiens DnaJ (Hsp40) homolog, subfamily C, member 18 (DNAJC18), mRNA.	MGC29463
2070332	UEVLD	2.04823	2.04823	6.93642	8.78517e-08	4.58674e-07	NM_018314.3	55293	NP_060784.3	ILMN_1711452	2070332	S	Homo sapiens UEV and lactate/malate dehyrogenase domains (UEVLD), transcript variant 2, mRNA.	ATTP; FLJ11068; UEV3
3610022	FANCD2	-1.99917	1.99917	-6.92637	9.03315e-08	4.71333e-07	NM_033084.3	2177	NP_149075.2	ILMN_1657634	3610022	I	Homo sapiens Fanconi anemia, complementation group D2 (FANCD2), transcript variant 1, mRNA.	FACD; FA-D2; FA4; FANCD; DKFZp762A223; FLJ23826; FAD2; FAD
3360563	KIAA1609	-1.80453	1.80453	-6.92395	9.09405e-08	4.74221e-07	NM_020947.2	57707	NP_065998.2	ILMN_1668465	3360563	S	Homo sapiens KIAA1609 (KIAA1609), mRNA.	MGC25024
5290278	SEC24C	-1.40002	1.40002	-6.92371	9.10009e-08	4.74247e-07	NM_004922.2	9632	NP_004913.2	ILMN_1706758	5290278	I	Homo sapiens SEC24 family, member C (S. cerevisiae) (SEC24C), transcript variant 1, mRNA.	KIAA0079
1940228	FAM58A	-2.69734	2.69734	-6.92245	9.13191e-08	4.75615e-07	NM_152274.2	92002	NP_689487.1	ILMN_1770623	1940228	S	Homo sapiens family with sequence similarity 58, member A (FAM58A), mRNA.	MGC29729
5700603	PCNXL2	1.52492	1.52492	6.91757	9.25618e-08	4.81795e-07	NM_024938.2	80003	NP_079214.2	ILMN_1660541	5700603	I	Homo sapiens pecanex-like 2 (Drosophila) (PCNXL2), transcript variant 2, mRNA.	KIAA0435; FLJ11383
1300689	OR2D2	1.44597	1.44597	6.91641	9.28622e-08	4.83064e-07	NM_003700.1	120776	NP_003691.1	ILMN_1744275	1300689	S	Homo sapiens olfactory receptor, family 2, subfamily D, member 2 (OR2D2), mRNA.	hg27; OR2D1; OR11-610
1260736	MPST	-1.47968	1.47968	-6.91458	9.33328e-08	4.85217e-07	NM_001013440.1	4357	NP_001013458.1	ILMN_1672879	1260736	I	Homo sapiens mercaptopyruvate sulfurtransferase (MPST), nuclear gene encoding mitochondrial protein, transcript variant 1, mRNA.	MGC24539; TST2; MST
7560632	ITK	-1.41546	1.41546	-6.91116	9.42235e-08	4.89431e-07	NM_005546.3	3702	NP_005537.3	ILMN_1699160	7560632	S	Homo sapiens IL2-inducible T-cell kinase (ITK), mRNA.	PSCTK2; LYK; EMT; MGC126258; MGC126257
5870202	FBXO33	3.24011	3.24011	6.91103	9.42578e-08	4.89431e-07	NM_203301.1	254170	NP_976046.1	ILMN_1664826	5870202	S	Homo sapiens F-box protein 33 (FBXO33), mRNA.	c14_5247; Fbx33
2510184	FAM49A	2.45249	2.45249	6.90837	9.4955e-08	4.92752e-07	NM_030797.2	81553	NP_110424.1	ILMN_1794038	2510184	S	Homo sapiens family with sequence similarity 49, member A (FAM49A), mRNA.	FLJ11080; FLJ33961; DKFZP566A1524
6290719	DPAGT1	-1.96041	1.96041	-6.9038	9.61669e-08	4.98738e-07	NM_001382.2	1798	NP_001373.2	ILMN_1692760	6290719	A	Homo sapiens dolichyl-phosphate (UDP-N-acetylglucosamine) N-acetylglucosaminephosphotransferase 1 (GlcNAc-1-P transferase) (DPAGT1), transcript variant 1, mRNA.	GPT; DPAGT2; D11S366; CDG-Ij; ALG7; UAGT; DGPT; G1PT; DPAGT; UGAT
1570020	WDR22	-2.99676	2.99676	-6.90248	9.65193e-08	5.00263e-07	NM_003861.1	8816	NP_003852.1	ILMN_1735402	1570020	S	Homo sapiens WD repeat domain 22 (WDR22), mRNA.	KIAA1824; D14S1461E; BCRG2; DKFZp434A035; BCRP2
4280162	SCNM1	-2.19382	2.19382	-6.8976	9.78335e-08	5.06767e-07	NM_024041.2	79005	NP_076946.1	ILMN_1746598	4280162	A	Homo sapiens sodium channel modifier 1 (SCNM1), mRNA.	MGC3180
7400411	MED24	-2.07325	2.07325	-6.89676	9.80641e-08	5.07654e-07	NM_014815.3	9862	NP_055630.2	ILMN_1711853	7400411	S	Homo sapiens mediator complex subunit 24 (MED24), transcript variant 1, mRNA.	THRAP4; CRSP100; DRIP100; CRSP4; TRAP100; MED24; ARC100; MGC8748; KIAA0130
5720184	KLF10	3.15378	3.15378	6.89321	9.90348e-08	5.12369e-07	NM_005655.1	7071	NP_005646.1	ILMN_1659122	5720184	I	Homo sapiens Kruppel-like factor 10 (KLF10), transcript variant 1, mRNA.	TIEG; EGRA; TIEG1
4780347	LCTL	-2.10939	2.10939	-6.88789	1.00506e-07	5.19668e-07	NM_207338.2	197021	NP_997221.2	ILMN_1763537	4780347	S	Homo sapiens lactase-like (LCTL), mRNA.	KLG; KLPH; FLJ33279
1450484	HIST1H2BE	4.42322	4.42322	6.8854	1.01205e-07	5.22962e-07	NM_003523.2	8344	NP_003514.2	ILMN_1687947	1450484	S	Homo sapiens histone cluster 1, H2be (HIST1H2BE), mRNA.	H2B.h; H2BFN; dJ221C16.8; H2B/h; H2BFH
3130022	CHMP2A	1.58804	1.58804	6.88499	1.01319e-07	5.23234e-07	NM_198426.1	27243	NP_940818.1	ILMN_1762932	3130022	I	Homo sapiens chromatin modifying protein 2A (CHMP2A), transcript variant 2, mRNA.	VPS2; VPS2A; CHMP2; BC-2; BC2
6960059	GCKR	-1.96894	1.96894	-6.88242	1.02046e-07	5.26672e-07	NM_001486.2	2646	NP_001477.1	ILMN_1815530	6960059	S	Homo sapiens glucokinase (hexokinase 4) regulator (GCKR), mRNA.	GKRP
5860750	PDE3A	1.65637	1.65637	6.88066	1.02545e-07	5.28684e-07	NM_000921.3	5139	NP_000912.3	ILMN_1805415	5860750	S	Homo sapiens phosphodiesterase 3A, cGMP-inhibited (PDE3A), mRNA.	CGI-PDE
2320201	KIRREL2	1.71886	1.71886	6.88061	1.02559e-07	5.28684e-07	NM_199179.2	84063	NP_954648.2	ILMN_1760728	2320201	I	Homo sapiens kin of IRRE like 2 (Drosophila) (KIRREL2), transcript variant 2, mRNA.	DKFZP564A1164; MGC15718; NEPH3; NLG1; FILTRIN
6350086	ITPA	-2.60078	2.60078	-6.87926	1.02943e-07	5.30345e-07	NM_033453.2	3704	NP_258412.1	ILMN_1718334	6350086	A	Homo sapiens inosine triphosphatase (nucleoside triphosphate pyrophosphatase) (ITPA), transcript variant 1, mRNA.	dJ794I6.3; ITPase; HLC14-06-P; C20orf37
4050653	BRWD3	2.02832	2.02832	6.87893	1.03038e-07	5.30512e-07	NM_153252.3	254065	NP_694984.3	ILMN_1757794	4050653	S	Homo sapiens bromodomain and WD repeat domain containing 3 (BRWD3), mRNA.	BRODL; MRX93; FLJ38568
7560523	FOXC2	-1.68018	1.68018	-6.87737	1.03486e-07	5.32498e-07	NM_005251.1	2303	NP_005242.1	ILMN_1705201	7560523	S	Homo sapiens forkhead box C2 (MFH-1, mesenchyme forkhead 1) (FOXC2), mRNA.	MFH1; MFH-1; FKHL14; LD
3400148	INO80	1.6164	1.6164	6.8769	1.03619e-07	5.32752e-07	NM_017553.1	54617	NP_060023.1	ILMN_1799387	3400148	I	Homo sapiens INO80 homolog (S. cerevisiae) (INO80), mRNA.	INO80
4760458	UBTD2	2.80569	2.80569	6.87676	1.0366e-07	5.32752e-07	NM_152277.2	92181	NP_689490.2	ILMN_1731412	4760458	S	Homo sapiens ubiquitin domain containing 2 (UBTD2), mRNA.	MGC30022; DCUBP; DC-UbP
450204	ALG9	-1.78521	1.78521	-6.87536	1.04064e-07	5.34505e-07	NM_001077692.1	79796	NP_001071160.1	ILMN_1732809	450204	S	Homo sapiens asparagine-linked glycosylation 9, alpha-1,2-mannosyltransferase homolog (S. cerevisiae) (ALG9), transcript variant 4, mRNA.	FLJ21845; DKFZp586M2420; DIBD1
7610168	CNTLN	-1.54749	1.54749	-6.87149	1.05189e-07	5.39961e-07	NM_017738.2	54875	NP_060208.2	ILMN_1684754	7610168	S	Homo sapiens centlein, centrosomal protein (CNTLN), transcript variant 1, mRNA.	bA340N12.1; C9orf101; RP11-340N12.1; C9orf39; FLJ25636; FLJ20276
2370338	FZR1	-2.54048	2.54048	-6.87112	1.05297e-07	5.40192e-07	NM_016263.2	51343	NP_057347.2	ILMN_1753207	2370338	S	Homo sapiens fizzy/cell division cycle 20 related 1 (Drosophila) (FZR1), mRNA.	KIAA1242; HCDH; FZR; FZR2; CDH1; HCDH1; CDC20C
1230719	PIGM	2.24632	2.24632	6.86819	1.06158e-07	5.44283e-07	NM_145167.2	93183	NP_660150.1	ILMN_1799860	1230719	S	Homo sapiens phosphatidylinositol glycan anchor biosynthesis, class M (PIGM), mRNA.	MGC29896
5670706	FAM171A1	-1.43022	1.43022	-6.86696	1.06521e-07	5.45818e-07	NM_001010924.1	221061	NP_001010924.1	ILMN_1749868	5670706	S	Homo sapiens family with sequence similarity 171, member A1 (FAM171A1), mRNA.	MGC130015; FLJ12884; MGC130014
630544	YTHDC1	1.93217	1.93217	6.86601	1.06803e-07	5.46935e-07	NM_001031732.2	91746	NP_001026902.1	ILMN_1666111	630544	I	Homo sapiens YTH domain containing 1 (YTHDC1), transcript variant 1, mRNA.	YT521-B; YT521; KIAA1966
10209	HNRNPA1	2.38393	2.38393	6.85832	1.09109e-07	5.5836e-07	NM_031157.2	3178	NP_112420.1	ILMN_1663447	10209	A	Homo sapiens heterogeneous nuclear ribonucleoprotein A1 (HNRNPA1), transcript variant 2, mRNA.	MGC102835; HNRNPA1
3930154	H2AFY	2.5448	2.5448	6.85802	1.09198e-07	5.5836e-07	NM_138609.2	9555	NP_613075.1	ILMN_1674034	3930154	I	Homo sapiens H2A histone family, member Y (H2AFY), transcript variant 1, mRNA.	H2A.y; H2A/y; H2AF12M; MACROH2A1.1; mH2A1; macroH2A1.2; H2AFJ
4850612	UNG	-2.95637	2.95637	-6.85786	1.09248e-07	5.5836e-07	NM_003362.2	7374	NP_003353.1	ILMN_1683120	4850612	A	Homo sapiens uracil-DNA glycosylase (UNG), nuclear gene encoding mitochondrial protein, transcript variant 1, mRNA.	UDG; DKFZp781L1143; UNG15; HIGM4; UNG1; DGU
4780047	DYNLRB1	-3.5472	3.5472	-6.8575	1.09358e-07	5.5836e-07	NM_014183.2	83658	NP_054902.1	ILMN_1703564	4780047	I	Homo sapiens dynein, light chain, roadblock-type 1 (DYNLRB1), mRNA.	BLP; ROBLD1; BITH; DNLC2A; DNCL2A
2470600	KATNAL1	-2.68377	2.68377	-6.85749	1.09361e-07	5.5836e-07	NM_001014380.1	84056	NP_001014402.1	ILMN_1722533	2470600	A	Homo sapiens katanin p60 subunit A-like 1 (KATNAL1), transcript variant 2, mRNA.	MGC2599
6590201	ATP6AP1	-2.14701	2.14701	-6.8547	1.10211e-07	5.62365e-07	NM_001183.4	537	NP_001174.2	ILMN_1697694	6590201	S	Homo sapiens ATPase, H+ transporting, lysosomal accessory protein 1 (ATP6AP1), mRNA.	XAP-3; 16A; ATP6IP1; CF2; ATP6S1; Ac45; MGC129781; XAP3; VATPS1
150162	FNDC4	-1.62049	1.62049	-6.85091	1.11379e-07	5.67988e-07	NM_022823.1	64838	NP_073734.1	ILMN_1663032	150162	S	Homo sapiens fibronectin type III domain containing 4 (FNDC4), mRNA.	FLJ22362; FRCP1
2650041	DUSP4	3.65892	3.65892	6.84861	1.12094e-07	5.71292e-07	NM_001394.5	1846	NP_001385.1	ILMN_1808391	2650041	I	Homo sapiens dual specificity phosphatase 4 (DUSP4), transcript variant 1, mRNA.	HVH2; MKP-2; MKP2; TYP
2120270	COL17A1	-1.48839	1.48839	-6.84464	1.13338e-07	5.77288e-07	NM_000494.3	1308	NP_000485.3	ILMN_1799105	2120270	I	Homo sapiens collagen, type XVII, alpha 1 (COL17A1), mRNA.	KIAA0204; BA16H23.2; BPAG2; BP180; LAD-1
2850128	KPNA4	3.33151	3.33151	6.84158	1.14305e-07	5.81866e-07	NM_002268.3	3840	NP_002259.1	ILMN_1664756	2850128	S	Homo sapiens karyopherin alpha 4 (importin alpha 3) (KPNA4), mRNA.	MGC12217; MGC26703; SRP3; QIP1; IPOA3
6020491	SNRPB2	1.76106	1.76106	6.84049	1.14653e-07	5.83291e-07	NM_198220.1	6629	NP_937863.1	ILMN_1690706	6020491	A	Homo sapiens small nuclear ribonucleoprotein polypeptide B'' (SNRPB2), transcript variant 2, mRNA.	MGC45309; MGC24807
4210138	C6orf64	-2.37842	2.37842	-6.84017	1.14754e-07	5.83458e-07	NM_018322.1	55776	NP_060792.1	ILMN_1716728	4210138	S	Homo sapiens chromosome 6 open reading frame 64 (C6orf64), mRNA.	DKFZp434H012; FLJ11101
5090152	DSG4	-1.55095	1.55095	-6.83911	1.15091e-07	5.84824e-07	NM_177986.2	147409	NP_817123.1	ILMN_1812799	5090152	S	Homo sapiens desmoglein 4 (DSG4), transcript variant 2, mRNA.	CDHF13; LAH; CDGF13
4490044	LRFN4	-4.19269	4.19269	-6.83765	1.15562e-07	5.86868e-07	NM_024036.3	78999	NP_076941.2	ILMN_1809417	4490044	S	Homo sapiens leucine rich repeat and fibronectin type III domain containing 4 (LRFN4), mRNA.	SALM3; MGC3103
830736	RARB	-1.49543	1.49543	-6.83261	1.17192e-07	5.94441e-07	NM_000965.2	5915	NP_000956.2	ILMN_1699723	830736	I	Homo sapiens retinoic acid receptor, beta (RARB), transcript variant 1, mRNA.	RRB2; NR1B2; HAP
1940064	PHACTR4	2.40256	2.40256	6.83261	1.17192e-07	5.94441e-07	NM_001048183.1	65979	NP_001041648.1	ILMN_1736548	1940064	S	Homo sapiens phosphatase and actin regulator 4 (PHACTR4), transcript variant 1, mRNA.	DKFZp686L07205; FLJ13171; MGC34186; MGC20618; RP11-442N24__A.1
2100519	IPP	-1.8402	1.8402	-6.83196	1.17404e-07	5.95164e-07	NM_005897.1	3652	NP_005888.1	ILMN_1789106	2100519	S	Homo sapiens intracisternal A particle-promoted polypeptide (IPP), mRNA.	KLHL27
830446	RUNDC1	-2.33877	2.33877	-6.82885	1.18425e-07	5.99982e-07	NM_173079.1	146923	NP_775102.1	ILMN_1733875	830446	S	Homo sapiens RUN domain containing 1 (RUNDC1), mRNA.	DKFZp761H0421
450397	IFNAR2	-4.72964	4.72964	-6.82835	1.18588e-07	6.00453e-07	NM_207585.1	3455	NP_997468.1	ILMN_1791057	450397	I	Homo sapiens interferon (alpha, beta and omega) receptor 2 (IFNAR2), transcript variant 1, mRNA.	IFN-alpha-REC; IFNABR; IFNARB; IFN-R
2450270	PSORS1C1	-1.38766	1.38766	-6.8278	1.18771e-07	6.01021e-07	NM_014068.1	170679	NP_054787.1	ILMN_1799669	2450270	S	Homo sapiens psoriasis susceptibility 1 candidate 1 (PSORS1C1), mRNA.	C6orf16; SEEK1; MGC132530
2680541	MRPL19	2.29798	2.29798	6.82448	1.19873e-07	6.06239e-07	NM_014763.3	9801	NP_055578.2	ILMN_1771149	2680541	S	Homo sapiens mitochondrial ribosomal protein L19 (MRPL19), nuclear gene encoding mitochondrial protein, mRNA.	RLX1; MRP-L15; RPML15; MGC20675; KIAA0104
510687	ALDH1A2	-4.20243	4.20243	-6.82392	1.2006e-07	6.0683e-07	NM_170697.1	8854	NP_733798.1	ILMN_1748538	510687	A	Homo sapiens aldehyde dehydrogenase 1 family, member A2 (ALDH1A2), transcript variant 3, mRNA.	MGC26444; RALDH(II); RALDH2; RALDH2-T
6380040	COL9A2	1.73191	1.73191	6.81978	1.2145e-07	6.13494e-07	NM_001852.3	1298	NP_001843.1	ILMN_1685122	6380040	S	Homo sapiens collagen, type IX, alpha 2 (COL9A2), mRNA.	DJ39G22.4; MED; EDM2
6290519	STOM	3.35007	3.35007	6.81926	1.21625e-07	6.14011e-07	NM_004099.4	2040	NP_004090.4	ILMN_1696419	6290519	I	Homo sapiens stomatin (STOM), transcript variant 1, mRNA.	EPB7; EPB72; BND7
6660491	AES	1.44885	1.44885	6.81799	1.22055e-07	6.15819e-07	NM_198969.1	166	NP_945320.1	ILMN_1707958	6660491	I	Homo sapiens amino-terminal enhancer of split (AES), transcript variant 1, mRNA.	AES-2; ESP1; GRG5; GRG; TLE5; AES-1
2060465	UBE2E1	2.9144	2.9144	6.81747	1.22233e-07	6.16355e-07	NM_182666.1	7324	NP_872607.1	ILMN_1806778	2060465	A	Homo sapiens ubiquitin-conjugating enzyme E2E 1 (UBC4/5 homolog, yeast) (UBE2E1), transcript variant 2, mRNA.	UBCH6
5560541	SKIV2L	-3.23336	3.23336	-6.81648	1.2257e-07	6.17689e-07	NM_006929.4	6499	NP_008860.4	ILMN_1666512	5560541	S	Homo sapiens superkiller viralicidic activity 2-like (S. cerevisiae) (SKIV2L), mRNA.	SKIV2; DDX13; SKI2W; SKI2; 170A; HLP
3930113	TUT1	-3.25334	3.25334	-6.81302	1.23756e-07	6.23095e-07	NM_022830.1	64852	NP_073741.1	ILMN_1786108	3930113	S	Homo sapiens terminal uridylyl transferase 1, U6 snRNA-specific (TUT1), mRNA.	FLJ21850; MGC149809; TUTase; RBM21; FLJ22347; FLJ22267; PAPD2; MGC131987
6020440	WDR4	-1.70697	1.70697	-6.81293	1.23788e-07	6.23095e-07	NM_018669.4	10785	NP_061139.2	ILMN_1793302	6020440	I	Homo sapiens WD repeat domain 4 (WDR4), transcript variant 1, mRNA.	TRM82
6400291	PCDH7	1.62747	1.62747	6.812	1.24107e-07	6.24332e-07	NM_032456.1	5099	NP_115832.1	ILMN_1766668	6400291	A	Homo sapiens protocadherin 7 (PCDH7), transcript variant b, mRNA.	BHPCDH; BH-Pcdh
6650372	ZNF835	1.42395	1.42395	6.80938	1.25016e-07	6.28536e-07	NM_001005850.1	90485	NP_001005850.1	ILMN_1804268	6650372	S	Homo sapiens zinc finger protein 835 (ZNF835), mRNA.
7510671	ALOX12B	1.47677	1.47677	6.80473	1.26643e-07	6.36341e-07	NM_001139.2	242	NP_001130.1	ILMN_1692332	7510671	S	Homo sapiens arachidonate 12-lipoxygenase, 12R type (ALOX12B), mRNA.	12R-LOX
2630131	IL28A	7.79481	7.79481	6.80238	1.27476e-07	6.4015e-07	NM_172138.1	282616	NP_742150.1	ILMN_1662302	2630131	S	Homo sapiens interleukin 28A (interferon, lambda 2) (IL28A), mRNA.	IFNL2; IL-28A
6350333	POLR2J	-1.7893	1.7893	-6.80037	1.2819e-07	6.43356e-07	NM_006234.4	5439	NP_006225.1	ILMN_1657317	6350333	S	Homo sapiens polymerase (RNA) II (DNA directed) polypeptide J, 13.3kDa (POLR2J), mRNA.	RPB11; MGC71910; hRPB14; RPB11m; RPB11A; POLR2J1
7550040	PRM3	-1.42348	1.42348	-6.79507	1.30098e-07	6.52046e-07	XM_001131876.1	58531	XP_001131876.1	ILMN_1667101	7550040	A	PREDICTED: Homo sapiens protamine 3 (PRM3), mRNA.
4670092	TRAP1	-2.10913	2.10913	-6.79497	1.30134e-07	6.52046e-07	NM_016292.1	10131	NP_057376.1	ILMN_1699737	4670092	S	Homo sapiens TNF receptor-associated protein 1 (TRAP1), mRNA.	HSP75; HSP90L
4730672	XKR6	-1.42845	1.42845	-6.79492	1.3015e-07	6.52046e-07	NM_173683.3	286046	NP_775954.2	ILMN_1724762	4730672	I	Homo sapiens XK, Kell blood group complex subunit-related family, member 6 (XKR6), transcript variant 2, mRNA.	C8orf7; XRG6; C8orf21
4900079	UIMC1	-2.8224	2.8224	-6.79371	1.3059e-07	6.53869e-07	NM_016290.3	51720	NP_057374.3	ILMN_1691188	4900079	S	Homo sapiens ubiquitin interaction motif containing 1 (UIMC1), mRNA.	X2HRIP110; RAP80
430289	NIPSNAP3B	-1.44058	1.44058	-6.79098	1.31589e-07	6.58483e-07	NM_018376.2	55335	NP_060846.2	ILMN_1786308	430289	S	Homo sapiens nipsnap homolog 3B (C. elegans) (NIPSNAP3B), mRNA.	FLJ11275
2360112	NIPBL	2.31409	2.31409	6.79012	1.31904e-07	6.59675e-07	NM_133433.2	25836	NP_597677.2	ILMN_1690136	2360112	A	Homo sapiens Nipped-B homolog (Drosophila) (NIPBL), transcript variant A, mRNA.	FLJ44854; CDLS1; IDN3-B; FLJ13354; IDN3; DKFZp434L1319; FLJ11203; CDLS; FLJ12597; FLJ13648
1300167	FLII	-3.58379	3.58379	-6.785	1.33798e-07	6.68416e-07	NM_002018.2	2314	NP_002009.1	ILMN_1737170	1300167	S	Homo sapiens flightless I homolog (Drosophila) (FLII), mRNA.	Fli1; FLIL; MGC39265; FLI
1740301	BTNL2	-1.63797	1.63797	-6.7849	1.33836e-07	6.68416e-07	NM_019602.1	56244	NP_062548.1	ILMN_1688101	1740301	S	Homo sapiens butyrophilin-like 2 (MHC class II associated) (BTNL2), mRNA.	BTL-II; HSBLMHC1
3180450	C16orf72	2.89133	2.89133	6.78476	1.33886e-07	6.68416e-07	NM_014117.2	29035	NP_054836.2	ILMN_1773407	3180450	S	Homo sapiens chromosome 16 open reading frame 72 (C16orf72), mRNA.	PRO0149; FLJ41272
5420731	CNKSR3	-3.49996	3.49996	-6.78235	1.34788e-07	6.72524e-07	NM_173515.2	154043	NP_775786.2	ILMN_1748844	5420731	S	Homo sapiens CNKSR family member 3 (CNKSR3), mRNA.	MAGI1; RP11-486M3.1; FLJ31349
4180356	RBBP6	3.02834	3.02834	6.77945	1.35881e-07	6.77584e-07	NM_032626.5	5930	NP_116015.2	ILMN_1665135	4180356	I	Homo sapiens retinoblastoma binding protein 6 (RBBP6), transcript variant 3, mRNA.	RBQ-1; DKFZp761B2423; P2P-R; DKFZp686P0638; MY038
5360347	NQO1	-5.9663	5.9663	-6.77821	1.36354e-07	6.79546e-07	NM_000903.2	1728	NP_000894.1	ILMN_1720282	5360347	A	Homo sapiens NAD(P)H dehydrogenase, quinone 1 (NQO1), transcript variant 1, mRNA.	NMOR1; NMORI; DHQU; DIA4; DTD; QR1
5360670	PLAU	-5.95168	5.95168	-6.77757	1.36595e-07	6.8035e-07	NM_002658.2	5328	NP_002649.1	ILMN_1656057	5360670	S	Homo sapiens plasminogen activator, urokinase (PLAU), mRNA.	UPA; URK; u-PA; ATF
2710692	CYTSB	-2.04745	2.04745	-6.77637	1.37051e-07	6.82226e-07	NM_001033554.1	92521	NP_001028726.1	ILMN_1783707	2710692	A	Homo sapiens cytospin B (CYTSB), transcript variant NSP5alpha3alpha, mRNA.	HCMOGT-1; NSP; FLJ36955
1510685	DOK4	-1.60756	1.60756	-6.77366	1.38091e-07	6.86998e-07	NM_018110.2	55715	NP_060580.2	ILMN_1774261	1510685	S	Homo sapiens docking protein 4 (DOK4), mRNA.	FLJ10488
1690673	PHF12	1.40135	1.40135	6.77327	1.38241e-07	6.87345e-07	NM_001033561.1	57649	NP_001028733.1	ILMN_1808781	1690673	A	Homo sapiens PHD finger protein 12 (PHF12), transcript variant 1, mRNA.	KIAA1523; PF1; FLJ34122; MGC131914
4890470	PLAA	1.63434	1.63434	6.76854	1.40075e-07	6.96064e-07	NM_001031689.1	9373	NP_001026859.1	ILMN_1769822	4890470	I	Homo sapiens phospholipase A2-activating protein (PLAA), transcript variant 1, mRNA.	FLJ11281; PLA2P; PLAP; FLJ12699
6580167	C11orf42	1.60927	1.60927	6.76716	1.40616e-07	6.98343e-07	NM_173525.1	160298	NP_775796.1	ILMN_1729842	6580167	S	Homo sapiens chromosome 11 open reading frame 42 (C11orf42), mRNA.	MGC34805
6550603	HMGCR	-2.68253	2.68253	-6.76407	1.41835e-07	7.03988e-07	NM_000859.1	3156	NP_000850.1	ILMN_1657395	6550603	S	Homo sapiens 3-hydroxy-3-methylglutaryl-Coenzyme A reductase (HMGCR), mRNA.
4200692	NEU1	2.78063	2.78063	6.7637	1.41978e-07	7.04289e-07	NM_000434.2	4758	NP_000425.1	ILMN_1763144	4200692	S	Homo sapiens sialidase 1 (lysosomal sialidase) (NEU1), mRNA.	NEU; SIAL1
1820181	MXRA7	-1.44806	1.44806	-6.7617	1.42773e-07	7.07822e-07	NM_198530.2	439921	NP_940932.2	ILMN_1796126	1820181	A	Homo sapiens matrix-remodelling associated 7 (MXRA7), transcript variant 3, mRNA.	FLJ46603; TMAP1; PS1TP1; FLJ41492
1660754	NOC4L	1.69285	1.69285	6.7587	1.43971e-07	7.1335e-07	NM_024078.1	79050	NP_076983.1	ILMN_1703013	1660754	I	Homo sapiens nucleolar complex associated 4 homolog (S. cerevisiae) (NOC4L), mRNA.	MGC3162; NOC4
4260010	CYB5R3	2.68861	2.68861	6.75818	1.4418e-07	7.13969e-07	NM_000398.4	1727	NP_000389.1	ILMN_1740441	4260010	A	Homo sapiens cytochrome b5 reductase 3 (CYB5R3), transcript variant M, mRNA.	DIA1; B5R
4200440	TULP4	-2.32278	2.32278	-6.75707	1.4463e-07	7.15782e-07	NM_001007466.1	56995	NP_001007467.1	ILMN_1720965	4200440	A	Homo sapiens tubby like protein 4 (TULP4), transcript variant 2, mRNA.	TUSP; RP3-442A17.1; KIAA1397
6020592	ALAD	1.4311	1.4311	6.75652	1.44852e-07	7.16467e-07	NM_001003945.1	210	NP_001003945.1	ILMN_1679898	6020592	I	Homo sapiens aminolevulinate, delta-, dehydratase (ALAD), transcript variant 1, mRNA.	PBGS; MGC5057; ALADH
2940706	SETD3	-1.96159	1.96159	-6.75419	1.45792e-07	7.20703e-07	NM_032233.2	84193	NP_115609.2	ILMN_1724504	2940706	I	Homo sapiens SET domain containing 3 (SETD3), transcript variant 1, mRNA.	DKFZp761E1415; C14orf154; FLJ23027; MGC87236
2850133	SYCE1	-1.38403	1.38403	-6.7533	1.46156e-07	7.22082e-07	NM_201564.1	93426	NP_963858.1	ILMN_1791356	2850133	I	Homo sapiens synaptonemal complex central element protein 1 (SYCE1), transcript variant 2, mRNA.	RP11-108K14.6; bA108K14.6; C10orf94
4730685	RAB7A	2.02855	2.02855	6.75296	1.46295e-07	7.22351e-07	NM_004637.5	7879	NP_004628.4	ILMN_1716524	4730685	S	Homo sapiens RAB7A, member RAS oncogene family (RAB7A), mRNA.	PSN; CMT2B; FLJ20819; PRO2706; RAB7
2260253	USP16	1.48801	1.48801	6.75094	1.47121e-07	7.26011e-07	NM_001032410.1	10600	NP_001027582.1	ILMN_1713161	2260253	I	Homo sapiens ubiquitin specific peptidase 16 (USP16), transcript variant 3, mRNA.	UBP-M
2510672	TCF4	2.76769	2.76769	6.74888	1.47969e-07	7.29774e-07	NM_003199.2	6925	NP_003190.1	ILMN_1814194	2510672	S	Homo sapiens transcription factor 4 (TCF4), transcript variant 2, mRNA.	SEF2; ITF2; MGC149723; SEF2-1A; MGC149724; SEF2-1B; PTHS; SEF2-1; E2-2
2230424	RBM25	-2.06735	2.06735	-6.74597	1.49173e-07	7.3529e-07	NM_021239.1	58517	NP_067062.1	ILMN_1768117	2230424	S	Homo sapiens RNA binding motif protein 25 (RBM25), mRNA.	S164; MGC105088; RNPC7; MGC117168; RED120
5310270	GALNT14	-1.42345	1.42345	-6.74572	1.4928e-07	7.35394e-07	NM_024572.2	79623	NP_078848.2	ILMN_1722524	5310270	S	Homo sapiens UDP-N-acetyl-alpha-D-galactosamine:polypeptide N-acetylgalactosaminyltransferase 14 (GalNAc-T14) (GALNT14), mRNA.	FLJ12691; GalNac-T14; GalNac-T10; GALNT15; FLJ13977
2690731	GPR37L1	1.38744	1.38744	6.74364	1.50147e-07	7.39237e-07	NM_004767.3	9283	NP_004758.3	ILMN_1782944	2690731	S	Homo sapiens G protein-coupled receptor 37 like 1 (GPR37L1), mRNA.	ET(B)R-LP-2; ETBR-LP-2
1170255	LARGE	1.46031	1.46031	6.74334	1.50272e-07	7.39426e-07	NM_004737.3	9215	NP_004728.1	ILMN_1803412	1170255	I	Homo sapiens like-glycosyltransferase (LARGE), transcript variant 1, mRNA.	MDC1D; KIAA0609
1440703	CLDN19	-1.3707	1.3707	-6.74164	1.50988e-07	7.42526e-07	NM_148960.1	149461	NP_683763.1	ILMN_1750097	1440703	S	Homo sapiens claudin 19 (CLDN19), mRNA.
3830735	UPB1	-2.50994	2.50994	-6.74129	1.51134e-07	7.42815e-07	NM_016327.2	51733	NP_057411.1	ILMN_1678690	3830735	S	Homo sapiens ureidopropionase, beta (UPB1), mRNA.	BUP1
5130414	C9orf23	-2.00641	2.00641	-6.74088	1.51307e-07	7.43129e-07	NM_148178.1	138716	NP_680544.1	ILMN_1683175	5130414	A	Homo sapiens chromosome 9 open reading frame 23 (C9orf23), transcript variant 1, mRNA.	MGC29635; bA296L22.5
5550377	NDUFB11	-2.52039	2.52039	-6.74073	1.51372e-07	7.43129e-07	NM_019056.3	54539	NP_061929.2	ILMN_1749709	5550377	S	Homo sapiens NADH dehydrogenase (ubiquinone) 1 beta subcomplex, 11, 17.3kDa (NDUFB11), mRNA.	P17.3; MGC111182; FLJ20494; ESSS; Np15; NP17.3
380270	CBX3	2.32173	2.32173	6.73985	1.51745e-07	7.44533e-07	NM_007276.3	11335	NP_009207.2	ILMN_1774086	380270	I	Homo sapiens chromobox homolog 3 (HP1 gamma homolog, Drosophila) (CBX3), transcript variant 1, mRNA.	HP1-GAMMA; HP1Hs-gamma; HECH
2470367	INPPL1	-4.04778	4.04778	-6.73947	1.51905e-07	7.44891e-07	NM_001567.2	3636	NP_001558.2	ILMN_1728426	2470367	S	Homo sapiens inositol polyphosphate phosphatase-like 1 (INPPL1), mRNA.	SHIP2
3990189	MATR3	2.68597	2.68597	6.7373	1.52828e-07	7.48987e-07	NM_199189.1	9782	NP_954659.1	ILMN_1815107	3990189	A	Homo sapiens matrin 3 (MATR3), transcript variant 1, mRNA.	DKFZp686K23100; DKFZp686K0542; KIAA0723; MGC9105
1030435	MRPS33	-2.05157	2.05157	-6.73275	1.54781e-07	7.58125e-07	NM_016071.2	51650	NP_057155.1	ILMN_1741264	1030435	A	Homo sapiens mitochondrial ribosomal protein S33 (MRPS33), nuclear gene encoding mitochondrial protein, transcript variant 1, mRNA.	FLJ21123; CGI-139; PTD003; MRP-S33
1440037	BID	2.65066	2.65066	6.73177	1.55205e-07	7.59769e-07	NM_197966.1	637	NP_932070.1	ILMN_1763386	1440037	A	Homo sapiens BH3 interacting domain death agonist (BID), transcript variant 1, mRNA.	FP497; MGC42355; MGC15319
2600025	PSMD14	2.50673	2.50673	6.72956	1.56165e-07	7.63936e-07	NM_005805.3	10213	NP_005796.1	ILMN_1737396	2600025	S	Homo sapiens proteasome (prosome, macropain) 26S subunit, non-ATPase, 14 (PSMD14), mRNA.	rpn11; PAD1; POH1
4560706	GEM	4.39052	4.39052	6.7294	1.56235e-07	7.63936e-07	NM_005261.2	2669	NP_005252.1	ILMN_1678968	4560706	I	Homo sapiens GTP binding protein overexpressed in skeletal muscle (GEM), transcript variant 1, mRNA.	KIR; MGC26294
610445	PPFIA1	-2.04367	2.04367	-6.72811	1.56799e-07	7.66044e-07	NM_177423.1	8500	NP_803172.1	ILMN_1727050	610445	I	Homo sapiens protein tyrosine phosphatase, receptor type, f polypeptide (PTPRF), interacting protein (liprin), alpha 1 (PPFIA1), transcript variant 1, mRNA.	MGC26800; FLJ41337; LIPRIN; LIP1; FLJ42630; FLJ43474; LIP.1
3800463	SLC29A3	-3.67872	3.67872	-6.728	1.56846e-07	7.66044e-07	NM_018344.3	55315	NP_060814.3	ILMN_1717326	3800463	S	Homo sapiens solute carrier family 29 (nucleoside transporters), member 3 (SLC29A3), mRNA.	FLJ11160; ENT3
4200504	MET	2.00043	2.00043	6.72661	1.57456e-07	7.68586e-07	NM_000245.2	4233	NP_000236.2	ILMN_1715175	4200504	S	Homo sapiens met proto-oncogene (hepatocyte growth factor receptor) (MET), transcript variant 2, mRNA.	RCCP2; HGFR; AUTS9
6220615	PSMD11	-1.98273	1.98273	-6.7264	1.57549e-07	7.68601e-07	NM_002815.2	5717	NP_002806.2	ILMN_1800952	6220615	S	Homo sapiens proteasome (prosome, macropain) 26S subunit, non-ATPase, 11 (PSMD11), mRNA.	S9; p44.5; MGC3844
60601	P4HA1	2.9199	2.9199	6.72551	1.57938e-07	7.69821e-07	NM_001017962.1	5033	NP_001017962.1	ILMN_1747442	60601	I	Homo sapiens procollagen-proline, 2-oxoglutarate 4-dioxygenase (proline 4-hydroxylase), alpha polypeptide I (P4HA1), transcript variant 2, mRNA.	P4HA; 4-PH alpha-1
730273	KIAA0427	-2.22586	2.22586	-6.72542	1.57979e-07	7.69821e-07	NM_014772.1	9811	NP_055587.1	ILMN_1655563	730273	S	Homo sapiens KIAA0427 (KIAA0427), mRNA.	Gm672
6450288	SLC8A1	-1.5077	1.5077	-6.72386	1.58669e-07	7.72742e-07	NM_021097.2	6546	NP_066920.1	ILMN_1699520	6450288	S	Homo sapiens solute carrier family 8 (sodium/calcium exchanger), member 1 (SLC8A1), transcript variant A, mRNA.	FLJ43417; NCX1; FLJ37694; DKFZp779F0871; MGC119581
1820538	RDBP	-1.88418	1.88418	-6.72123	1.59836e-07	7.77982e-07	NM_002904.5	7936	NP_002895.3	ILMN_1765532	1820538	S	Homo sapiens RD RNA binding protein (RDBP), mRNA.	RDP; NELF-E; D6S45; RD
4250270	APOOL	-2.08899	2.08899	-6.71892	1.60871e-07	7.82574e-07	NM_198450.3	139322	NP_940852.3	ILMN_1777483	4250270	S	Homo sapiens apolipoprotein O-like (APOOL), mRNA.	MGC129748; UNQ8193; FAM121A; CXorf33
3460431	LIG3	-2.29922	2.29922	-6.7185	1.61062e-07	7.82752e-07	NM_013975.2	3980	NP_039269.2	ILMN_1660582	3460431	I	Homo sapiens ligase III, DNA, ATP-dependent (LIG3), nuclear gene encoding mitochondrial protein, transcript variant alpha, mRNA.
3400553	OPRK1	-1.40124	1.40124	-6.71843	1.6109e-07	7.82752e-07	NM_000912.3	4986	NP_000903.2	ILMN_1714782	3400553	S	Homo sapiens opioid receptor, kappa 1 (OPRK1), mRNA.	OPRK; KOR
5360524	CACYBP	-2.24414	2.24414	-6.71721	1.61639e-07	7.84975e-07	NM_001007214.1	27101	NP_001007215.1	ILMN_1705141	5360524	I	Homo sapiens calcyclin binding protein (CACYBP), transcript variant 2, mRNA.	PNAS-107; MGC87971; SIP; S100A6BP; GIG5; RP1-102G20.6
4850289	FERMT2	-3.79659	3.79659	-6.71676	1.61843e-07	7.85515e-07	NM_006832.1	10979	NP_006823.1	ILMN_1695290	4850289	S	Homo sapiens fermitin family homolog 2 (Drosophila) (FERMT2), mRNA.	KIND2; FLJ44462; UNC112B; PLEKHC1; FLJ34213; mig-2; UNC112; MIG2
2750326	OR52K2	1.406	1.406	6.71525	1.62529e-07	7.88401e-07	NM_001005172.1	119774	NP_001005172.1	ILMN_1730441	2750326	S	Homo sapiens olfactory receptor, family 52, subfamily K, member 2 (OR52K2), mRNA.	OR11-7
3060162	CBR1	-2.48781	2.48781	-6.71414	1.63032e-07	7.90392e-07	NM_001757.2	873	NP_001748.1	ILMN_1809003	3060162	S	Homo sapiens carbonyl reductase 1 (CBR1), mRNA.	CBR; hCBR1
2100292	RBBP7	2.75379	2.75379	6.71364	1.63261e-07	7.91051e-07	NM_002893.2	5931	NP_002884.1	ILMN_1770053	2100292	S	Homo sapiens retinoblastoma binding protein 7 (RBBP7), mRNA.	RbAp46; MGC138867; MGC138868
510154	USH2A	1.36762	1.36762	6.71179	1.64106e-07	7.94697e-07	NM_007123.4	7399	NP_009054.4	ILMN_1793928	510154	A	Homo sapiens Usher syndrome 2A (autosomal recessive, mild) (USH2A), transcript variant 1, mRNA.	dJ1111A8.1; US2; USH2; RP39
2350441	COL23A1	-1.44696	1.44696	-6.71146	1.64257e-07	7.94979e-07	NM_173465.2	91522	NP_775736.2	ILMN_1666665	2350441	S	Homo sapiens collagen, type XXIII, alpha 1 (COL23A1), mRNA.	DKFZp434K0621
6020022	UBE2Z	2.03344	2.03344	6.71069	1.64613e-07	7.96248e-07	NM_023079.3	65264	NP_075567.2	ILMN_1743086	6020022	I	Homo sapiens ubiquitin-conjugating enzyme E2Z (UBE2Z), mRNA.	HOYS7; FLJ13855; USE1
7560538	ITCH	-2.77515	2.77515	-6.71001	1.64926e-07	7.96878e-07	NM_031483.3	83737	NP_113671.3	ILMN_1752283	7560538	S	Homo sapiens itchy homolog E3 ubiquitin protein ligase (mouse) (ITCH), mRNA.	NAPP1; dJ468O1.1; AIF4; AIP4
4260196	SCRT2	1.50101	1.50101	6.71	1.64929e-07	7.96878e-07	NM_033129.2	85508	NP_149120.1	ILMN_1706682	4260196	S	Homo sapiens scratch homolog 2, zinc finger protein (Drosophila) (SCRT2), mRNA.
7380719	IGFBP6	-1.5663	1.5663	-6.70962	1.65102e-07	7.97262e-07	NM_002178.2	3489	NP_002169.1	ILMN_1669362	7380719	S	Homo sapiens insulin-like growth factor binding protein 6 (IGFBP6), mRNA.	IBP6
3290458	FEZ1	-7.30907	7.30907	-6.70804	1.65836e-07	7.99807e-07	NM_005103.3	9638	NP_005094.1	ILMN_1779071	3290458	I	Homo sapiens fasciculation and elongation protein zeta 1 (zygin I) (FEZ1), transcript variant 1, mRNA.
20243	PRDM4	2.52008	2.52008	6.70803	1.65839e-07	7.99807e-07	NM_012406.3	11108	NP_036538.3	ILMN_1691432	20243	S	Homo sapiens PR domain containing 4 (PRDM4), mRNA.	MGC45046; PFM1
5050093	KBTBD11	-2.67625	2.67625	-6.70788	1.65909e-07	7.99807e-07	NM_014867.1	9920	NP_055682.1	ILMN_1784630	5050093	S	Homo sapiens kelch repeat and BTB (POZ) domain containing 11 (KBTBD11), mRNA.	KIAA0711; KLHDC7C
6020209	CYTSA	-2.40459	2.40459	-6.70142	1.68929e-07	8.13904e-07	NM_015330.1	23384	NP_056145.1	ILMN_1779185	6020209	S	Homo sapiens cytospin A (CYTSA), mRNA.	KIAA0376
2140364	ZFYVE20	2.27835	2.27835	6.70096	1.69144e-07	8.14483e-07	NM_022340.2	64145	NP_071735.2	ILMN_1799890	2140364	S	Homo sapiens zinc finger, FYVE domain containing 20 (ZFYVE20), mRNA.	MGC126210; Rabenosyn-5; FLJ34993
770168	CLPTM1	3.94051	3.94051	6.69906	1.70048e-07	8.18374e-07	NM_001294.1	1209	NP_001285.1	ILMN_1665831	770168	S	Homo sapiens cleft lip and palate associated transmembrane protein 1 (CLPTM1), mRNA.
580598	ANKZF1	-2.25487	2.25487	-6.69796	1.70571e-07	8.20431e-07	NM_001042410.1	55139	NP_001035869.1	ILMN_1677487	580598	S	Homo sapiens ankyrin repeat and zinc finger domain containing 1 (ANKZF1), transcript variant 2, mRNA.	ZNF744; FLJ13144; FLJ10415
3940379	DDX47	5.27115	5.27115	6.69762	1.70733e-07	8.20748e-07	NM_016355.3	51202	NP_057439.2	ILMN_1747162	3940379	I	Homo sapiens DEAD (Asp-Glu-Ala-Asp) box polypeptide 47 (DDX47), transcript variant 1, mRNA.	FLJ30012; E4-DBP; DKFZp564O176; MSTP162; HQ0256
3780403	EFTUD1	-1.86735	1.86735	-6.69526	1.71861e-07	8.25419e-07	NM_024580.5	79631	NP_078856.4	ILMN_1729167	3780403	S	Homo sapiens elongation factor Tu GTP binding domain containing 1 (EFTUD1), transcript variant 1, mRNA.	RIA1; FLJ13119; FAM42A; HsT19294
2490369	ZNF644	2.58756	2.58756	6.69518	1.71898e-07	8.25419e-07	NM_032186.3	84146	NP_115562.3	ILMN_1730118	2490369	A	Homo sapiens zinc finger protein 644 (ZNF644), transcript variant 3, mRNA.	BM-005; MGC70410; MGC60165; Zep-2; KIAA1221
2320707	RABL4	-1.61488	1.61488	-6.69406	1.7244e-07	8.27556e-07	NM_006860.2	11020	NP_006851.1	ILMN_1746492	2320707	S	Homo sapiens RAB, member of RAS oncogene family-like 4 (RABL4), mRNA.	RAYL
6110348	C11orf24	-2.70446	2.70446	-6.69332	1.72794e-07	8.2879e-07	NM_022338.2	53838	NP_071733.1	ILMN_1808163	6110348	S	Homo sapiens chromosome 11 open reading frame 24 (C11orf24), mRNA.	DM4E3
1410196	CCNDBP1	1.48215	1.48215	6.69064	1.74094e-07	8.34561e-07	NM_037370.1	23582	NP_411241.1	ILMN_1711459	1410196	I	Homo sapiens cyclin D-type binding-protein 1 (CCNDBP1), transcript variant 2, mRNA.	DIP1; GCIP
6960546	POLR2C	1.52043	1.52043	6.69034	1.74242e-07	8.34799e-07	NM_032940.2	5432	NP_116558.1	ILMN_1732300	6960546	A	Homo sapiens polymerase (RNA) II (DNA directed) polypeptide C, 33kDa (POLR2C), mRNA.	RPB31; hsRPB3; RPB3; hRPB33
7210075	TTC1	-3.06699	3.06699	-6.67864	1.8003e-07	8.62049e-07	NM_003314.1	7265	NP_003305.1	ILMN_1743303	7210075	S	Homo sapiens tetratricopeptide repeat domain 1 (TTC1), mRNA.	TPR1
50446	INHBB	1.50827	1.50827	6.67566	1.8154e-07	8.6865e-07	NM_002193.1	3625	NP_002184.1	ILMN_1685714	50446	S	Homo sapiens inhibin, beta B (activin AB beta polypeptide) (INHBB), mRNA.
6420767	SFRS9	-2.01496	2.01496	-6.67551	1.81612e-07	8.6865e-07	NM_003769.2	8683	NP_003760.1	ILMN_1760683	6420767	S	Homo sapiens splicing factor, arginine/serine-rich 9 (SFRS9), mRNA.	SRp30c
1710286	SKP2	-2.90826	2.90826	-6.67504	1.81852e-07	8.6931e-07	NM_032637.2	6502	NP_116026.1	ILMN_1665538	1710286	I	Homo sapiens S-phase kinase-associated protein 2 (p45) (SKP2), transcript variant 2, mRNA.	MGC1366; FBXL1; FBL1; FLB1
650519	TMBIM6	-2.0109	2.0109	-6.67324	1.82773e-07	8.73225e-07	NM_003217.2	7009	NP_003208.2	ILMN_1693311	650519	S	Homo sapiens transmembrane BAX inhibitor motif containing 6 (TMBIM6), transcript variant 1, mRNA.	BI-1; TMBIM6
3610091	CUTC	-2.15371	2.15371	-6.67005	1.84409e-07	8.80552e-07	NM_015960.2	51076	NP_057044.2	ILMN_1765044	3610091	S	Homo sapiens cutC copper transporter homolog (E. coli) (CUTC), mRNA.	RP11-483F11.3; CGI-32
6860524	METTL3	-2.47621	2.47621	-6.66936	1.84762e-07	8.81743e-07	NM_019852.3	56339	NP_062826.2	ILMN_1655635	6860524	S	Homo sapiens methyltransferase like 3 (METTL3), mRNA.	Spo8; MT-A70; M6A; MGC4336
7150647	SCRN2	-1.54077	1.54077	-6.66697	1.86002e-07	8.87166e-07	NM_138355.2	90507	NP_612364.1	ILMN_1662016	7150647	S	Homo sapiens secernin 2 (SCRN2), mRNA.	Ses2
630626	ZNF169	-1.95183	1.95183	-6.6635	1.87817e-07	8.95326e-07	NM_194320.2	169841	NP_919301.2	ILMN_1696583	630626	S	Homo sapiens zinc finger protein 169 (ZNF169), mRNA.	MGC51961
670079	RECQL5	-2.44595	2.44595	-6.66319	1.87978e-07	8.95592e-07	NM_004259.5	9400	NP_004250.4	ILMN_1697682	670079	I	Homo sapiens RecQ protein-like 5 (RECQL5), transcript variant 1, mRNA.	FLJ90603; RECQ5
2710347	WNT10B	-2.04749	2.04749	-6.66225	1.88473e-07	8.97453e-07	NM_003394.2	7480	NP_003385.2	ILMN_1712283	2710347	S	Homo sapiens wingless-type MMTV integration site family, member 10B (WNT10B), mRNA.	WNT-12
3420008	SNX6	2.42607	2.42607	6.65982	1.89763e-07	9.03088e-07	NM_021249.3	58533	NP_067072.3	ILMN_1696294	3420008	I	Homo sapiens sorting nexin 6 (SNX6), transcript variant 1, mRNA.	MSTP010; MGC3157; TFAF2
4260333	IL6ST	4.58662	4.58662	6.65709	1.91215e-07	9.09493e-07	NM_002184.2	3572	NP_002175.2	ILMN_1797861	4260333	I	Homo sapiens interleukin 6 signal transducer (gp130, oncostatin M receptor) (IL6ST), transcript variant 1, mRNA.	GP130; CD130; IL6R-beta; CDw130; GP130-RAPS
4920563	BIRC8	1.55466	1.55466	6.65599	1.91806e-07	9.11797e-07	NM_033341.3	112401	NP_203127.3	ILMN_1727144	4920563	S	Homo sapiens baculoviral IAP repeat-containing 8 (BIRC8), mRNA.	ILP2; hILP2; ILP-2
4280692	PARP1	-3.33535	3.33535	-6.65381	1.92977e-07	9.16855e-07	NM_001618.2	142	NP_001609.1	ILMN_1686871	4280692	S	Homo sapiens poly (ADP-ribose) polymerase family, member 1 (PARP1), mRNA.	PARP-1; PARP; pADPRT-1; ADPRT1; ADPRT; PPOL
1030017	HIST1H1E	5.55633	5.55633	6.65135	1.94313e-07	9.22691e-07	NM_005321.2	3008	NP_005312.1	ILMN_1746435	1030017	S	Homo sapiens histone cluster 1, H1e (HIST1H1E), mRNA.	H1.4; dJ221C16.5; H1F4; MGC116819
2630561	RPL6	2.42609	2.42609	6.65107	1.94461e-07	9.2288e-07	NM_001024662.1	6128	NP_001019833.1	ILMN_1717490	2630561	I	Homo sapiens ribosomal protein L6 (RPL6), transcript variant 1, mRNA.	SHUJUN-2; TXREB1; TAXREB107
3060128	CHSY1	-2.44773	2.44773	-6.64643	1.97004e-07	9.34433e-07	NM_014918.3	22856	NP_055733.2	ILMN_1791576	3060128	S	Homo sapiens chondroitin sulfate synthase 1 (CHSY1), mRNA.	CSS1; KIAA0990
5720356	TNFSF18	2.00956	2.00956	6.64394	1.98384e-07	9.40453e-07	NM_005092.2	8995	NP_005083.1	ILMN_1738335	5720356	S	Homo sapiens tumor necrosis factor (ligand) superfamily, member 18 (TNFSF18), mRNA.	TL6; hGITRL; AITRL; GITRL; MGC138237
2320528	CCDC108	-1.42981	1.42981	-6.64304	1.98882e-07	9.42291e-07	NM_194302.2	255101	NP_919278.2	ILMN_1806488	2320528	S	Homo sapiens coiled-coil domain containing 108 (CCDC108), transcript variant 1, mRNA.	DKFZp434O0527; MGC35338
2120086	KDM3B	2.13442	2.13442	6.64114	1.99945e-07	9.4678e-07	NM_016604.3	51780	NP_057688.2	ILMN_1706539	2120086	S	Homo sapiens lysine (K)-specific demethylase 3B (KDM3B), mRNA.	KIAA1082; 5qNCA; C5orf7
1850291	NRG3	1.71523	1.71523	6.64095	2.0005e-07	9.4678e-07	NM_001010848.2	10718	NP_001010848.2	ILMN_1774945	1850291	S	Homo sapiens neuregulin 3 (NRG3), mRNA.	HRG3; pro-NRG3
1240221	POLR2H	-2.07434	2.07434	-6.635	2.0341e-07	9.62105e-07	NM_006232.2	5437	NP_006223.2	ILMN_1689445	1240221	S	Homo sapiens polymerase (RNA) II (DNA directed) polypeptide H (POLR2H), mRNA.	RPB17; hsRPB8; RPABC3; RPB8
1580619	ARMCX5	2.25877	2.25877	6.63482	2.03514e-07	9.62105e-07	NM_022838.2	64860	NP_073749.2	ILMN_1741156	1580619	S	Homo sapiens armadillo repeat containing, X-linked 5 (ARMCX5), mRNA.	FLJ13382; DKFZp686A22185; FLJ12969
20154	AFAP1L1	-1.40517	1.40517	-6.63344	2.04297e-07	9.65275e-07	NM_152406.1	134265	NP_689619.1	ILMN_1694140	20154	S	Homo sapiens actin filament associated protein 1-like 1 (AFAP1L1), mRNA.	FLJ36748; MGC149773
3060241	ST6GALNAC5	-1.3936	1.3936	-6.62933	2.06666e-07	9.7583e-07	NM_030965.1	81849	NP_112227.1	ILMN_1773959	3060241	S	Homo sapiens ST6 (alpha-N-acetyl-neuraminyl-2,3-beta-galactosyl-1, 3)-N-acetylgalactosaminide alpha-2,6-sialyltransferase 5 (ST6GALNAC5), mRNA.	SIAT7E; MGC3184; ST6GalNAcV
7380162	HIST1H2AK	4.30116	4.30116	6.62917	2.06759e-07	9.7583e-07	NM_003510.2	8330	NP_003501.1	ILMN_1694699	7380162	S	Homo sapiens histone cluster 1, H2ak (HIST1H2AK), mRNA.	H2AFD; H2A/d
6020224	FBP1	-3.32279	3.32279	-6.62069	2.11723e-07	9.98708e-07	NM_000507.2	2203	NP_000498.2	ILMN_1728799	6020224	S	Homo sapiens fructose-1,6-bisphosphatase 1 (FBP1), mRNA.	FBP
[truncated: 6,739 more rows]
