# Supplementary material for: Systems Analysis of MVA-C Induced Immune Response Reveals Its Significance as a Vaccine Candidate against HIV/AIDS of Clade C
Source: PLoS One. 2012 Apr 19;7(4):e35485. doi: 10.1371/journal.pone.0035485 (PMC3334902; doi:10.1371/journal.pone.0035485)
Supplement: Table S2 — List of differentially expressed (up- or down-regulated) genes between plasmacytoid DCs infected with MVA-C (PDC_MVC) and mock-infected (PDC_Mock) groups. The threshold of differential expression is set at FDR 5%, with FC>1.3. (XLS) [file pone.0035485.s003.xls]

## Sheet: top
ProbeID	SYMBOL	Fold Change	|Fold Change|	t	P.Value	adj.P.Val	RefSeq_ID	Entrez_Gene_ID	Protein_Product	Probe_Id	Array_Address_Id	Probe_Type	Definition	Synonyms
430593	RPL31	84.4686	84.4686	47.1425	1.91815e-30	1.6404e-26	NM_000993.4	6160	NP_000984.1	ILMN_1754195	430593	S	Homo sapiens ribosomal protein L31 (RPL31), transcript variant 1, mRNA.	MGC88191
1230309	RPL26	67.634	67.634	37.8823	1.51556e-27	6.48054e-24	NM_000987.3	6154	NP_000978.1	ILMN_1731546	1230309	S	Homo sapiens ribosomal protein L26 (RPL26), mRNA.
6370504	RPL35A	46.719	46.719	28.5564	7.66331e-24	2.18455e-20	NM_000996.2	6165	NP_000987.2	ILMN_1756360	6370504	S	Homo sapiens ribosomal protein L35a (RPL35A), mRNA.
3360608	RPS15A	14.0374	14.0374	25.8558	1.48138e-22	3.1672e-19	NM_001030009.1	6210	NP_001025180.1	ILMN_1787949	3360608	A	Homo sapiens ribosomal protein S15a (RPS15A), transcript variant 1, mRNA.	S15a; FLJ27457; MGC111208
3060056	SCT	10.0573	10.0573	24.6969	5.76526e-22	9.14883e-19	NM_021920.2	6343	NP_068739.1	ILMN_1705763	3060056	S	Homo sapiens secretin (SCT), mRNA.
450348	GNG10	12.068	12.068	24.6074	6.41873e-22	9.14883e-19	NM_001017998.2	2790	NP_001017998.1	ILMN_1757074	450348	S	Homo sapiens guanine nucleotide binding protein (G protein), gamma 10 (GNG10), mRNA.
1850338	RPL39	11.4021	11.4021	23.6516	2.06568e-21	2.52368e-18	NM_001000.2	6170	NP_000991.1	ILMN_1737015	1850338	S	Homo sapiens ribosomal protein L39 (RPL39), mRNA.
5820356	FLJ41423	-4.76588	4.76588	-23.2686	3.33954e-21	3.56997e-18	NM_001001679.1	399886	NP_001001679.1	ILMN_1783743	5820356	S	Homo sapiens FLJ41423 protein (FLJ41423), mRNA.
3440014	LYRM2	7.19029	7.19029	22.1713	1.37643e-20	1.30791e-17	NM_020466.4	57226	NP_065199.1	ILMN_1703132	3440014	S	Homo sapiens LYR motif containing 2 (LYRM2), transcript variant 1, mRNA.	DJ122O8.2; FLJ21130; MGC104253
3370543	PSMA1	8.61111	8.61111	21.1622	5.35384e-20	4.5786e-17	NM_002786.2	5682	NP_002777.1	ILMN_1691809	3370543	I	Homo sapiens proteasome (prosome, macropain) subunit, alpha type, 1 (PSMA1), transcript variant 2, mRNA.	MGC22853; MGC14751; PROS30; MGC1667; HC2; MGC21459; MGC14542; MGC23915; NU; MGC14575
3990458	S100A4	39.6483	39.6483	20.8492	8.2547e-20	6.41766e-17	NM_019554.2	6275	NP_062427.1	ILMN_1688780	3990458	I	Homo sapiens S100 calcium binding protein A4 (S100A4), transcript variant 2, mRNA.	FSP1; MTS1; 18A2; PEL98; P9KA; CAPL; 42A
3060072	SULT2B1	-3.17783	3.17783	-20.2003	2.06249e-19	1.43106e-16	NM_177973.1	6820	NP_814444.1	ILMN_1763520	3060072	I	Homo sapiens sulfotransferase family, cytosolic, 2B, member 1 (SULT2B1), transcript variant 2, mRNA.	HSST2
6520494	ROCK1	7.17817	7.17817	20.1631	2.17538e-19	1.43106e-16	NM_005406.2	6093	NP_005397.1	ILMN_1808768	6520494	S	Homo sapiens Rho-associated, coiled-coil containing protein kinase 1 (ROCK1), mRNA.	P160ROCK; MGC131603; MGC43611
1850373	GLT1D1	3.995	3.995	19.3397	7.23026e-19	4.41665e-16	NM_144669.1	144423	NP_653270.1	ILMN_1656327	1850373	S	Homo sapiens glycosyltransferase 1 domain containing 1 (GLT1D1), mRNA.	FLJ31978
2070408	MID1	-3.77059	3.77059	-19.1301	9.88573e-19	5.63618e-16	NM_033290.2	4281	NP_150632.1	ILMN_1761858	2070408	A	Homo sapiens midline 1 (Opitz/BBB syndrome) (MID1), transcript variant 3, mRNA.	RNF59; OGS1; TRIM18; FXY; OS; XPRF; GBBB1; OSX; BBBG1; ZNFXY
2340131	HTR2A	-6.49166	6.49166	-18.9525	1.29134e-18	6.41157e-16	NM_000621.2	3356	NP_000612.1	ILMN_1715496	2340131	S	Homo sapiens 5-hydroxytryptamine (serotonin) receptor 2A (HTR2A), mRNA.	5-HT2A; HTR2
3420019	ZNF557	3.15148	3.15148	18.93	1.33606e-18	6.41157e-16	NM_001044388.1	79230	NP_001037853.1	ILMN_1719163	3420019	S	Homo sapiens zinc finger protein 557 (ZNF557), transcript variant 3, mRNA.	MGC4054
5090594	RTN2	-4.9261	4.9261	-18.8888	1.42196e-18	6.41157e-16	NM_005619.3	6253	NP_005610.1	ILMN_1685357	5090594	I	Homo sapiens reticulon 2 (RTN2), transcript variant 1, mRNA.	NSP2; NSPL1
4480110	KCNJ10	3.21228	3.21228	18.8877	1.42446e-18	6.41157e-16	NM_002241.3	3766	NP_002232.2	ILMN_1808272	4480110	S	Homo sapiens potassium inwardly-rectifying channel, subfamily J, member 10 (KCNJ10), mRNA.	KIR1.2; KCNJ13-PEN; KIR4.1; BIRK-10
1230497	ZNF585A	3.22692	3.22692	17.6848	9.27401e-18	3.96557e-15	NM_152655.2	199704	NP_689868.1	ILMN_1764415	1230497	I	Homo sapiens zinc finger protein 585A (ZNF585A), transcript variant 1, mRNA.	FLJ23765; FLJ31827
2760066	MLLT3	3.9577	3.9577	17.6367	1.00166e-17	4.07913e-15	NM_004529.1	4300	NP_004520.1	ILMN_1812473	2760066	S	Homo sapiens myeloid/lymphoid or mixed-lineage leukemia (trithorax homolog, Drosophila); translocated to, 3 (MLLT3), mRNA.	FLJ2035; AF9; YEATS3
4230243	NHP2L1	4.0357	4.0357	17.5512	1.1493e-17	4.46766e-15	NM_001003796.1	4809	NP_001003796.1	ILMN_1697614	4230243	I	Homo sapiens NHP2 non-histone chromosome protein 2-like 1 (S. cerevisiae) (NHP2L1), transcript variant 2, mRNA.	OTK27; SNU13; NHPX
60154	AARSD1	-5.06152	5.06152	-17.4523	1.34828e-17	5.01325e-15	NM_025267.2	80755	NP_079543.1	ILMN_1700461	60154	S	Homo sapiens alanyl-tRNA synthetase domain containing 1 (AARSD1), mRNA.	MGC2744
290110	ARHGAP11A	-4.17854	4.17854	-17.2776	1.79091e-17	6.38159e-15	NM_199357.1	9824	NP_955389.1	ILMN_1673815	290110	I	Homo sapiens Rho GTPase activating protein 11A (ARHGAP11A), transcript variant 2, mRNA.	GAP (1-12); KIAA0013; MGC70740
6590088	LRRC41	5.69097	5.69097	17.1712	2.13138e-17	7.29102e-15	NM_006369.4	10489	NP_006360.3	ILMN_1712755	6590088	S	Homo sapiens leucine rich repeat containing 41 (LRRC41), mRNA.	PP7759; MGC126573; MUF1; RP4-636H5.2; MGC126571
6370538	WBSCR22	-4.69965	4.69965	-17.1208	2.31533e-17	7.61564e-15	NM_017528.2	114049	NP_059998.2	ILMN_1697348	6370538	S	Homo sapiens Williams Beuren syndrome chromosome region 22 (WBSCR22), mRNA.	MGC2022; MGC5140; HUSSY-3; MGC19709; WBMT; PP3381; HASJ4442
5220541	SDCCAG1	5.34837	5.34837	17.0766	2.48997e-17	7.88675e-15	NM_004713.3	9147	NP_004704.2	ILMN_1772489	5220541	S	Homo sapiens serologically defined colon cancer antigen 1 (SDCCAG1), mRNA.	NY-CO-1; FLJ10051
840647	RPL36	12.1183	12.1183	17.036	2.66251e-17	8.02266e-15	NM_033643.2	25873	NP_378669.1	ILMN_1685088	840647	A	Homo sapiens ribosomal protein L36 (RPL36), transcript variant 1, mRNA.	DKFZP566B023
6770711	CD4	7.47769	7.47769	17.0229	2.7205e-17	8.02266e-15	NM_000616.3	920	NP_000607.1	ILMN_1727284	6770711	S	Homo sapiens CD4 molecule (CD4), mRNA.	CD4mut
4780653	MUSK	-3.08423	3.08423	-16.8624	3.55006e-17	1.00877e-14	NM_005592.1	4593	NP_005583.1	ILMN_1791190	4780653	S	Homo sapiens muscle, skeletal, receptor tyrosine kinase (MUSK), mRNA.	MGC126323; MGC126324
5810189	ATP2A2	5.83535	5.83535	16.8446	3.65667e-17	1.00877e-14	NM_170665.2	488	NP_733765.1	ILMN_1815666	5810189	I	Homo sapiens ATPase, Ca++ transporting, cardiac muscle, slow twitch 2 (ATP2A2), transcript variant 1, mRNA.	DAR; ATP2B; MGC45367; DD; SERCA2
1450563	RC3H2	6.05911	6.05911	16.723	4.48095e-17	1.19754e-14	NM_018835.1	54542	NP_061323.1	ILMN_1710738	1450563	S	Homo sapiens ring finger and CCCH-type zinc finger domains 2 (RC3H2), mRNA.	MGC52176; MNAB; FLJ20301; FLJ20713; RNF164
3290037	DNAJC7	10.9324	10.9324	16.7012	4.64784e-17	1.20449e-14	NM_003315.1	7266	NP_003306.1	ILMN_1663616	3290037	S	Homo sapiens DnaJ (Hsp40) homolog, subfamily C, member 7 (DNAJC7), mRNA.	TTC2; TPR2; DANJC7
1030747	HLA-E	4.94288	4.94288	16.4778	6.77403e-17	1.70387e-14	NM_005516.4	3133	NP_005507.3	ILMN_1765258	1030747	S	Homo sapiens major histocompatibility complex, class I, E (HLA-E), mRNA.	DKFZp686P19218; EA2.1; MHC; HLA-6.2; EA1.2
1580309	SERF2	4.63667	4.63667	16.1115	1.26763e-16	3.05524e-14	NM_001018108.2	10169	NP_001018118.1	ILMN_1789136	1580309	S	Homo sapiens small EDRK-rich factor 2 (SERF2), mRNA.	4F5REL; H4F5rel; FLJ37527; FLJ38557; FAM2C; MGC48826; HsT17089; FLJ20431
2510133	MRPL55	-7.27201	7.27201	-16.1032	1.28612e-16	3.05524e-14	NM_181462.1	128308	NP_852127.1	ILMN_1799289	2510133	I	Homo sapiens mitochondrial ribosomal protein L55 (MRPL55), nuclear gene encoding mitochondrial protein, transcript variant 4, mRNA.	DKFZp686D1387; PRO19675; MGC61802; AAVG5835
620079	PDE6C	2.97339	2.97339	16.0334	1.45111e-16	3.35402e-14	NM_006204.2	5146	NP_006195.2	ILMN_1730851	620079	S	Homo sapiens phosphodiesterase 6C, cGMP-specific, cone, alpha prime (PDE6C), mRNA.	PDEA2
1710687	COPE	7.63814	7.63814	15.966	1.63131e-16	3.6713e-14	NM_199442.1	11316	NP_955474.1	ILMN_1738103	1710687	A	Homo sapiens coatomer protein complex, subunit epsilon (COPE), transcript variant 2, mRNA.	FLJ13241; epsilon-COP
3800446	KCTD21	-3.89725	3.89725	-15.833	2.05709e-16	4.51083e-14	NM_001029859.1	283219	NP_001025030.1	ILMN_1809708	3800446	S	Homo sapiens potassium channel tetramerisation domain containing 21 (KCTD21), mRNA.
5080458	SAMM50	-5.58798	5.58798	-15.7874	2.22816e-16	4.76381e-14	NM_015380.3	25813	NP_056195.2	ILMN_1671932	5080458	S	Homo sapiens sorting and assembly machinery component 50 homolog (S. cerevisiae) (SAMM50), mRNA.	OMP85; TOB55; YNL026W; CGI-51; SAM50; TRG-3
830189	SNW1	6.0825	6.0825	15.7655	2.31572e-16	4.83025e-14	NM_012245.2	22938	NP_036377.1	ILMN_1688413	830189	S	Homo sapiens SNW domain containing 1 (SNW1), mRNA.	SKIIP; NCOA-62; Prp45; Bx42; MGC119379; SKIP; PRPF45
7610152	UBAP2L	5.62757	5.62757	15.4687	3.91472e-16	7.97112e-14	NM_014847.2	9898	NP_055662.2	ILMN_1814789	7610152	S	Homo sapiens ubiquitin associated protein 2-like (UBAP2L), mRNA.	NICE-4; KIAA0144; FLJ42300
380753	SEC61G	6.53396	6.53396	15.3639	4.72138e-16	9.39006e-14	NM_001012456.1	23480	NP_001012474.1	ILMN_1787026	380753	A	Homo sapiens Sec61 gamma subunit (SEC61G), transcript variant 2, mRNA.	SSS1
6020286	FST	-3.86978	3.86978	-15.2763	5.52624e-16	1.0741e-13	NM_013409.1	10468	NP_037541.1	ILMN_1700081	6020286	A	Homo sapiens follistatin (FST), transcript variant FST344, mRNA.	FS
650161	DLGAP2	-2.14652	2.14652	-15.2337	5.96676e-16	1.13395e-13	NM_004745.3	9228	NP_004736.2	ILMN_1713139	650161	S	Homo sapiens discs, large (Drosophila) homolog-associated protein 2 (DLGAP2), mRNA.	DAP2; SAPAP2
6380008	EPC1	6.26686	6.26686	15.0652	8.09633e-16	1.50521e-13	NM_025209.2	80314	NP_079485.1	ILMN_1746276	6380008	S	Homo sapiens enhancer of polycomb homolog 1 (Drosophila) (EPC1), mRNA.	Epl1; DKFZp781P2312
3800333	CALML4	-4.34444	4.34444	-14.9929	9.23763e-16	1.68086e-13	NM_001031733.2	91860	NP_001026903.2	ILMN_1815707	3800333	I	Homo sapiens calmodulin-like 4 (CALML4), transcript variant 2, mRNA.	NY-BR-20; MGC4809
2680327	ITGA3	-2.76566	2.76566	-14.8624	1.17318e-15	2.09021e-13	NM_002204.1	3675	NP_002195.1	ILMN_1685397	2680327	A	Homo sapiens integrin, alpha 3 (antigen CD49C, alpha 3 subunit of VLA-3 receptor) (ITGA3), transcript variant a, mRNA.	GAP-B3; FLJ34704; VLA3a; VL3A; MSK18; VCA-2; FLJ34631; GAPB3; CD49C
2350215	EXOC4	3.64892	3.64892	14.6608	1.7028e-15	2.97192e-13	NM_021807.3	60412	NP_068579.3	ILMN_1742827	2350215	S	Homo sapiens exocyst complex component 4 (EXOC4), transcript variant 1, mRNA.	SEC8L1; REC8; Sec8p; SEC8; MGC27170
4260484	COMMD6	7.8092	7.8092	14.6347	1.78749e-15	3.05732e-13	NM_203497.2	170622	NP_987093.1	ILMN_1777378	4260484	A	Homo sapiens COMM domain containing 6 (COMMD6), transcript variant 1, mRNA.	Acrg
7550112	CITED2	9.29656	9.29656	14.5222	2.20452e-15	3.69669e-13	NM_006079.3	10370	NP_006070.2	ILMN_1663092	7550112	S	Homo sapiens Cbp/p300-interacting transactivator, with Glu/Asp-rich carboxy-terminal domain, 2 (CITED2), transcript variant 1, mRNA.	P35SRJ; MRG1
5360072	GK2	-2.7598	2.7598	-14.4127	2.70741e-15	4.45265e-13	NM_033214.2	2712	NP_149991.2	ILMN_1722330	5360072	S	Homo sapiens glycerol kinase 2 (GK2), mRNA.	GKTA; GKP2
2490376	ALPPL2	-2.3235	2.3235	-14.2659	3.57268e-15	5.76482e-13	NM_031313.1	251	NP_112603.1	ILMN_1801851	2490376	S	Homo sapiens alkaline phosphatase, placental-like 2 (ALPPL2), mRNA.	GCAP; ALPPL; ALPG
6940025	MRPL39	4.50066	4.50066	14.2485	3.69215e-15	5.84728e-13	NM_017446.3	54148	NP_059142.2	ILMN_1726391	6940025	A	Homo sapiens mitochondrial ribosomal protein L39 (MRPL39), nuclear gene encoding mitochondrial protein, transcript variant 1, mRNA.	PRED66; FLJ20451; MGC104174; MRP-L5; RPML5; MGC3400; L39mt; C21orf92; PRED22; MSTP003
4150605	ANKRD40	2.44819	2.44819	14.1594	4.37435e-15	6.80172e-13	NM_052855.2	91369	NP_443087.1	ILMN_1758846	4150605	S	Homo sapiens ankyrin repeat domain 40 (ANKRD40), mRNA.	MGC15396; DKFZp451K241
7400408	GPR119	-2.17137	2.17137	-14.1417	4.52463e-15	6.90976e-13	NM_178471.1	139760	NP_848566.1	ILMN_1684931	7400408	S	Homo sapiens G protein-coupled receptor 119 (GPR119), mRNA.	hGPCR2; GPCR2; MGC119957
7320288	CXCR4	14.4079	14.4079	14.1318	4.61097e-15	6.91807e-13	NM_003467.2	7852	NP_003458.1	ILMN_1801584	7320288	I	Homo sapiens chemokine (C-X-C motif) receptor 4 (CXCR4), transcript variant 2, mRNA.	WHIM; NPY3R; NPYY3R; FB22; LAP3; LCR1; NPYR; HM89; HSY3RR; NPYRL; D2S201E; CD184; LESTR
3440364	BBC3	2.89464	2.89464	14.0502	5.39009e-15	7.94759e-13	NM_014417.2	27113	NP_055232.1	ILMN_1729645	3440364	S	Homo sapiens BCL2 binding component 3 (BBC3), mRNA.	PUMA; PUMA/JFY1; JFY1
6350356	MIPEP	-3.04965	3.04965	-13.9999	5.93658e-15	8.60502e-13	NM_005932.1	4285	NP_005923.1	ILMN_1669070	6350356	S	Homo sapiens mitochondrial intermediate peptidase (MIPEP), nuclear gene encoding mitochondrial protein, mRNA.	HMIP; MIP
150291	ZNF616	-4.02231	4.02231	-13.8924	7.30378e-15	1.04103e-12	NM_178523.3	90317	NP_848618.2	ILMN_1719219	150291	S	Homo sapiens zinc finger protein 616 (ZNF616), mRNA.	MGC149778; MGC45556
5890554	BEND4	-3.52463	3.52463	-13.8393	8.09353e-15	1.13469e-12	NM_207406.2	389206	NP_997289.2	ILMN_1740094	5890554	A	Homo sapiens BEN domain containing 4 (BEND4), mRNA.	MGC157807; FLJ35632; MGC157808; FLJ43965
5130114	FGA	-2.8271	2.8271	-13.8053	8.6464e-15	1.19264e-12	NM_021871.2	2243	NP_068657.1	ILMN_1656487	5130114	I	Homo sapiens fibrinogen alpha chain (FGA), transcript variant alpha, mRNA.	MGC119423; MGC119425; Fib2; MGC119422
6510215	DLG5	2.53509	2.53509	13.7699	9.26218e-15	1.2573e-12	NM_004747.3	9231	NP_004738.3	ILMN_1744709	6510215	S	Homo sapiens discs, large homolog 5 (Drosophila) (DLG5), mRNA.	LP-DLG; P-DLG5; PDLG; KIAA0583
4490673	TWIST1	-2.24583	2.24583	-13.7327	9.95843e-15	1.33069e-12	NM_000474.3	7291	NP_000465.1	ILMN_1672908	4490673	S	Homo sapiens twist homolog 1 (Drosophila) (TWIST1), mRNA.	TWIST; ACS3; BPES2; SCS; BPES3
4560128	HOXD12	-2.38089	2.38089	-13.7203	1.02015e-14	1.3422e-12	NM_021193.2	3238	NP_067016.2	ILMN_1783500	4560128	S	Homo sapiens homeobox D12 (HOXD12), mRNA.	HOX4H
730121	FBXO7	2.91983	2.91983	13.6539	1.16162e-14	1.50518e-12	NM_012179.3	25793	NP_036311.3	ILMN_1667112	730121	I	Homo sapiens F-box protein 7 (FBXO7), transcript variant 1, mRNA.	FBX07; FBX; FBX7; DKFZp686B08113
7550053	PHF17	2.73563	2.73563	13.6254	1.22839e-14	1.56793e-12	NM_199320.2	79960	NP_955352.1	ILMN_1655194	7550053	I	Homo sapiens PHD finger protein 17 (PHF17), transcript variant L, mRNA.	KIAA1807; FLJ22479; JADE1
5670164	RWDD4A	-3.39037	3.39037	-13.5828	1.33544e-14	1.67951e-12	NM_152682.2	201965	NP_689895.2	ILMN_1708660	5670164	S	Homo sapiens RWD domain containing 4A (RWDD4A), mRNA.	FAM28A; MGC10198
1010598	ATP5F1	7.07429	7.07429	13.5501	1.42422e-14	1.76521e-12	NM_001688.4	515	NP_001679.2	ILMN_1672191	1010598	I	Homo sapiens ATP synthase, H+ transporting, mitochondrial F0 complex, subunit B1 (ATP5F1), nuclear gene encoding mitochondrial protein, mRNA.	PIG47; MGC24431
4760392	CACNA1B	-2.83274	2.83274	-13.486	1.61607e-14	1.97437e-12	NM_000718.1	774	NP_000709.1	ILMN_1691855	4760392	S	Homo sapiens calcium channel, voltage-dependent, N type, alpha 1B subunit (CACNA1B), mRNA.	BIII; Cav2.2; CACNN; CACNL1A5
2970017	S100A2	-2.16814	2.16814	-13.4578	1.70859e-14	2.05801e-12	NM_005978.3	6273	NP_005969.1	ILMN_1725852	2970017	S	Homo sapiens S100 calcium binding protein A2 (S100A2), mRNA.	S100L; CAN19; MGC111539
4780022	KCNQ1	-3.15329	3.15329	-13.4497	1.73644e-14	2.06251e-12	NM_000218.2	3784	NP_000209.2	ILMN_1656079	4780022	I	Homo sapiens potassium voltage-gated channel, KQT-like subfamily, member 1 (KCNQ1), transcript variant 1, mRNA.	JLNS1; ATFB1; WRS; LQT; Kv1.9; RWS; Kv7.1; FLJ26167; SQT2; KCNA8; KVLQT1; KCNA9; LQT1
3780246	EEF1B2	5.19802	5.19802	13.4324	1.79676e-14	2.10491e-12	NM_001959.3	1933	NP_001950.1	ILMN_1701930	3780246	I	Homo sapiens eukaryotic translation elongation factor 1 beta 2 (EEF1B2), transcript variant 1, mRNA.	EEF1B; EF1B; EEF1B1
7550082	FLJ40448	-2.52351	2.52351	-13.3888	1.95911e-14	2.2641e-12	NM_182605.1	339059	NP_872411.1	ILMN_1764029	7550082	S	Homo sapiens hypothetical protein FLJ40448 (FLJ40448), mRNA.	MGC133175
7150370	CEP120	2.35105	2.35105	13.3818	1.98645e-14	2.26508e-12	NM_153223.2	153241	NP_694955.2	ILMN_1781077	7150370	S	Homo sapiens centrosomal protein 120kDa (CEP120), mRNA.	FLJ36090; DKFZp686I06246; FLJ38327
2350181	GNAS	-2.56484	2.56484	-13.3433	2.14449e-14	2.41311e-12	NM_016592.2	2778	NP_057676.1	ILMN_1804283	2350181	I	Homo sapiens GNAS complex locus (GNAS), transcript variant 4, mRNA.	PHP1A; C20orf45; GPSA; GNAS1; dJ309F20.1.1; GSA; PHP1B; POH; MGC33735; GSP; AHO; dJ806M20.3.3
5870136	CLIC3	6.59164	6.59164	13.3245	2.22639e-14	2.46767e-12	NM_004669.2	9022	NP_004660.2	ILMN_1796423	5870136	S	Homo sapiens chloride intracellular channel 3 (CLIC3), mRNA.
4540255	ADORA3	-2.21977	2.21977	-13.3178	2.25648e-14	2.46767e-12	NM_000677.3	140	NP_000668.1	ILMN_1730710	4540255	I	Homo sapiens adenosine A3 receptor (ADORA3), transcript variant 2, mRNA.	AD026; RP11-552M11.7; A3AR; bA552M11.5
4670711	MTR	4.61344	4.61344	13.3127	2.27954e-14	2.46767e-12	NM_000254.1	4548	NP_000245.1	ILMN_1670801	4670711	S	Homo sapiens 5-methyltetrahydrofolate-homocysteine methyltransferase (MTR), mRNA.	FLJ45386
2650524	RPL34	4.30018	4.30018	13.2946	2.36337e-14	2.52644e-12	NM_033625.2	6164	NP_296374.1	ILMN_1774823	2650524	I	Homo sapiens ribosomal protein L34 (RPL34), transcript variant 2, mRNA.	MGC111005
510100	CBY1	-4.23043	4.23043	-13.2715	2.47496e-14	2.61307e-12	NM_015373.3	25776	NP_056188.1	ILMN_1730879	510100	A	Homo sapiens chibby homolog 1 (Drosophila) (CBY1), transcript variant 1, mRNA.	PGEA1; arb1; HS508I15A; PIGEA14; C22orf2; CBY; PIGEA-14
5870113	THOC7	3.31197	3.31197	13.2519	2.57389e-14	2.68438e-12	NM_025075.1	80145	NP_079351.1	ILMN_1805028	5870113	S	Homo sapiens THO complex 7 homolog (Drosophila) (THOC7), mRNA.	NIF3L1BP1; FLJ23445
3310274	C9orf85	3.11817	3.11817	13.2132	2.78099e-14	2.84851e-12	NM_182505.3	138241	NP_872311.2	ILMN_1806758	3310274	I	Homo sapiens chromosome 9 open reading frame 85 (C9orf85), mRNA.	MGC61599; RP11-346E17.2
6330377	ATP6V0D1	-3.55958	3.55958	-13.2102	2.79788e-14	2.84851e-12	NM_004691.4	9114	NP_004682.2	ILMN_1795826	6330377	S	Homo sapiens ATPase, H+ transporting, lysosomal 38kDa, V0 subunit d1 (ATP6V0D1), mRNA.	VPATPD; ATP6DV; VMA6; P39; ATP6D; VATX
150288	UBE1	11.5332	11.5332	13.0379	3.95839e-14	3.98261e-12	NM_003334.2	7317	NP_003325.2	ILMN_1683609	150288	A	Homo sapiens ubiquitin-activating enzyme E1 (UBE1), transcript variant 1, mRNA.	UBA1A; A1S9; A1ST; UBE1X; MGC4781; A1S9T; UBA1; GXP1
4260661	MAPKAPK2	5.18488	5.18488	13.0053	4.22854e-14	4.1567e-12	NM_032960.2	9261	NP_116584.2	ILMN_1774844	4260661	A	Homo sapiens mitogen-activated protein kinase-activated protein kinase 2 (MAPKAPK2), transcript variant 2, mRNA.
840196	MOS	2.94499	2.94499	13.0045	4.23547e-14	4.1567e-12	NM_005372.1	4342	NP_005363.1	ILMN_1760479	840196	S	Homo sapiens v-mos Moloney murine sarcoma viral oncogene homolog (MOS), mRNA.	MGC119962; MGC119963; MSV
6660377	THOC2	2.90826	2.90826	12.9976	4.29548e-14	4.1567e-12	NM_001081550.1	57187	NP_001075019.1	ILMN_1696883	6660377	S	Homo sapiens THO complex 2 (THOC2), mRNA.	CXorf3; dJ506G2.1; THO2
3990397	HOXD13	-2.25895	2.25895	-12.9941	4.32584e-14	4.1567e-12	NM_000523.3	3239	NP_000514.2	ILMN_1706901	3990397	S	Homo sapiens homeobox D13 (HOXD13), mRNA.	SPD; BDE; HOX4I; BDSD
2510731	OGFOD1	3.34918	3.34918	12.9741	4.50512e-14	4.24722e-12	NM_018233.3	55239	NP_060703.3	ILMN_1772690	2510731	A	Homo sapiens 2-oxoglutarate and iron-dependent oxygenase domain containing 1 (OGFOD1), mRNA.	KIAA1612; TPA1; FLJ10826
4280474	TRO	-2.29498	2.29498	-12.9725	4.51938e-14	4.24722e-12	NM_177556.1	7216	NP_808224.1	ILMN_1691648	4280474	A	Homo sapiens trophinin (TRO), transcript variant 2, mRNA.	KIAA1114; MAGE-d3; MAGED3
6200768	PPP3R1	7.56017	7.56017	12.9566	4.66782e-14	4.33905e-12	NM_000945.3	5534	NP_000936.1	ILMN_1796962	6200768	S	Homo sapiens protein phosphatase 3 (formerly 2B), regulatory subunit B, alpha isoform (PPP3R1), mRNA.	CALNB1; CNB; CNB1
2140349	MLL	2.57631	2.57631	12.9467	4.7634e-14	4.38028e-12	NM_005933.2	4297	NP_005924.2	ILMN_1668683	2140349	S	Homo sapiens myeloid/lymphoid or mixed-lineage leukemia (trithorax homolog, Drosophila) (MLL), mRNA.	TRX1; HRX; KMT2A; MLL/GAS7; ALL-1; CXXC7; MLL1A; HTRX1; FLJ11783
7560047	CIRBP	-2.42202	2.42202	-12.93	4.928e-14	4.48174e-12	NM_001280.1	1153	NP_001271.1	ILMN_1674661	7560047	S	Homo sapiens cold inducible RNA binding protein (CIRBP), mRNA.	CIRP
1820703	PIGP	2.43963	2.43963	12.9249	4.97855e-14	4.48174e-12	NM_153682.2	51227	NP_710149.1	ILMN_1774949	1820703	I	Homo sapiens phosphatidylinositol glycan anchor biosynthesis, class P (PIGP), transcript variant 2, mRNA.	DCRC-S; DSCR5; DCRC; DSRC
5860445	SRI	3.69867	3.69867	12.9007	5.23101e-14	4.65996e-12	NM_003130.2	6717	NP_003121.1	ILMN_1682054	5860445	I	Homo sapiens sorcin (SRI), transcript variant 1, mRNA.	FLJ26259; SCN
4490706	BUD31	3.43355	3.43355	12.8728	5.53689e-14	4.8816e-12	NM_003910.2	8896	NP_003901.2	ILMN_1710697	4490706	S	Homo sapiens BUD31 homolog (S. cerevisiae) (BUD31), mRNA.	MGC111202; YCR063W; EDG-2; EDG2; G10
6130438	GSTCD	-3.97646	3.97646	-12.8472	5.8341e-14	5.09114e-12	NM_001031720.2	79807	NP_001026890.2	ILMN_1704313	6130438	I	Homo sapiens glutathione S-transferase, C-terminal domain containing (GSTCD), transcript variant 1, mRNA.	DKFZp686I10174; FLJ13273
2760370	CALR	5.42002	5.42002	12.8107	6.28681e-14	5.43079e-12	NM_004343.2	811	NP_004334.1	ILMN_1736256	2760370	S	Homo sapiens calreticulin (CALR), mRNA.	FLJ26680; cC1qR; RO; SSA
4490324	SMPD3	4.83432	4.83432	12.7834	6.64847e-14	5.68577e-12	NM_018667.2	55512	NP_061137.1	ILMN_1802316	4490324	S	Homo sapiens sphingomyelin phosphodiesterase 3, neutral membrane (neutral sphingomyelinase II) (SMPD3), mRNA.	FLJ22593; NSMASE2; MGC138443
2340670	OR3A4	-4.37771	4.37771	-12.7515	7.09891e-14	6.01088e-12	NM_001005334.1	390756	NP_001005334.1	ILMN_1751645	2340670	S	Homo sapiens olfactory receptor, family 3, subfamily A, member 4 (OR3A4), mRNA.	OR17-24; OR24; OR3A4P; OR3A5P; OR17-13; OLFRA06; OLFRA05; OR17-16; OR25; OR17-25
540239	TRIM41	3.10197	3.10197	12.6333	9.05669e-14	7.59341e-12	NM_201627.1	90933	NP_963921.1	ILMN_1729495	540239	A	Homo sapiens tripartite motif-containing 41 (TRIM41), transcript variant 2, mRNA.	RINCK; MGC31991; MGC1127
150082	SEC11C	6.83113	6.83113	12.5412	1.09643e-13	9.10353e-12	NM_033280.2	90701	NP_150596.1	ILMN_1701681	150082	S	Homo sapiens SEC11 homolog C (S. cerevisiae) (SEC11C), mRNA.	SPC21; SPCS4C; SEC11L3
6290053	AUP1	2.72099	2.72099	12.5312	1.11946e-13	9.20537e-12	NM_181575.3	550	NP_853553.1	ILMN_1651378	6290053	A	Homo sapiens ancient ubiquitous protein 1 (AUP1), mRNA.
5820358	PDSS2	-3.19474	3.19474	-12.4914	1.21617e-13	9.90544e-12	NM_020381.2	57107	NP_065114.2	ILMN_1662331	5820358	S	Homo sapiens prenyl (decaprenyl) diphosphate synthase, subunit 2 (PDSS2), mRNA.	DLP1; hDLP1; C6orf210; bA59I9.3
5550014	TARS2	-2.77982	2.77982	-12.4495	1.32703e-13	1.07064e-11	NM_025150.3	80222	NP_079426.2	ILMN_1778187	5550014	S	Homo sapiens threonyl-tRNA synthetase 2, mitochondrial (putative) (TARS2), nuclear gene encoding mitochondrial protein, mRNA.	FLJ12528; TARSL1
7160671	PRPF6	2.8409	2.8409	12.438	1.35951e-13	1.08659e-11	NM_012469.3	24148	NP_036601.2	ILMN_1659259	7160671	S	Homo sapiens PRP6 pre-mRNA processing factor 6 homolog (S. cerevisiae) (PRPF6), mRNA.	ANT-1; U5-102K; hPrp6; TOM; C20orf14
6290253	C19orf52	-2.92627	2.92627	-12.427	1.39107e-13	1.10152e-11	NM_138358.2	90580	NP_612367.1	ILMN_1726181	6290253	S	Homo sapiens chromosome 19 open reading frame 52 (C19orf52), mRNA.
830564	LMAN1	3.14183	3.14183	12.4193	1.41362e-13	1.10911e-11	NM_005570.2	3998	NP_005561.1	ILMN_1715814	830564	S	Homo sapiens lectin, mannose-binding, 1 (LMAN1), mRNA.	gp58; FMFD1; MR60; MCFD1; F5F8D; ERGIC53; ERGIC-53
5550270	IRX1	2.82697	2.82697	12.4137	1.43024e-13	1.11195e-11	NM_024337.3	79192	NP_077313.3	ILMN_1735353	5550270	S	Homo sapiens iroquois homeobox 1 (IRX1), mRNA.	IRX-5
1850022	USP26	-1.99908	1.99908	-12.397	1.48112e-13	1.14113e-11	NM_031907.1	83844	NP_114113.1	ILMN_1744794	1850022	S	Homo sapiens ubiquitin specific peptidase 26 (USP26), mRNA.	MGC120067; MGC120066; MGC120068
6420386	GPSM3	15.6832	15.6832	12.3699	1.56791e-13	1.19721e-11	NM_022107.1	63940	NP_071390.1	ILMN_1662799	6420386	S	Homo sapiens G-protein signaling modulator 3 (AGS3-like, C. elegans) (GPSM3), mRNA.	C6orf9; G18; G18.1a; G18.2; G18.1b; NG1
1990717	C1orf63	11.4691	11.4691	12.3568	1.61144e-13	1.21956e-11	NM_020317.3	57035	NP_064713.3	ILMN_1749915	1990717	A	Homo sapiens chromosome 1 open reading frame 63 (C1orf63), mRNA.	RP3-465N24.4; NPD014; DJ465N24.2.1
2190743	RBM23	3.23722	3.23722	12.3227	1.73141e-13	1.29886e-11	NM_018107.4	55147	NP_060577.3	ILMN_1780756	2190743	S	Homo sapiens RNA binding motif protein 23 (RBM23), transcript variant 2, mRNA.	MGC4458; PP239; RNPC4; CAPERbeta; FLJ10482
6250373	MAT2B	4.69904	4.69904	12.2686	1.94022e-13	1.43857e-11	NM_013283.3	27430	NP_037415.1	ILMN_1680246	6250373	I	Homo sapiens methionine adenosyltransferase II, beta (MAT2B), transcript variant 1, mRNA.	TGR; MAT-II; MGC12237; Nbla02999; MATIIbeta
4290537	TMED2	5.44123	5.44123	12.2659	1.95129e-13	1.43857e-11	NM_006815.3	10959	NP_006806.1	ILMN_1654939	4290537	S	Homo sapiens transmembrane emp24 domain trafficking protein 2 (TMED2), mRNA.	FLJ21323; RNP24; P24A
6760192	CHP	3.86917	3.86917	12.2178	2.16019e-13	1.57897e-11	NM_007236.3	11261	NP_009167.1	ILMN_1779401	6760192	S	Homo sapiens calcium binding protein P22 (CHP), mRNA.	SLC9A1BP
6330243	VPS33B	-3.24567	3.24567	-12.1837	2.32194e-13	1.68282e-11	NM_018668.3	26276	NP_061138.3	ILMN_1789243	6330243	S	Homo sapiens vacuolar protein sorting 33 homolog B (yeast) (VPS33B), mRNA.	FLJ14848
7550161	ADK	2.36205	2.36205	12.1714	2.3832e-13	1.7127e-11	NM_001123.2	132	NP_001114.2	ILMN_1801020	7550161	I	Homo sapiens adenosine kinase (ADK), transcript variant ADK-short, mRNA.	AK
6770376	NSMAF	-3.56645	3.56645	-12.0587	3.02903e-13	2.15701e-11	NM_003580.2	8439	NP_003571.2	ILMN_1716596	6770376	S	Homo sapiens neutral sphingomyelinase (N-SMase) activation associated factor (NSMAF), mRNA.	FAN
5860743	PAIP2	2.24336	2.24336	12.0552	3.05189e-13	2.15701e-11	NM_016480.3	51247	NP_057564.3	ILMN_1782094	5860743	I	Homo sapiens poly(A) binding protein interacting protein 2 (PAIP2), transcript variant 2, mRNA.	PAIP2A; MGC72018
5670241	STAU1	4.95217	4.95217	11.9878	3.52501e-13	2.47098e-11	NM_004602.2	6780	NP_004593.2	ILMN_1656136	5670241	A	Homo sapiens staufen, RNA binding protein, homolog 1 (Drosophila) (STAU1), transcript variant T4, mRNA.	FLJ25010; STAU
70661	CCDC72	7.7893	7.7893	11.9412	3.89497e-13	2.70811e-11	NM_015933.3	51372	NP_057017.1	ILMN_1707783	70661	S	Homo sapiens coiled-coil domain containing 72 (CCDC72), mRNA.	HSPC016
5820348	ZNF655	-2.68487	2.68487	-11.9322	3.9713e-13	2.73892e-11	NM_001009956.1	79027	NP_001009956.1	ILMN_1728528	5820348	I	Homo sapiens zinc finger protein 655 (ZNF655), transcript variant 6, mRNA.	VIK-1; FLJ23461; MGC5521; VIK; DKFZp686M1631; MGC10859; MGC16203
2850239	DUT	2.18786	2.18786	11.9014	4.24315e-13	2.903e-11	NM_001025248.1	1854	NP_001020419.1	ILMN_1721008	2850239	I	Homo sapiens deoxyuridine triphosphatase (DUT), nuclear gene encoding mitochondrial protein, transcript variant 1, mRNA.	dUTPase; FLJ20622
2350022	CRNN	-4.38057	4.38057	-11.8876	4.3712e-13	2.96686e-11	NM_016190.1	49860	NP_057274.1	ILMN_1727220	2350022	S	Homo sapiens cornulin (CRNN), mRNA.	SEP53; C1orf10; PDRC1
1500762	C3orf37	-4.3879	4.3879	-11.8596	4.64304e-13	3.12656e-11	NM_020187.2	56941	NP_064572.2	ILMN_1815682	1500762	A	Homo sapiens chromosome 3 open reading frame 37 (C3orf37), transcript variant 2, mRNA.	MGC111075; DC12
5960682	RBPMS2	-2.16952	2.16952	-11.7964	5.32326e-13	3.5566e-11	NM_194272.1	348093	NP_919248.1	ILMN_1808238	5960682	S	Homo sapiens RNA binding protein with multiple splicing 2 (RBPMS2), mRNA.
5570494	MRPL33	6.78142	6.78142	11.7904	5.39278e-13	3.57512e-11	NM_145330.2	9553	NP_663303.1	ILMN_1706326	5570494	A	Homo sapiens mitochondrial ribosomal protein L33 (MRPL33), nuclear gene encoding mitochondrial protein, transcript variant 2, mRNA.	C2orf1; RPL33L; MGC23922; MGC111093; MGC13694
4260053	NEO1	2.30498	2.30498	11.764	5.70962e-13	3.75605e-11	NM_002499.1	4756	NP_002490.1	ILMN_1696702	4260053	S	Homo sapiens neogenin homolog 1 (chicken) (NEO1), mRNA.	NGN; HsT17534
7050403	HACE1	1.91257	1.91257	11.7559	5.81077e-13	3.79341e-11	NM_020771.3	57531	NP_065822.2	ILMN_1740217	7050403	S	Homo sapiens HECT domain and ankyrin repeat containing, E3 ubiquitin protein ligase 1 (HACE1), mRNA.
5360202	MRFAP1L1	1.79772	1.79772	11.7521	5.85912e-13	3.796e-11	NM_203462.1	114932	NP_982287.1	ILMN_1693702	5360202	I	Homo sapiens Morf4 family associated protein 1-like 1 (MRFAP1L1), transcript variant 2, mRNA.	PP784; MGC9651
4390121	ADRM1	6.29154	6.29154	11.689	6.72045e-13	4.3213e-11	NM_175573.1	11047	NP_783163.1	ILMN_1760143	4390121	A	Homo sapiens adhesion regulating molecule 1 (ADRM1), transcript variant 2, mRNA.	Rpn13; GP110; MGC29536
6280674	HAUS8	-2.79179	2.79179	-11.6795	6.86215e-13	4.36673e-11	NM_033417.1	93323	NP_219485.1	ILMN_1768020	6280674	A	Homo sapiens HAUS augmin-like complex, subunit 8 (HAUS8), transcript variant 1, mRNA.	MGC20533
10170	GNG5	3.55676	3.55676	11.6747	6.93311e-13	4.36673e-11	NM_005274.1	2787	NP_005265.1	ILMN_1701854	10170	S	Homo sapiens guanine nucleotide binding protein (G protein), gamma 5 (GNG5), mRNA.
1430136	ARF4	4.93834	4.93834	11.674	6.94428e-13	4.36673e-11	NM_001660.2	378	NP_001651.1	ILMN_1723884	1430136	I	Homo sapiens ADP-ribosylation factor 4 (ARF4), mRNA.	ARF2
2340753	TNFRSF13C	-2.19288	2.19288	-11.6513	7.29654e-13	4.55475e-11	NM_052945.2	115650	NP_443177.1	ILMN_1731742	2340753	S	Homo sapiens tumor necrosis factor receptor superfamily, member 13C (TNFRSF13C), mRNA.	CD268; BAFF-R; MGC138235; BAFFR
6770465	C18orf22	-2.6539	2.6539	-11.6133	7.92803e-13	4.87984e-11	NM_024805.1	79863	NP_079081.1	ILMN_1736130	6770465	S	Homo sapiens chromosome 18 open reading frame 22 (C18orf22), mRNA.	FLJ21172; HsT169
6450397	CCNB1IP1	-3.83455	3.83455	-11.6131	7.93146e-13	4.87984e-11	NM_182849.1	57820	NP_878269.1	ILMN_1752394	6450397	A	Homo sapiens cyclin B1 interacting protein 1 (CCNB1IP1), transcript variant 2, mRNA.	C14orf18; HEI10
7380673	MAT2B	2.76234	2.76234	11.5963	8.22949e-13	4.99334e-11	NM_182796.1	27430	NP_877725.1	ILMN_1673960	7380673	I	Homo sapiens methionine adenosyltransferase II, beta (MAT2B), transcript variant 2, mRNA.	TGR; MAT-II; MGC12237; Nbla02999; MATIIbeta
6350114	COPS6	-3.24576	3.24576	-11.5961	8.23271e-13	4.99334e-11	NM_006833.4	10980	NP_006824.2	ILMN_1764431	6350114	S	Homo sapiens COP9 constitutive photomorphogenic homolog subunit 6 (Arabidopsis) (COPS6), mRNA.	MOV34-34KD; CSN6
3850273	PEBP1	5.68593	5.68593	11.5914	8.31806e-13	5.00958e-11	NM_002567.2	5037	NP_002558.1	ILMN_1688089	3850273	S	Homo sapiens phosphatidylethanolamine binding protein 1 (PEBP1), mRNA.	PEBP; RKIP; PBP; HCNP
630653	RAD51	-2.1406	2.1406	-11.5597	8.91564e-13	5.31261e-11	NM_133487.2	5888	NP_597994.2	ILMN_1795609	630653	A	Homo sapiens RAD51 homolog (RecA homolog, E. coli) (S. cerevisiae) (RAD51), transcript variant 2, mRNA.	HsT16930; BRCC5; HRAD51; RECA; HsRad51; RAD51A
6580369	DYNLRB1	5.63741	5.63741	11.5582	8.94546e-13	5.31261e-11	NM_014183.2	83658	NP_054902.1	ILMN_1766762	6580369	A	Homo sapiens dynein, light chain, roadblock-type 1 (DYNLRB1), mRNA.	BLP; ROBLD1; BITH; DNLC2A; DNCL2A
7160224	APH1B	-3.51846	3.51846	-11.5465	9.1769e-13	5.41247e-11	NM_031301.2	83464	NP_112591.2	ILMN_1767816	7160224	S	Homo sapiens anterior pharynx defective 1 homolog B (C. elegans) (APH1B), mRNA.	PRO1328; TAAV688; APH-1B; DKFZp564D0372; PSFL
1820224	DMD	-2.1317	2.1317	-11.5388	9.33354e-13	5.46715e-11	NM_004010.1	1756	NP_004001.1	ILMN_1656315	1820224	I	Homo sapiens dystrophin (muscular dystrophy, Duchenne and Becker types) (DMD), transcript variant Dp427p2, mRNA.	DXS272; DXS269; DXS268; DXS270; DXS239; DXS142; DXS206; DXS230; CMD3B; DXS164; BMD
630152	KRT23	-1.72821	1.72821	-11.5162	9.80907e-13	5.70661e-11	NM_015515.3	25984	NP_056330.3	ILMN_1791545	630152	I	Homo sapiens keratin 23 (histone deacetylase inducible) (KRT23), mRNA.	MGC26158; CK23; DKFZP434G032; K23; HAIK1
3830274	CROT	-3.51725	3.51725	-11.5007	1.01493e-12	5.86466e-11	NM_021151.2	54677	NP_066974.2	ILMN_1693090	3830274	S	Homo sapiens carnitine O-octanoyltransferase (CROT), mRNA.	COT
2650477	TRAF4	6.87108	6.87108	11.4803	1.06151e-12	6.09266e-11	NM_004295.3	9618	NP_004286.2	ILMN_1763104	2650477	I	Homo sapiens TNF receptor-associated factor 4 (TRAF4), mRNA.	RNF83; MLN62; CART1
1340537	ALKBH2	-3.03716	3.03716	-11.4425	1.154e-12	6.57936e-11	NM_001001655.1	121642	NP_001001655.1	ILMN_1690252	1340537	S	Homo sapiens alkB, alkylation repair homolog 2 (E. coli) (ALKBH2), mRNA.	ABH2; MGC90512; hABH2
150487	SOX30	1.82137	1.82137	11.4344	1.17463e-12	6.65263e-11	NM_178424.1	11063	NP_848511.1	ILMN_1702430	150487	A	Homo sapiens SRY (sex determining region Y)-box 30 (SOX30), transcript variant 1, mRNA.
770131	SCFD2	2.17755	2.17755	11.39	1.29595e-12	7.24101e-11	NM_152540.3	152579	NP_689753.2	ILMN_1708891	770131	S	Homo sapiens sec1 family domain containing 2 (SCFD2), mRNA.	STXBP1L1; FLJ21060; FLJ39514
2940746	NNMT	-2.13208	2.13208	-11.3887	1.29953e-12	7.24101e-11	NM_006169.2	4837	NP_006160.1	ILMN_1715508	2940746	S	Homo sapiens nicotinamide N-methyltransferase (NNMT), mRNA.
2100689	FLI1	4.18081	4.18081	11.3872	1.30392e-12	7.24101e-11	NM_002017.2	2313	NP_002008.2	ILMN_1665738	2100689	S	Homo sapiens Friend leukemia virus integration 1 (FLI1), mRNA.	SIC-1; EWSR2
20431	ZNF692	-2.03759	2.03759	-11.3813	1.32104e-12	7.28874e-11	NM_017865.2	55657	NP_060335.2	ILMN_1800750	20431	S	Homo sapiens zinc finger protein 692 (ZNF692), transcript variant 2, mRNA.	Zfp692; AREBP; FLJ20531
7000184	SLC38A9	-4.12189	4.12189	-11.3353	1.46297e-12	8.01371e-11	NM_173514.1	153129	NP_775785.1	ILMN_1773643	7000184	S	Homo sapiens solute carrier family 38, member 9 (SLC38A9), mRNA.	FLJ90709; MGC120544; FLJ46104
2970519	GLUD2	-1.78674	1.78674	-11.3312	1.47658e-12	8.01371e-11	NM_012084.3	2747	NP_036216.2	ILMN_1777521	2970519	S	Homo sapiens glutamate dehydrogenase 2 (GLUD2), mRNA.	GLUDP1; GDH2
2510112	SIRPG	-3.35823	3.35823	-11.3299	1.48055e-12	8.01371e-11	NM_001039508.1	55423	NP_001034597.1	ILMN_1771801	2510112	A	Homo sapiens signal-regulatory protein gamma (SIRPG), transcript variant 3, mRNA.	SIRPgamma; SIRP-B2; CD172g; SIRPB2; bA77C3.1
2230681	CCDC5	3.29751	3.29751	11.3135	1.53562e-12	8.2595e-11	NM_138443.2	115106	NP_612452.1	ILMN_1745946	2230681	I	Homo sapiens coiled-coil domain containing 5 (spindle associated) (CCDC5), mRNA.	FLJ40084; HEI-C; FLJ21094; HsT1461
6590592	SDC1	2.14737	2.14737	11.2934	1.60579e-12	8.58292e-11	NM_001006946.1	6382	NP_001006947.1	ILMN_1815308	6590592	A	Homo sapiens syndecan 1 (SDC1), transcript variant 1, mRNA.	syndecan; SDC; CD138; SYND1
1710504	NFKB2	8.28494	8.28494	11.2119	1.92623e-12	1.02318e-10	NM_001077493.1	4791	NP_001070961.1	ILMN_1799062	1710504	S	Homo sapiens nuclear factor of kappa light polypeptide gene enhancer in B-cells 2 (p49/p100) (NFKB2), transcript variant 3, mRNA.	LYT10; LYT-10
7000377	PHIP	4.24353	4.24353	11.2084	1.94124e-12	1.02478e-10	NM_017934.4	55023	NP_060404.3	ILMN_1788689	7000377	S	Homo sapiens pleckstrin homology domain interacting protein (PHIP), mRNA.	FLJ20705; FLJ45918; MGC90216; ndrp; WDR11
6650370	TPD52L3	1.93786	1.93786	11.1887	2.02884e-12	1.06446e-10	NM_001001874.1	89882	NP_001001874.1	ILMN_1738395	6650370	I	Homo sapiens tumor protein D52-like 3 (TPD52L3), transcript variant 2, mRNA.	MGC26757; MGC45374; hD55; NYD-SP25
7330184	SPRR1A	2.28202	2.28202	11.1827	2.05598e-12	1.07212e-10	NM_005987.2	6698	NP_005978.2	ILMN_1716591	7330184	S	Homo sapiens small proline-rich protein 1A (SPRR1A), mRNA.	SPRK
3180095	SERPINA10	1.83707	1.83707	11.1576	2.17512e-12	1.12737e-10	NM_016186.2	51156	NP_057270.1	ILMN_1793628	3180095	S	Homo sapiens serpin peptidase inhibitor, clade A (alpha-1 antiproteinase, antitrypsin), member 10 (SERPINA10), transcript variant 1, mRNA.	PZI; ZPI
2490537	TNFRSF1B	5.3555	5.3555	11.1504	2.21034e-12	1.13873e-10	NM_001066.2	7133	NP_001057.1	ILMN_1764788	2490537	S	Homo sapiens tumor necrosis factor receptor superfamily, member 1B (TNFRSF1B), mRNA.	TNF-R-II; TNFR80; TNF-R75; p75; CD120b; TBPII; TNFBR; p75TNFR; TNFR2
4200037	SC4MOL	5.8664	5.8664	11.1441	2.24183e-12	1.1476e-10	NM_006745.3	6307	NP_006736.1	ILMN_1689842	4200037	I	Homo sapiens sterol-C4-methyl oxidase-like (SC4MOL), transcript variant 1, mRNA.	MGC104344; ERG25; DESP4
450164	RAB5C	7.0848	7.0848	11.1416	2.25441e-12	1.1476e-10	NM_201434.1	5878	NP_958842.1	ILMN_1769665	450164	A	Homo sapiens RAB5C, member RAS oncogene family (RAB5C), transcript variant 1, mRNA.	RAB5CL; RABL; MGC138857; MGC117217
1500706	SMCR7L	-5.30496	5.30496	-11.1212	2.36042e-12	1.19445e-10	NM_019008.4	54471	NP_061881.2	ILMN_1793203	1500706	S	Homo sapiens Smith-Magenis syndrome chromosome region, candidate 7-like (SMCR7L), mRNA.	FLJ20232; dJ1104E15.3; HSU79252
7320162	DCUN1D2	-2.50213	2.50213	-11.1116	2.41198e-12	1.21239e-10	NM_001014283.1	55208	NP_001014305.1	ILMN_1692706	7320162	A	Homo sapiens DCN1, defective in cullin neddylation 1, domain containing 2 (S. cerevisiae) (DCUN1D2), mRNA.	C13orf17; FLJ20092; FLJ10704
2370017	MCM8	3.446	3.446	11.1052	2.4467e-12	1.21239e-10	NM_032485.4	84515	NP_115874.3	ILMN_1798581	2370017	A	Homo sapiens minichromosome maintenance complex component 8 (MCM8), transcript variant 1, mRNA.	C20orf154; dJ967N21.5; MGC119522; MGC4816; MGC12866; REC; MGC119523
5670092	ING1	1.94007	1.94007	11.1049	2.44857e-12	1.21239e-10	NM_198219.1	3621	NP_937862.1	ILMN_1655537	5670092	I	Homo sapiens inhibitor of growth family, member 1 (ING1), transcript variant 1, mRNA.	p33ING1; p33; p47ING1a; p33ING1b; p47; p24ING1c
2340491	FLJ30058	-1.87964	1.87964	-11.1041	2.45257e-12	1.21239e-10	NM_144967.2	158763	NP_659404.2	ILMN_1705466	2340491	S	Homo sapiens hypothetical protein FLJ30058 (FLJ30058), mRNA.	RP13-102H20.1
5050408	SFPQ	4.58535	4.58535	11.1003	2.47394e-12	1.21593e-10	NM_005066.1	6421	NP_005057.1	ILMN_1769931	5050408	S	Homo sapiens splicing factor proline/glutamine-rich (polypyrimidine tract binding protein associated) (SFPQ), mRNA.	POMP100; PSF
1440022	PARN	-5.99949	5.99949	-11.0191	2.97086e-12	1.45182e-10	NM_002582.1	5073	NP_002573.1	ILMN_1724811	1440022	S	Homo sapiens poly(A)-specific ribonuclease (deadenylation nuclease) (PARN), mRNA.	DAN
1240523	RPL41	2.14364	2.14364	10.9695	3.3241e-12	1.60817e-10	NM_001035267.1	6171	NP_001030344.1	ILMN_1710001	1240523	S	Homo sapiens ribosomal protein L41 (RPL41), transcript variant 2, mRNA.
730487	RARS2	-2.45613	2.45613	-10.9689	3.32841e-12	1.60817e-10	NM_020320.2	57038	NP_064716.1	ILMN_1758214	730487	S	Homo sapiens arginyl-tRNA synthetase 2, mitochondrial (RARS2), nuclear gene encoding mitochondrial protein, mRNA.	dJ382I10.6; DALRD2; MGC14993; PCH6; PRO1992; RARSL; MGC23778
3310471	TMEM99	-4.95542	4.95542	-10.9519	3.45893e-12	1.66184e-10	NM_145274.2	147184	NP_660317.2	ILMN_1758173	3310471	S	Homo sapiens transmembrane protein 99 (TMEM99), mRNA.	MGC21518
5490671	XAB2	8.49464	8.49464	10.9337	3.60503e-12	1.72236e-10	NM_020196.2	56949	NP_064581.2	ILMN_1771057	5490671	S	Homo sapiens XPA binding protein 2 (XAB2), mRNA.	NTC90; SYF1; HCRN; HCNP; DKFZp762C1015
2230563	PPBP	2.66889	2.66889	10.9179	3.7364e-12	1.77325e-10	NM_002704.2	5473	NP_002695.1	ILMN_1767281	2230563	S	Homo sapiens pro-platelet basic protein (chemokine (C-X-C motif) ligand 7) (PPBP), mRNA.	TC2; THBGB; CTAP-III; TC1; B-TG1; TGB; LA-PF4; LDGF; THBGB1; SCYB7; CXCL7; TGB1; PBP; NAP-2; CTAP3; MDGF; CTAPIII; Beta-TG
6220553	ANKRD39	-2.68598	2.68598	-10.916	3.75301e-12	1.77325e-10	NM_016466.4	51239	NP_057550.2	ILMN_1710979	6220553	S	Homo sapiens ankyrin repeat domain 39 (ANKRD39), mRNA.	MGC41816
6130079	RPL7A	5.12794	5.12794	10.8978	3.91126e-12	1.83786e-10	NM_000972.2	6130	NP_000963.1	ILMN_1740749	6130079	S	Homo sapiens ribosomal protein L7a (RPL7A), mRNA.	SURF3; TRUP
5290025	C14orf156	3.28753	3.28753	10.8947	3.93936e-12	1.83924e-10	NM_031210.3	81892	NP_112487.1	ILMN_1661945	5290025	S	Homo sapiens chromosome 14 open reading frame 156 (C14orf156), mRNA.	DC50; SLIRP; PD04872
1090132	PARP10	7.91875	7.91875	10.8927	3.9572e-12	1.83924e-10	XM_001127571.1	84875	XP_001127571.1	ILMN_1721411	1090132	A	PREDICTED: Homo sapiens poly (ADP-ribose) polymerase family, member 10 (PARP10), mRNA.
60255	ANTXR1	-2.44288	2.44288	-10.8683	4.18289e-12	1.93362e-10	NM_018153.2	84168	NP_060623.2	ILMN_1811877	60255	I	Homo sapiens anthrax toxin receptor 1 (ANTXR1), transcript variant 3, mRNA.	ATR; FLJ21776; FLJ11298; TEM8; FLJ10601
610768	TAPT1	-3.27348	3.27348	-10.8567	4.29553e-12	1.97502e-10	NM_153365.2	202018	NP_699196.2	ILMN_1693882	610768	S	Homo sapiens transmembrane anterior posterior transformation 1 (TAPT1), mRNA.	CMVFR; FLJ90013
2690292	NCOA5	-3.20649	3.20649	-10.8165	4.70786e-12	2.15303e-10	NM_020967.2	57727	NP_066018.1	ILMN_1770035	2690292	S	Homo sapiens nuclear receptor coactivator 5 (NCOA5), mRNA.	CIA; bA465L10.6
2370136	RPL10L	-2.47579	2.47579	-10.7893	5.00977e-12	2.27197e-10	NM_080746.2	140801	NP_542784.1	ILMN_1737709	2370136	S	Homo sapiens ribosomal protein L10-like (RPL10L), mRNA.	FLJ27353
2750711	ANO9	-1.8026	1.8026	-10.7884	5.02108e-12	2.27197e-10	NM_001012302.2	338440	NP_001012302.2	ILMN_1762629	2750711	I	Homo sapiens anoctamin 9 (ANO9), mRNA.	TP53I5; PIG5
5090288	SALL3	-2.76552	2.76552	-10.7415	5.5907e-12	2.5164e-10	NM_171999.2	27164	NP_741996.2	ILMN_1707065	5090288	S	Homo sapiens sal-like 3 (Drosophila) (SALL3), mRNA.	ZNF796
2260538	ARHGAP24	2.8294	2.8294	10.7275	5.77258e-12	2.58467e-10	NM_001025616.2	83478	NP_001020787.2	ILMN_1765876	2260538	I	Homo sapiens Rho GTPase activating protein 24 (ARHGAP24), transcript variant 1, mRNA.	FILGAP; FLJ33877; DKFZP564B1162; p73; RCGAP72; p73RhoGAP; RC-GAP72
630280	PRKCSH	3.92579	3.92579	10.7151	5.93912e-12	2.64538e-10	NM_001001329.1	5589	NP_001001329.1	ILMN_1777794	630280	A	Homo sapiens protein kinase C substrate 80K-H (PRKCSH), transcript variant 2, mRNA.	G19P1; AGE-R2; PLD1; PCLD
4210041	UQCRQ	4.32361	4.32361	10.7114	5.99011e-12	2.65341e-10	NM_014402.4	27089	NP_055217.2	ILMN_1666471	4210041	S	Homo sapiens ubiquinol-cytochrome c reductase, complex III subunit VII, 9.5kDa (UQCRQ), nuclear gene encoding mitochondrial protein, mRNA.	QP-C; QCR8
360037	PFDN2	2.26865	2.26865	10.7093	6.0192e-12	2.65341e-10	NM_012394.3	5202	NP_036526.2	ILMN_1678754	360037	S	Homo sapiens prefoldin subunit 2 (PFDN2), mRNA.	PFD2
1400397	TMEM101	-3.74636	3.74636	-10.6794	6.44753e-12	2.8258e-10	NM_032376.2	84336	NP_115752.1	ILMN_1667716	1400397	S	Homo sapiens transmembrane protein 101 (TMEM101), mRNA.	FLJ23987; MGC4251
6110674	ATP5A1	-2.57856	2.57856	-10.6775	6.47635e-12	2.8258e-10	NM_004046.4	498	NP_004037.1	ILMN_1764494	6110674	A	Homo sapiens ATP synthase, H+ transporting, mitochondrial F1 complex, alpha subunit 1, cardiac muscle (ATP5A1), nuclear gene encoding mitochondrial protein, transcript variant 2, mRNA.	ORM; ATP5A; ATPM; OMR; hATP1; ATP5AL2
5310050	CCDC71	4.69998	4.69998	10.6674	6.6288e-12	2.87764e-10	NM_022903.3	64925	NP_075054.3	ILMN_1768433	5310050	S	Homo sapiens coiled-coil domain containing 71 (CCDC71), mRNA.	FLJ13629; FLJ12800
6400646	CCDC85B	2.15142	2.15142	10.6648	6.66904e-12	2.88049e-10	NM_006848.2	11007	NP_006839.2	ILMN_1657332	6400646	S	Homo sapiens coiled-coil domain containing 85B (CCDC85B), mRNA.	DIPA
4780193	POFUT2	-2.12762	2.12762	-10.641	7.0449e-12	3.02754e-10	NM_015227.4	23275	NP_056042.1	ILMN_1701482	4780193	I	Homo sapiens protein O-fucosyltransferase 2 (POFUT2), transcript variant 1, mRNA.	C21orf80; FUT13
6520687	SLC7A9	-1.8102	1.8102	-10.612	7.53276e-12	3.22101e-10	NM_014270.3	11136	NP_055085.1	ILMN_1735445	6520687	S	Homo sapiens solute carrier family 7 (cationic amino acid transporter, y+ system), member 9 (SLC7A9), mRNA.	CSNU3
3840370	HEXDC	2.54179	2.54179	10.6079	7.60422e-12	3.23539e-10	NM_173620.2	284004	NP_775891.2	ILMN_1741180	3840370	S	Homo sapiens hexosaminidase (glycosyl hydrolase family 20, catalytic domain) containing (HEXDC), mRNA.	FLJ23825
2350189	GBP3	-3.40537	3.40537	-10.6018	7.71173e-12	3.25128e-10	NM_018284.2	2635	NP_060754.2	ILMN_1725314	2350189	S	Homo sapiens guanylate binding protein 3 (GBP3), mRNA.	DKFZp686L15228; DKFZp686E0974; FLJ10961
6980170	COPB1	3.20998	3.20998	10.6015	7.71761e-12	3.25128e-10	NM_016451.3	1315	NP_057535.1	ILMN_1699112	6980170	S	Homo sapiens coatomer protein complex, subunit beta 1 (COPB1), mRNA.	DKFZp761K102; COPB; FLJ10341
5960678	NISCH	-4.51841	4.51841	-10.5842	8.03245e-12	3.36733e-10	NM_007184.3	11188	NP_009115.2	ILMN_1735827	5960678	S	Homo sapiens nischarin (NISCH), mRNA.	FLJ40413; IRAS; FLJ14425; I-1; FLJ90519; KIAA0975
7050561	ZNF259	3.77337	3.77337	10.5669	8.36135e-12	3.48811e-10	NM_003904.3	8882	NP_003895.1	ILMN_1753790	7050561	S	Homo sapiens zinc finger protein 259 (ZNF259), mRNA.	MGC110983; ZPR1
4210239	MRPL13	4.11481	4.11481	10.5627	8.44279e-12	3.50499e-10	NM_014078.4	28998	NP_054797.2	ILMN_1671158	4210239	S	Homo sapiens mitochondrial ribosomal protein L13 (MRPL13), nuclear gene encoding mitochondrial protein, mRNA.	L13mt; RPL13; L13; RPML13
290070	ASCC3	1.9648	1.9648	10.5541	8.6137e-12	3.55867e-10	NM_022091.3	10973	NP_071374.1	ILMN_1797656	290070	I	Homo sapiens activating signal cointegrator 1 complex subunit 3 (ASCC3), transcript variant 2, mRNA.	RNAH; ASC1p200; dJ121G13.4; HELIC1; DJ467N11.1; MGC26074
4880681	GNG13	1.78432	1.78432	10.5418	8.86282e-12	3.64398e-10	NM_016541.1	51764	NP_057625.1	ILMN_1730256	4880681	S	Homo sapiens guanine nucleotide binding protein (G protein), gamma 13 (GNG13), mRNA.	h2-35; G(gamma)13
2030279	SERINC3	3.72609	3.72609	10.5353	8.9974e-12	3.67974e-10	NM_006811.2	10955	NP_006802.1	ILMN_1713752	2030279	I	Homo sapiens serine incorporator 3 (SERINC3), transcript variant 1, mRNA.	TMS-1; TDE; SBBI99; DIFF33; TDE1; AIGP1
1430341	PTPRCAP	4.34177	4.34177	10.5334	9.03585e-12	3.67974e-10	NM_005608.2	5790	NP_005599.1	ILMN_1672417	1430341	S	Homo sapiens protein tyrosine phosphatase, receptor type, C-associated protein (PTPRCAP), mRNA.	MGC138603; MGC138602; LPAP; CD45-AP
4760072	RORA	-1.71911	1.71911	-10.5295	9.11818e-12	3.69567e-10	NM_134261.1	6095	NP_599023.1	ILMN_1805614	4760072	I	Homo sapiens RAR-related orphan receptor A (RORA), transcript variant 1, mRNA.	NR1F1; MGC119326; ROR2; RZRA; ROR1; MGC119329; ROR3
1170482	PEX14	2.31369	2.31369	10.5071	9.60668e-12	3.8753e-10	NM_004565.2	5195	NP_004556.1	ILMN_1763634	1170482	S	Homo sapiens peroxisomal biogenesis factor 14 (PEX14), mRNA.	dJ734G22.2; NAPP2; MGC12767; Pex14p
3800162	RILP	-2.14142	2.14142	-10.4964	9.84716e-12	3.95366e-10	NM_031430.2	83547	NP_113618.2	ILMN_1800172	3800162	S	Homo sapiens Rab interacting lysosomal protein (RILP), mRNA.	FLJ31193; PP10141
6770408	MCM2	-3.78275	3.78275	-10.4939	9.90629e-12	3.95881e-10	NM_004526.2	4171	NP_004517.2	ILMN_1681503	6770408	S	Homo sapiens minichromosome maintenance complex component 2 (MCM2), mRNA.	MGC10606; CCNL1; MITOTIN; CDCL1; KIAA0030; D3S3194; BM28; cdc19
4050370	METTL5	4.17839	4.17839	10.4808	1.0212e-11	4.06201e-10	NM_014168.2	29081	NP_054887.2	ILMN_1691570	4050370	S	Homo sapiens methyltransferase like 5 (METTL5), mRNA.	HSPC133; FLJ10459
4200100	COX15	-3.73529	3.73529	-10.4721	1.042e-11	4.12557e-10	NM_078470.2	1355	NP_510870.1	ILMN_1718309	4200100	A	Homo sapiens COX15 homolog, cytochrome c oxidase assembly protein (yeast) (COX15), nuclear gene encoding mitochondrial protein, transcript variant 1, mRNA.
1240639	FLJ20254	2.05046	2.05046	10.4581	1.07652e-11	4.24259e-10	NM_017727.3	54867	NP_060197.3	ILMN_1716907	1240639	S	Homo sapiens hypothetical protein FLJ20254 (FLJ20254), mRNA.	FLJ39682
2450368	GTF2A2	4.1626	4.1626	10.454	1.08691e-11	4.26387e-10	NM_004492.1	2958	NP_004483.1	ILMN_1753719	2450368	S	Homo sapiens general transcription factor IIA, 2, 12kDa (GTF2A2), mRNA.	TFIIA; TF2A2; HsT18745
3170110	CCNG1	4.31201	4.31201	10.4423	1.11716e-11	4.33516e-10	NM_199246.1	900	NP_954854.1	ILMN_1694491	3170110	A	Homo sapiens cyclin G1 (CCNG1), transcript variant 2, mRNA.	CCNG
770079	ATP2A2	3.6898	3.6898	10.4414	1.11941e-11	4.33516e-10	NM_170665.2	488	NP_733765.1	ILMN_1655884	770079	A	Homo sapiens ATPase, Ca++ transporting, cardiac muscle, slow twitch 2 (ATP2A2), transcript variant 1, mRNA.	DAR; ATP2B; MGC45367; DD; SERCA2
2690102	STK16	1.84236	1.84236	10.4411	1.12029e-11	4.33516e-10	NM_003691.2	8576	NP_003682.2	ILMN_1803774	2690102	A	Homo sapiens serine/threonine kinase 16 (STK16), transcript variant 1, mRNA.	KRCT; MPSK; TSF1; FLJ39635; PKL12
3940438	NCF1	10.2601	10.2601	10.424	1.16568e-11	4.49051e-10	NM_000265.4	653361	NP_000256.3	ILMN_1697309	3940438	S	Homo sapiens neutrophil cytosolic factor 1 (NCF1), mRNA.	NOXO2; SH3PXD1A; NCF1A; p47phox
2350279	TMEM44	-3.49447	3.49447	-10.4215	1.17264e-11	4.49706e-10	NM_138399.3	93109	NP_612408.2	ILMN_1688848	2350279	A	Homo sapiens transmembrane protein 44 (TMEM44), transcript variant 1, mRNA.	MGC131692; DKFZp686O18124; MGC163169
4810139	C9orf40	-2.72125	2.72125	-10.4177	1.18298e-11	4.51643e-10	NM_017998.1	55071	NP_060468.1	ILMN_1711799	4810139	S	Homo sapiens chromosome 9 open reading frame 40 (C9orf40), mRNA.	FLJ10110; FLJ25795
1500082	CHAC1	-1.6601	1.6601	-10.3989	1.23626e-11	4.69888e-10	NM_024111.2	79094	NP_077016.1	ILMN_1739241	1500082	S	Homo sapiens ChaC, cation transport regulator homolog 1 (E. coli) (CHAC1), mRNA.	MGC4504
3440400	TMCC3	3.05638	3.05638	10.3879	1.26843e-11	4.79674e-10	NM_020698.1	57458	NP_065749.1	ILMN_1685493	3440400	S	Homo sapiens transmembrane and coiled-coil domain family 3 (TMCC3), mRNA.	KIAA1145
5670468	EIF5	6.90922	6.90922	10.3863	1.27322e-11	4.79674e-10	NM_001969.3	1983	NP_001960.2	ILMN_1815733	5670468	I	Homo sapiens eukaryotic translation initiation factor 5 (EIF5), transcript variant 1, mRNA.	EIF-5A
2370630	PDK1	-1.66123	1.66123	-10.3546	1.37118e-11	5.14311e-10	NM_002610.3	5163	NP_002601.1	ILMN_1670256	2370630	S	Homo sapiens pyruvate dehydrogenase kinase, isozyme 1 (PDK1), nuclear gene encoding mitochondrial protein, mRNA.
4590521	NDUFA1	2.59174	2.59174	10.3524	1.37845e-11	5.14782e-10	NM_004541.2	4694	NP_004532.1	ILMN_1784286	4590521	S	Homo sapiens NADH dehydrogenase (ubiquinone) 1 alpha subcomplex, 1, 7.5kDa (NDUFA1), nuclear gene encoding mitochondrial protein, mRNA.	ZNF183; MWFE; CI-MWFE
650717	C22orf23	-1.79096	1.79096	-10.3158	1.50212e-11	5.58527e-10	NM_032561.2	84645	NP_115950.2	ILMN_1721338	650717	S	Homo sapiens chromosome 22 open reading frame 23 (C22orf23), mRNA.	FLJ32787; dJ1039K5.6; EVG1
4760349	LRP10	5.44752	5.44752	10.307	1.53352e-11	5.67735e-10	NM_014045.3	26020	NP_054764.2	ILMN_1670272	4760349	S	Homo sapiens low density lipoprotein receptor-related protein 10 (LRP10), mRNA.	MST087; MGC142276; LRP9; MGC8675; DKFZP564C1940; MSTP087; MGC142274
6450543	CST3	10.3365	10.3365	10.299	1.56242e-11	5.7594e-10	NM_000099.2	1471	NP_000090.1	ILMN_1800354	6450543	S	Homo sapiens cystatin C (CST3), mRNA.	MGC117328
4570468	ZNF263	2.44798	2.44798	10.2594	1.71499e-11	6.29467e-10	NM_005741.3	10127	NP_005732.2	ILMN_1692620	4570468	S	Homo sapiens zinc finger protein 263 (ZNF263), mRNA.	ZKSCAN12; FPM315
4730403	HMBS	-1.79709	1.79709	-10.2462	1.76946e-11	6.46686e-10	NM_001024382.1	3145	NP_001019553.1	ILMN_1694476	4730403	I	Homo sapiens hydroxymethylbilane synthase (HMBS), transcript variant 2, mRNA.	PBG-D; UPS; PBGD
650603	WNT16	-1.8432	1.8432	-10.2332	1.82427e-11	6.6388e-10	NM_016087.2	51384	NP_057171.2	ILMN_1679215	650603	I	Homo sapiens wingless-type MMTV integration site family, member 16 (WNT16), transcript variant 2, mRNA.
5890300	DNAJC24	2.43532	2.43532	10.2304	1.83653e-11	6.64501e-10	NM_181706.4	120526	NP_859057.4	ILMN_1685930	5890300	S	Homo sapiens DnaJ (Hsp40) homolog, subfamily C, member 24 (DNAJC24), mRNA.	JJJ3; ZCSL3
3130092	ATP1B3	5.08064	5.08064	10.2292	1.84152e-11	6.64501e-10	NM_001679.2	483	NP_001670.1	ILMN_1654322	3130092	I	Homo sapiens ATPase, Na+/K+ transporting, beta 3 polypeptide (ATP1B3), mRNA. XM_945518	ATPB-3; CD298; FLJ29027
7610504	ZNF519	1.85279	1.85279	10.2066	1.94287e-11	6.98129e-10	NM_145287.2	162655	NP_660330.1	ILMN_1734734	7610504	I	Homo sapiens zinc finger protein 519 (ZNF519), mRNA.	FLJ36809; FLJ42861; HsT2362
3850431	RER1	2.8974	2.8974	10.2027	1.96074e-11	7.01601e-10	NM_007033.3	11079	NP_008964.3	ILMN_1812067	3850431	S	Homo sapiens RER1 retention in endoplasmic reticulum 1 homolog (S. cerevisiae) (RER1), mRNA.	RP4-740C4.2
4150142	SUCLG1	-2.16952	2.16952	-10.1964	1.99031e-11	7.066e-10	NM_003849.2	8802	NP_003840.2	ILMN_1779616	4150142	S	Homo sapiens succinate-CoA ligase, alpha subunit (SUCLG1), mRNA.	FLJ21114; SUCLA1
2100653	MLL5	2.66212	2.66212	10.1962	1.99124e-11	7.066e-10	NM_018682.3	55904	NP_061152.3	ILMN_1783606	2100653	A	Homo sapiens myeloid/lymphoid or mixed-lineage leukemia 5 (trithorax homolog, Drosophila) (MLL5), transcript variant 2, mRNA.	KMT2E; MGC70452; FLJ14026; FLJ10078; HDCMC04P
6900528	RHOT1	2.17145	2.17145	10.1905	2.01808e-11	7.13166e-10	NM_001033568.1	55288	NP_001028740.1	ILMN_1731484	6900528	I	Homo sapiens ras homolog gene family, member T1 (RHOT1), transcript variant 1, mRNA.	ARHT1; MIRO-1; FLJ12633; FLJ11040
4040187	C6orf190	-1.87272	1.87272	-10.1716	2.11028e-11	7.42681e-10	NM_001010923.1	387357	NP_001010923.1	ILMN_1684040	4040187	S	Homo sapiens chromosome 6 open reading frame 190 (C6orf190), mRNA.	C6orf207; bA325O24.3; MGC163388; bA325O24.4; FLJ40584
990193	SF3B4	6.85817	6.85817	10.1672	2.13234e-11	7.47369e-10	NM_005850.3	10262	NP_005841.1	ILMN_1722648	990193	S	Homo sapiens splicing factor 3b, subunit 4, 49kDa (SF3B4), mRNA.	SF3b49; SAP49; MGC10828
4830634	CDCA8	-2.31146	2.31146	-10.1532	2.20464e-11	7.69553e-10	NM_018101.2	55143	NP_060571.1	ILMN_1709294	4830634	S	Homo sapiens cell division cycle associated 8 (CDCA8), mRNA.	FLJ12042; FLJ10468; BOR
5360414	ZNF766	2.29476	2.29476	10.1436	2.25523e-11	7.82514e-10	NM_001010851.2	90321	NP_001010851.1	ILMN_1793673	5360414	S	Homo sapiens zinc finger protein 766 (ZNF766), mRNA.
6220543	HIF1A	6.98675	6.98675	10.1427	2.26007e-11	7.82514e-10	NM_001530.2	3091	NP_001521.1	ILMN_1763260	6220543	I	Homo sapiens hypoxia-inducible factor 1, alpha subunit (basic helix-loop-helix transcription factor) (HIF1A), transcript variant 1, mRNA.	HIF-1alpha; MOP1; PASD8; HIF1-ALPHA; HIF1
510315	PSMB5	-2.70686	2.70686	-10.0908	2.55646e-11	8.81568e-10	NM_002797.2	5693	NP_002788.1	ILMN_1744649	510315	S	Homo sapiens proteasome (prosome, macropain) subunit, beta type, 5 (PSMB5), mRNA.	LMPX; MGC104214; MB1; X
4780626	SP5	-1.686	1.686	-10.0804	2.6202e-11	8.99919e-10	NM_001003845.1	389058	NP_001003845.1	ILMN_1775956	4780626	S	Homo sapiens Sp5 transcription factor (SP5), mRNA.
5050112	C10orf119	-2.50986	2.50986	-10.0686	2.69531e-11	9.22012e-10	NM_024834.2	79892	NP_079110.1	ILMN_1761411	5050112	S	Homo sapiens chromosome 10 open reading frame 119 (C10orf119), mRNA.	FLJ36756; FLJ13081; MCMBP; MCM-BP
1570220	UVRAG	3.51393	3.51393	10.0175	3.0445e-11	1.03731e-09	NM_003369.3	7405	NP_003360.2	ILMN_1761069	1570220	S	Homo sapiens UV radiation resistance associated gene (UVRAG), mRNA.	p63; DHTX
5560010	CPSF4	-2.87087	2.87087	-10.013	3.07742e-11	1.04437e-09	NM_001081559.1	10898	NP_001075028.1	ILMN_1660426	5560010	S	Homo sapiens cleavage and polyadenylation specific factor 4, 30kDa (CPSF4), transcript variant 2, mRNA.	NAR; NEB1; CPSF30
6110360	HDGF2	-3.48294	3.48294	-10.01	3.09928e-11	1.04763e-09	NM_001001520.1	84717	NP_001001520.1	ILMN_1681927	6110360	A	Homo sapiens hepatoma-derived growth factor-related protein 2 (HDGF2), transcript variant 1, mRNA.	MGC2641
4540138	NGB	-1.65554	1.65554	-10.0058	3.13028e-11	1.05394e-09	NM_021257.3	58157	NP_067080.1	ILMN_1800332	4540138	S	Homo sapiens neuroglobin (NGB), mRNA.
3710601	DENND1C	2.29594	2.29594	9.99848	3.18576e-11	1.06539e-09	NM_024898.2	79958	NP_079174.2	ILMN_1767020	3710601	S	Homo sapiens DENN/MADD domain containing 1C (DENND1C), mRNA.	FLJ22757; FAM31C
2680291	PAX7	-2.21168	2.21168	-9.99803	3.1892e-11	1.06539e-09	NM_002584.1	5081	NP_002575.1	ILMN_1761061	2680291	A	Homo sapiens paired box 7 (PAX7), transcript variant 1, mRNA.	PAX7B; HUP1
6450138	BCAP31	-2.83637	2.83637	-9.98772	3.26875e-11	1.08772e-09	NM_005745.6	10134	NP_005736.3	ILMN_1812403	6450138	S	Homo sapiens B-cell receptor-associated protein 31 (BCAP31), mRNA.	DXS1357E; 6C6-AG; CDM; BAP31
240239	ZBTB7A	2.55002	2.55002	9.97044	3.40678e-11	1.12926e-09	NM_015898.2	51341	NP_056982.1	ILMN_1656118	240239	S	Homo sapiens zinc finger and BTB domain containing 7A (ZBTB7A), mRNA.	MGC99631; FBI1; ZBTB7; LRF; DKFZp547O146; FBI-1; pokemon
2190711	SLC26A9	-1.73823	1.73823	-9.95085	3.57041e-11	1.17892e-09	NM_052934.2	115019	NP_443166.1	ILMN_1683102	2190711	A	Homo sapiens solute carrier family 26, member 9 (SLC26A9), transcript variant 1, mRNA.
6370368	TDRD3	1.73739	1.73739	9.94611	3.61116e-11	1.18779e-09	NM_030794.1	81550	NP_110421.1	ILMN_1745811	6370368	S	Homo sapiens tudor domain containing 3 (TDRD3), mRNA.	RP11-459E2.1; FLJ21007
1690424	TRIM43	2.00298	2.00298	9.93396	3.71792e-11	1.21822e-09	NM_138800.1	129868	NP_620155.1	ILMN_1784230	1690424	S	Homo sapiens tripartite motif-containing 43 (TRIM43), mRNA.
1510669	IFNB1	41.2769	41.2769	9.92192	3.82688e-11	1.24496e-09	NM_002176.2	3456	NP_002167.1	ILMN_1682245	1510669	S	Homo sapiens interferon, beta 1, fibroblast (IFNB1), mRNA.	IFF; MGC96956; IFB; IFNB
1980500	ZMAT2	-3.88813	3.88813	-9.92173	3.82862e-11	1.24496e-09	NM_144723.1	153527	NP_653324.1	ILMN_1745343	1980500	S	Homo sapiens zinc finger, matrin type 2 (ZMAT2), mRNA.	FLJ31121
5130128	PLK1	-1.8795	1.8795	-9.91833	3.85997e-11	1.2504e-09	NM_005030.3	5347	NP_005021.2	ILMN_1736176	5130128	S	Homo sapiens polo-like kinase 1 (Drosophila) (PLK1), mRNA.	PLK; STPK13
10379	ST6GALNAC4	3.78806	3.78806	9.91162	3.92272e-11	1.26593e-09	NM_175039.3	27090	NP_778204.1	ILMN_1687857	10379	A	Homo sapiens ST6 (alpha-N-acetyl-neuraminyl-2,3-beta-galactosyl-1, 3)-N-acetylgalactosaminide alpha-2,6-sialyltransferase 4 (ST6GALNAC4), transcript variant 1, mRNA.	SIAT7D; SIAT3C; ST6GALNACIV
160215	SAC	2.32144	2.32144	9.90817	3.95534e-11	1.27095e-09	NM_018417.2	55811	NP_060887.1	ILMN_1808797	160215	S	Homo sapiens testicular soluble adenylyl cyclase (SAC), mRNA.	RP1-313L4.2; HCA2; SACI
6550070	LPAR4	-1.68159	1.68159	-9.90684	3.968e-11	1.27095e-09	NM_005296.1	2846	NP_005287.1	ILMN_1670692	6550070	S	Homo sapiens lysophosphatidic acid receptor 4 (LPAR4), mRNA.	LPAR4; P2Y9; P2Y5-LIKE; LPA4; P2RY9
5690743	PCBP4	-2.08135	2.08135	-9.90117	4.02238e-11	1.28356e-09	NM_020418.2	57060	NP_065151.1	ILMN_1728498	5690743	A	Homo sapiens poly(rC) binding protein 4 (PCBP4), transcript variant 1, mRNA.	LIP4; MCG10
610022	BFAR	2.90564	2.90564	9.89851	4.04826e-11	1.28513e-09	NM_016561.1	51283	NP_057645.1	ILMN_1814808	610022	S	Homo sapiens bifunctional apoptosis regulator (BFAR), mRNA.	BAR; RNF47
7000703	POLR3K	-4.44139	4.44139	-9.89706	4.06237e-11	1.28513e-09	NM_016310.2	51728	NP_057394.1	ILMN_1801664	7000703	S	Homo sapiens polymerase (RNA) III (DNA directed) polypeptide K, 12.3 kDa (POLR3K), mRNA.	C11; RPC10; C11-RNP3; My010; RPC11; hRPC11
2640500	DTD1	-4.29855	4.29855	-9.89603	4.07239e-11	1.28513e-09	NM_080820.4	92675	NP_543010.3	ILMN_1774432	2640500	S	Homo sapiens D-tyrosyl-tRNA deacylase 1 homolog (S. cerevisiae) (DTD1), nuclear gene encoding mitochondrial protein, mRNA.	HARS2; C20orf88; DUEB; bA555E18.1; bA379J5.3; MGC119131; MGC41905; pqn-68
3460451	SH3PXD2A	-5.16342	5.16342	-9.88368	4.19516e-11	1.31901e-09	NM_014631.2	9644	NP_055446.2	ILMN_1743103	3460451	S	Homo sapiens SH3 and PX domains 2A (SH3PXD2A), mRNA.	SH3MD1; FISH
6100364	BCL11A	2.94625	2.94625	9.86201	4.41971e-11	1.38452e-09	NM_022893.3	53335	NP_075044.2	ILMN_1659800	6100364	A	Homo sapiens B-cell CLL/lymphoma 11A (zinc finger protein) (BCL11A), transcript variant 1, mRNA.	BCL11A-L; CTIP1; FLJ10173; BCL11A-XL; BCL11A-S; FLJ34997; KIAA1809; EVI9; HBFQTL5
3060494	CARD9	-4.07638	4.07638	-9.85483	4.49685e-11	1.40354e-09	NM_052813.3	64170	NP_434700.2	ILMN_1712532	3060494	S	Homo sapiens caspase recruitment domain family, member 9 (CARD9), mRNA.	hCARD9
7570195	KIAA0355	-2.56476	2.56476	-9.80072	5.12376e-11	1.58849e-09	NM_014686.3	9710	NP_055501.2	ILMN_1659845	7570195	S	Homo sapiens KIAA0355 (KIAA0355), mRNA.
1780563	TNRC6A	3.00114	3.00114	9.8005	5.12655e-11	1.58849e-09	NM_014494.2	27327	NP_055309.2	ILMN_1714622	1780563	I	Homo sapiens trinucleotide repeat containing 6A (TNRC6A), mRNA.	MGC75384; GW182; TNRC6; FLJ22043; CAGH26; KIAA1460; DKFZp666E117; GW1
4260731	STMN1	2.91756	2.91756	9.79678	5.17284e-11	1.59704e-09	NM_005563.3	3925	NP_005554.1	ILMN_1745593	4260731	I	Homo sapiens stathmin 1 (STMN1), transcript variant 3, mRNA.	SMN; PR22; PP17; OP18; LAP18; PP19; Lag
5270347	PARL	-2.45313	2.45313	-9.75581	5.71173e-11	1.75708e-09	NM_001037639.1	55486	NP_001032728.1	ILMN_1731354	5270347	S	Homo sapiens presenilin associated, rhomboid-like (PARL), nuclear gene encoding mitochondrial protein, transcript variant 2, mRNA.	PSARL; PSENIP2; PSARL1; RHBDS1; PRO2207
5690520	CHMP6	1.9842	1.9842	9.71352	6.32846e-11	1.93584e-09	NM_024591.3	79643	NP_078867.2	ILMN_1706397	5690520	I	Homo sapiens chromatin modifying protein 6 (CHMP6), mRNA.	VPS20; FLJ11749
4180431	LOC205251	3.2575	3.2575	9.71157	6.35858e-11	1.93584e-09	XR_017711.1	205251		ILMN_1693685	4180431	S	PREDICTED: Homo sapiens misc_RNA (LOC205251), miscRNA.
580064	TMEM53	-2.38961	2.38961	-9.71142	6.36076e-11	1.93584e-09	NM_024587.2	79639	NP_078863.2	ILMN_1688041	580064	S	Homo sapiens transmembrane protein 53 (TMEM53), mRNA.	FLJ22353; RP4-678E16.2; NET4
670563	KIF6	-1.84699	1.84699	-9.70561	6.45119e-11	1.9564e-09	NM_145027.3	221458	NP_659464.2	ILMN_1673716	670563	S	Homo sapiens kinesin family member 6 (KIF6), mRNA.	dJ188D3.1; DKFZp451I2418; C6orf102; dJ137F1.4; MGC33317; dJ1043E3.1
4590593	YAF2	-2.61841	2.61841	-9.70221	6.50466e-11	1.96565e-09	NM_005748.3	10138	NP_005739.2	ILMN_1765606	4590593	A	Homo sapiens YY1 associated factor 2 (YAF2), mRNA.	MGC41856
1770519	PDRG1	-3.05169	3.05169	-9.66318	7.15224e-11	2.15373e-09	NM_030815.2	81572	NP_110442.1	ILMN_1731720	1770519	S	Homo sapiens p53 and DNA-damage regulated 1 (PDRG1), mRNA.	PDRG; C20orf126
4290543	TXN	8.19104	8.19104	9.65538	7.28927e-11	2.18729e-09	NM_003329.2	7295	NP_003320.2	ILMN_1680314	4290543	S	Homo sapiens thioredoxin (TXN), mRNA.	DKFZp686B1993; TRX; MGC61975
2750424	TCP1	5.21436	5.21436	9.65361	7.32078e-11	2.18907e-09	NM_030752.2	6950	NP_110379.2	ILMN_1660661	2750424	I	Homo sapiens t-complex 1 (TCP1), transcript variant 1, mRNA.	TCP-1-alpha; CCT1; D6S230E; CCTa; CCT-alpha
3710594	PPP2R2A	4.84579	4.84579	9.64572	7.46278e-11	2.22375e-09	NM_002717.2	5520	NP_002708.1	ILMN_1788961	3710594	S	Homo sapiens protein phosphatase 2 (formerly 2A), regulatory subunit B, alpha isoform (PPP2R2A), mRNA.	MGC52248; FLJ26613; PR55A; B55A; PR52A
4560397	PTTG2	-2.99342	2.99342	-9.64367	7.50027e-11	2.22716e-09	NM_006607.2	10744	NP_006598.2	ILMN_1744146	4560397	S	Homo sapiens pituitary tumor-transforming 2 (PTTG2), mRNA.
1770520	CYC1	-2.40541	2.40541	-9.64033	7.56138e-11	2.23002e-09	NM_001916.3	1537	NP_001907.2	ILMN_1815115	1770520	S	Homo sapiens cytochrome c-1 (CYC1), mRNA.	UQCR4
6250484	CFH	2.08517	2.08517	9.6403	7.56203e-11	2.23002e-09	NM_001014975.1	3075	NP_001014975.1	ILMN_1657803	6250484	I	Homo sapiens complement factor H (CFH), transcript variant 2, mRNA.	HUS; MGC88246; HF1; FH; ARMD4; ARMS1; HF; CFHL3; FHL1; HF2
1410091	BTD	-2.26591	2.26591	-9.63624	7.63728e-11	2.24447e-09	NM_000060.2	686	NP_000051.1	ILMN_1699728	1410091	S	Homo sapiens biotinidase (BTD), mRNA.
4200070	MGC39900	2.58416	2.58416	9.6113	8.11616e-11	2.37703e-09	NM_194324.1	286527	NP_919305.1	ILMN_1737283	4200070	A	Homo sapiens hypothetical protein MGC39900 (MGC39900), mRNA.
3060767	MANEA	2.32342	2.32342	9.60525	8.23691e-11	2.40417e-09	NM_024641.2	79694	NP_078917.2	ILMN_1734702	3060767	A	Homo sapiens mannosidase, endo-alpha (MANEA), mRNA.	FLJ12838; hEndo; DKFZp686D20120
1850110	C4orf33	4.60056	4.60056	9.59554	8.43467e-11	2.45351e-09	NM_001099783.1	132321	NP_001093253.1	ILMN_1812701	1850110	S	Homo sapiens chromosome 4 open reading frame 33 (C4orf33), transcript variant 2, mRNA.	FLJ33703
5890768	NFIC	1.97866	1.97866	9.59314	8.48427e-11	2.45958e-09	NM_005597.2	4782	NP_005588.2	ILMN_1654942	5890768	I	Homo sapiens nuclear factor I/C (CCAAT-binding transcription factor) (NFIC), transcript variant 1, mRNA.	CTF5; CTF; NF-I; NFI; MGC20153
6980327	DKC1	-3.51736	3.51736	-9.58786	8.5943e-11	2.48306e-09	NM_001363.2	1736	NP_001354.1	ILMN_1671257	6980327	S	Homo sapiens dyskeratosis congenita 1, dyskerin (DKC1), mRNA.	NAP57; XAP101; dyskerin; DKC; NOLA4
6450450	LARP7	3.79437	3.79437	9.56946	8.98978e-11	2.58857e-09	NM_016648.2	51574	NP_057732.2	ILMN_1756104	6450450	S	Homo sapiens La ribonucleoprotein domain family, member 7 (LARP7), transcript variant 1, mRNA.	MGC104360; DKFZP564K112; HDCMA18P
7210719	NCSTN	3.39793	3.39793	9.56492	9.09035e-11	2.60875e-09	NM_015331.2	23385	NP_056146.1	ILMN_1735180	7210719	S	Homo sapiens nicastrin (NCSTN), mRNA.	KIAA0253; APH2; RP11-517F10.1
3940538	TSGA10	1.64374	1.64374	9.56342	9.12374e-11	2.60957e-09	NM_182911.2	80705	NP_878915.1	ILMN_1674645	3940538	I	Homo sapiens testis specific, 10 (TSGA10), mRNA.	CEP4L
1990731	NELL1	-1.86977	1.86977	-9.55692	9.26992e-11	2.64152e-09	NM_006157.2	4745	NP_006148.1	ILMN_1745817	1990731	S	Homo sapiens NEL-like 1 (chicken) (NELL1), mRNA.	FLJ45906; IDH3GL; NRP1
5550543	AKR1A1	1.70254	1.70254	9.55572	9.29721e-11	2.64152e-09	NM_006066.2	10327	NP_006057.1	ILMN_1774938	5550543	I	Homo sapiens aldo-keto reductase family 1, member A1 (aldehyde reductase) (AKR1A1), transcript variant 1, mRNA.	ALR; ALDR1; MGC1380; MGC12529
2060156	C6orf205	-1.75982	1.75982	-9.52791	9.95284e-11	2.81643e-09	NM_001010909.1	394263	NP_001010909.1	ILMN_1700978	2060156	S	Homo sapiens chromosome 6 open reading frame 205 (C6orf205), mRNA.	MGC125609; bCX31G15.2; KMQK697
1820706	SFXN4	-3.79426	3.79426	-9.52685	9.9787e-11	2.81643e-09	NM_213649.1	119559	NP_998814.1	ILMN_1658437	1820706	A	Homo sapiens sideroflexin 4 (SFXN4), mRNA.	BCRM1
2570088	SEC11A	-2.0351	2.0351	-9.50876	1.04315e-10	2.93455e-09	NM_014300.2	23478	NP_055115.1	ILMN_1693490	2570088	S	Homo sapiens SEC11 homolog A (S. cerevisiae) (SEC11A), mRNA.	SPCS4A; SEC11L1; SPC18; 1810012E07Rik; sid2895
6100075	GNAS	2.66438	2.66438	9.50638	1.04926e-10	2.94207e-09	NM_016592.2	2778	NP_057676.1	ILMN_1769191	6100075	A	Homo sapiens GNAS complex locus (GNAS), transcript variant 4, mRNA.	PHP1A; C20orf45; GPSA; GNAS1; dJ309F20.1.1; GSA; PHP1B; POH; MGC33735; GSP; AHO; dJ806M20.3.3
4900605	AMMECR1L	-2.72276	2.72276	-9.49966	1.06671e-10	2.98122e-09	NM_031445.2	83607	NP_113633.2	ILMN_1727023	4900605	S	Homo sapiens AMME chromosomal region gene 1-like (AMMECR1L), mRNA.	FLJ38552; MGC4268
4040762	P2RY2	-2.00839	2.00839	-9.48947	1.09372e-10	3.04675e-09	NM_176071.1	5029	NP_788085.1	ILMN_1723535	4040762	A	Homo sapiens purinergic receptor P2Y, G-protein coupled, 2 (P2RY2), transcript variant 3, mRNA.	P2U; MGC40010; P2RU1; P2Y2R; P2Y2; P2U1; P2UR; MGC20088; HP2U
5390139	TSPYL6	1.97132	1.97132	9.47282	1.13942e-10	3.16373e-09	NM_001003937.2	388951	NP_001003937.2	ILMN_1701264	5390139	S	Homo sapiens TSPY-like 6 (TSPYL6), mRNA.	DKFZp434B125
1410647	DEFB119	-1.76021	1.76021	-9.46081	1.17357e-10	3.24802e-09	NM_153323.3	245932	NP_697018.1	ILMN_1725640	1410647	I	Homo sapiens defensin, beta 119 (DEFB119), transcript variant 3, mRNA.	ESC42-RELB; ESC42-RELA; DEFB-19; MGC71893; DEFB120; DEFB-20
650524	SUNC1	-1.80858	1.80858	-9.45653	1.186e-10	3.26271e-09	NM_001030019.1	256979	NP_001025190.1	ILMN_1673793	650524	I	Homo sapiens Sad1 and UNC84 domain containing 1 (SUNC1), transcript variant 1, mRNA.	MGC33329
6250672	CCNO	-1.72766	1.72766	-9.45636	1.18651e-10	3.26271e-09	NM_021147.3	10309	NP_066970.3	ILMN_1676631	6250672	A	Homo sapiens cyclin O (CCNO), mRNA.	UDG2; UNG2; CCNU; FLJ22422
2510397	RPS6KA6	-1.87447	1.87447	-9.4544	1.19224e-10	3.26796e-09	NM_014496.2	27330	NP_055311.1	ILMN_1807968	2510397	S	Homo sapiens ribosomal protein S6 kinase, 90kDa, polypeptide 6 (RPS6KA6), mRNA.	RSK4
4070538	TDP1	-7.79413	7.79413	-9.45278	1.19701e-10	3.27054e-09	NM_018319.3	55775	NP_060789.2	ILMN_1726520	4070538	A	Homo sapiens tyrosyl-DNA phosphodiesterase 1 (TDP1), transcript variant 1, mRNA.	FLJ11090; MGC104252
4570131	SIRT4	-2.28604	2.28604	-9.44957	1.20651e-10	3.28601e-09	NM_012240.1	23409	NP_036372.1	ILMN_1657868	4570131	S	Homo sapiens sirtuin (silent mating type information regulation 2 homolog) 4 (S. cerevisiae) (SIRT4), mRNA.	MGC130047; MGC130046; MGC57437; SIR2L4; sirtuin 4
6060414	EIF1B	3.9335	3.9335	9.44756	1.21248e-10	3.2918e-09	NM_005875.2	10289	NP_005866.1	ILMN_1679324	6060414	S	Homo sapiens eukaryotic translation initiation factor 1B (EIF1B), mRNA.	GC20
7400368	RUNX1	-3.79658	3.79658	-9.43233	1.25884e-10	3.40683e-09	NM_001754.3	861	NP_001745.2	ILMN_1801504	7400368	A	Homo sapiens runt-related transcription factor 1 (acute myeloid leukemia 1; aml1 oncogene) (RUNX1), transcript variant 1, mRNA.	AMLCR1; PEBP2aB; EVI-1; CBFA2; AML1; AML1-EVI-1
6020398	IVD	-4.18058	4.18058	-9.42795	1.27252e-10	3.42724e-09	NM_002225.2	3712	NP_002216.1	ILMN_1724207	6020398	S	Homo sapiens isovaleryl Coenzyme A dehydrogenase (IVD), nuclear gene encoding mitochondrial protein, mRNA.	ACAD2
2340484	SCD5	-1.93612	1.93612	-9.42735	1.27439e-10	3.42724e-09	NM_024906.2	79966	NP_079182.2	ILMN_1746164	2340484	S	Homo sapiens stearoyl-CoA desaturase 5 (SCD5), transcript variant 2, mRNA.	HSCD5; SCD4; FLJ21032; SCD2; ACOD4; FADS4
1980113	MKRN1	-2.99173	2.99173	-9.41682	1.30791e-10	3.50634e-09	NM_013446.2	23608	NP_038474.1	ILMN_1671583	1980113	S	Homo sapiens makorin ring finger protein 1 (MKRN1), mRNA.	RNF61; FLJ21334
5960189	SLC2A11	-1.70198	1.70198	-9.39807	1.36982e-10	3.66085e-09	NM_001024939.1	66035	NP_001020110.1	ILMN_1767717	5960189	I	Homo sapiens solute carrier family 2 (facilitated glucose transporter), member 11 (SLC2A11), transcript variant 2, mRNA.	GLUT10; SLC2A11-a; SLC2A11-c; MGC118833; MGC118830; GLUT11
4540632	EIF4E2	-3.00603	3.00603	-9.37351	1.45551e-10	3.86957e-09	NM_004846.2	9470	NP_004837.1	ILMN_1738326	4540632	S	Homo sapiens eukaryotic translation initiation factor 4E family member 2 (EIF4E2), mRNA.	EIF4EL3; 4E-LP; 4EHP; IF4e
450070	C18orf21	2.19754	2.19754	9.37311	1.45697e-10	3.86957e-09	NM_031446.3	83608	NP_113634.3	ILMN_1805998	450070	S	Homo sapiens chromosome 18 open reading frame 21 (C18orf21), mRNA.	PNAS-124; XTP13; HsT3108; PNAS-131; MGC131953
7400246	BCDIN3D	-3.94412	3.94412	-9.35723	1.51529e-10	4.00287e-09	NM_181708.1	144233	NP_859059.1	ILMN_1796113	7400246	S	Homo sapiens BCDIN3 domain containing (BCDIN3D), mRNA.
2000468	SRPK2	5.88981	5.88981	9.35691	1.51652e-10	4.00287e-09	NM_182691.1	6733	NP_872633.1	ILMN_1657451	2000468	I	Homo sapiens SFRS protein kinase 2 (SRPK2), transcript variant 2, mRNA.	FLJ36101; SFRSK2
270343	AP4E1	-3.26758	3.26758	-9.34188	1.57398e-10	4.14175e-09	NM_007347.3	23431	NP_031373.2	ILMN_1754531	270343	S	Homo sapiens adaptor-related protein complex 4, epsilon 1 subunit (AP4E1), mRNA.	DKFZp686L12167
650672	USP33	3.2011	3.2011	9.33593	1.59736e-10	4.19037e-09	NM_015017.3	23032	NP_055832.3	ILMN_1723536	650672	A	Homo sapiens ubiquitin specific peptidase 33 (USP33), transcript variant 1, mRNA.	MGC16868; KIAA1097; VDU1
6180039	RPS3	-1.76678	1.76678	-9.33049	1.61903e-10	4.23424e-09	NM_001005.3	6188	NP_000996.2	ILMN_1760714	6180039	S	Homo sapiens ribosomal protein S3 (RPS3), mRNA.	FLJ27450; FLJ26283; MGC87870
5340520	FAM26C	-1.84481	1.84481	-9.31142	1.69739e-10	4.42562e-09	NM_001001412.1	255022	NP_001001412.1	ILMN_1679130	5340520	S	Homo sapiens family with sequence similarity 26, member C (FAM26C), mRNA.	MGC39514; MGC39617
1230719	PIGM	3.27043	3.27043	9.31007	1.70309e-10	4.427e-09	NM_145167.2	93183	NP_660150.1	ILMN_1799860	1230719	S	Homo sapiens phosphatidylinositol glycan anchor biosynthesis, class M (PIGM), mRNA.	MGC29896
1990477	C9orf7	-2.24058	2.24058	-9.30882	1.70836e-10	4.42724e-09	NM_017586.1	11094	NP_060056.1	ILMN_1814856	1990477	S	Homo sapiens chromosome 9 open reading frame 7 (C9orf7), mRNA.	D9S2135
3180253	ELMO2	2.73255	2.73255	9.3046	1.72634e-10	4.46032e-09	NM_182764.1	63916	NP_877496.1	ILMN_1778168	3180253	A	Homo sapiens engulfment and cell motility 2 (ELMO2), transcript variant 2, mRNA.	CED-12; FLJ11656; KIAA1834; ELMO-2; CED12
2680470	BAIAP2	2.98812	2.98812	9.30322	1.73227e-10	4.46216e-09	NM_006340.1	10458	NP_006331.1	ILMN_1699727	2680470	A	Homo sapiens BAI1-associated protein 2 (BAIAP2), transcript variant 3, mRNA.	IRSP53; BAP2
1440209	RGS10	3.2353	3.2353	9.29652	1.7613e-10	4.52331e-09	NM_001005339.1	6001	NP_001005339.1	ILMN_1668559	1440209	I	Homo sapiens regulator of G-protein signaling 10 (RGS10), transcript variant 1, mRNA.
5550711	SYNE1	-1.7086	1.7086	-9.29153	1.78327e-10	4.56603e-09	NM_182961.2	23345	NP_892006.2	ILMN_1785427	5550711	I	Homo sapiens spectrin repeat containing, nuclear envelope 1 (SYNE1), transcript variant 1, mRNA.	MYNE1; KIAA1756; dJ398G3.1; 8B; CPG2; KIAA0796; DKFZp781J13156; RP3-398G3.1; RP11-809I23.2; nesprin-1; FLJ30878; SCAR8; dJ398G3.2; KIAA1262; FLJ41140
650075	ASXL2	2.63042	2.63042	9.27788	1.84478e-10	4.70941e-09	NM_018263.4	55252	NP_060733.4	ILMN_1698968	650075	S	Homo sapiens additional sex combs like 2 (Drosophila) (ASXL2), mRNA.	KIAA1685; ASXH2; FLJ10898; DKFZp686C1968
460292	CSRP2BP	-2.08954	2.08954	-9.27465	1.85964e-10	4.73322e-09	NM_177926.1	57325	NP_808779.1	ILMN_1777168	460292	A	Homo sapiens CSRP2 binding protein (CSRP2BP), transcript variant 2, mRNA.	PRO1194; dJ717M23.1; CRP2BP; MGC15388
1820070	CRYGA	-1.58443	1.58443	-9.26247	1.91681e-10	4.86427e-09	NM_014617.3	1418	NP_055432.2	ILMN_1779304	1820070	S	Homo sapiens crystallin, gamma A (CRYGA), mRNA.	CRY-g-A; CRYG1; CRYG5
2710196	UTP6	3.04773	3.04773	9.25672	1.9444e-10	4.91967e-09	NM_018428.2	55813	NP_060898.2	ILMN_1778238	2710196	S	Homo sapiens UTP6, small subunit (SSU) processome component, homolog (yeast) (UTP6), mRNA.	HCA66; C17orf40
7400725	PSMD9	-2.38354	2.38354	-9.25182	1.96824e-10	4.95617e-09	NM_002813.4	5715	NP_002804.2	ILMN_1732767	7400725	S	Homo sapiens proteasome (prosome, macropain) 26S subunit, non-ATPase, 9 (PSMD9), mRNA.	MGC8644; p27
630332	ZNF773	-3.81704	3.81704	-9.25138	1.97041e-10	4.95617e-09	NM_198542.1	374928	NP_940944.1	ILMN_1685365	630332	S	Homo sapiens zinc finger protein 773 (ZNF773), mRNA.	ZNF419B; MGC4728; FLJ00301
10392	LRRC23	-2.32356	2.32356	-9.22173	2.12135e-10	5.32016e-09	NM_201650.1	10233	NP_964013.1	ILMN_1753404	10392	I	Homo sapiens leucine rich repeat containing 23 (LRRC23), transcript variant 1, mRNA.	LRPB7
4250768	COIL	-2.80523	2.80523	-9.21007	2.18394e-10	5.46113e-09	NM_004645.2	8161	NP_004636.1	ILMN_1688034	4250768	S	Homo sapiens coilin (COIL), mRNA.	p80-coilin; CLN80
2190687	ZNF434	2.01126	2.01126	9.20233	2.22652e-10	5.54373e-09	NM_017810.2	54925	NP_060280.2	ILMN_1684591	2190687	S	Homo sapiens zinc finger protein 434 (ZNF434), mRNA.	FLJ20417; FLJ31901; MGC4179
5960685	DNAI2	-2.44439	2.44439	-9.20171	2.22994e-10	5.54373e-09	NM_023036.2	64446	NP_075462.2	ILMN_1756921	5960685	S	Homo sapiens dynein, axonemal, intermediate chain 2 (DNAI2), mRNA.
4760056	ELOVL4	-1.63848	1.63848	-9.19957	2.24189e-10	5.55728e-09	NM_022726.2	6785	NP_073563.1	ILMN_1737965	4760056	S	Homo sapiens elongation of very long chain fatty acids (FEN1/Elo2, SUR4/Elo3, yeast)-like 4 (ELOVL4), mRNA.	ADMD; STGD3; STGD2
520632	UNC5C	-1.69115	1.69115	-9.19688	2.25696e-10	5.57848e-09	NM_003728.2	8633	NP_003719.2	ILMN_1687875	520632	S	Homo sapiens unc-5 homolog C (C. elegans) (UNC5C), mRNA.	UNC5H3
5690056	GALNT10	-1.56577	1.56577	-9.19154	2.28724e-10	5.63702e-09	NM_017540.3	55568	NP_060010.3	ILMN_1655985	5690056	I	Homo sapiens UDP-N-acetyl-alpha-D-galactosamine:polypeptide N-acetylgalactosaminyltransferase 10 (GalNAc-T10) (GALNT10), transcript variant 2, mRNA.	GalNAcT10; FLJ00205; FLJ11715; pp-GalNAc-T10; DKFZp586H0623
6330438	PLXNB1	-2.68266	2.68266	-9.18629	2.3174e-10	5.69494e-09	NM_002673.3	5364	NP_002664.2	ILMN_1742330	6330438	S	Homo sapiens plexin B1 (PLXNB1), mRNA.	PLXN5; PLEXIN-B1; KIAA0407; SEP
7650376	KIAA1033	2.85721	2.85721	9.18387	2.33147e-10	5.71309e-09	NM_015275.1	23325	NP_056090.1	ILMN_1782222	7650376	S	Homo sapiens KIAA1033 (KIAA1033), mRNA.
5270239	TUBD1	2.37962	2.37962	9.18271	2.33824e-10	5.71331e-09	NM_016261.2	51174	NP_057345.2	ILMN_1749253	5270239	S	Homo sapiens tubulin, delta 1 (TUBD1), mRNA.	FLJ12709; TUBD
5870446	ATP5G1	-7.11864	7.11864	-9.17877	2.36138e-10	5.75342e-09	NM_001002027.1	516	NP_001002027.1	ILMN_1676393	5870446	A	Homo sapiens ATP synthase, H+ transporting, mitochondrial F0 complex, subunit C1 (subunit 9) (ATP5G1), nuclear gene encoding mitochondrial protein, transcript variant 2, mRNA.	ATP5G; ATP5A
2640088	ALDOA	10.6235	10.6235	9.17577	2.37909e-10	5.767e-09	NM_184041.1	226	NP_908930.1	ILMN_1736700	2640088	I	Homo sapiens aldolase A, fructose-bisphosphate (ALDOA), transcript variant 2, mRNA.	MGC17716; ALDA; MGC10942; MGC17767
1980064	SETD6	1.76088	1.76088	9.17555	2.38044e-10	5.767e-09	NM_024860.1	79918	NP_079136.1	ILMN_1724009	1980064	S	Homo sapiens SET domain containing 6 (SETD6), mRNA.	FLJ21148
20041	ACMSD	-1.63331	1.63331	-9.17276	2.39705e-10	5.79083e-09	NM_138326.2	130013	NP_612199.2	ILMN_1727091	20041	S	Homo sapiens aminocarboxymuconate semialdehyde decarboxylase (ACMSD), mRNA.
4890082	FAM179B	-4.81937	4.81937	-9.16988	2.41438e-10	5.81627e-09	NM_015091.2	23116	NP_055906.2	ILMN_1778876	4890082	S	Homo sapiens family with sequence similarity 179, member B (FAM179B), mRNA.	DKFZp686D12126
3390328	GPC2	-2.18907	2.18907	-9.15864	2.48315e-10	5.96514e-09	NM_152742.1	221914	NP_689955.1	ILMN_1651642	3390328	S	Homo sapiens glypican 2 (GPC2), mRNA.	FLJ38962; DKFZp547M109
830403	PSME2	3.59788	3.59788	9.15452	2.50891e-10	6.01013e-09	NM_002818.2	5721	NP_002809.2	ILMN_1786612	830403	S	Homo sapiens proteasome (prosome, macropain) activator subunit 2 (PA28 beta) (PSME2), mRNA.	PA28beta; REGbeta; PA28B
3830192	ZNF791	3.70057	3.70057	9.14435	2.57351e-10	6.14767e-09	NM_153358.1	163049	NP_699189.1	ILMN_1758105	3830192	S	Homo sapiens zinc finger protein 791 (ZNF791), mRNA.	MGC126179; FLJ90396; MGC126180
1340022	PMVK	-4.78361	4.78361	-9.13835	2.61247e-10	6.21885e-09	NM_006556.3	10654	NP_006547.1	ILMN_1715896	1340022	S	Homo sapiens phosphomevalonate kinase (PMVK), mRNA.	PMKASE; HUMPMKI; PMK; PMKA
5870639	FRMPD1	-1.49687	1.49687	-9.13753	2.61785e-10	6.21885e-09	NM_014907.1	22844	NP_055722.1	ILMN_1754580	5870639	S	Homo sapiens FERM and PDZ domain containing 1 (FRMPD1), mRNA.	FRMD2; RP11-263I4.1; KIAA0967; MGC138833
2030754	GHDC	3.09578	3.09578	9.13304	2.64743e-10	6.2717e-09	NM_032484.3	84514	NP_115873.1	ILMN_1746378	2030754	S	Homo sapiens GH3 domain containing (GHDC), mRNA.	D11LGP1; LGP1
3290341	AIFM1	-2.38131	2.38131	-9.12522	2.69979e-10	6.37806e-09	NM_145813.1	9131	NP_665812.1	ILMN_1668408	3290341	A	Homo sapiens apoptosis-inducing factor, mitochondrion-associated, 1 (AIFM1), nuclear gene encoding mitochondrial protein, transcript variant 3, mRNA.	MGC111425; PDCD8; AIF
580369	NDUFS4	2.79491	2.79491	9.12341	2.71202e-10	6.38932e-09	NM_002495.1	4724	NP_002486.1	ILMN_1812312	580369	S	Homo sapiens NADH dehydrogenase (ubiquinone) Fe-S protein 4, 18kDa (NADH-coenzyme Q reductase) (NDUFS4), mRNA.	AQDQ
2690296	SLC10A7	2.0128	2.0128	9.12105	2.7281e-10	6.39942e-09	NM_001029998.2	84068	NP_001025169.1	ILMN_1732489	2690296	I	Homo sapiens solute carrier family 10 (sodium/bile acid cotransporter family), member 7 (SLC10A7), transcript variant 2, mRNA.	MGC25043; DKFZp566M114; P7; C4orf13; DKFZp313H0531; DKFZp779O2438
3780689	TSPYL1	5.24035	5.24035	9.12059	2.73128e-10	6.39942e-09	NM_003309.2	7259	NP_003300.1	ILMN_1779014	3780689	S	Homo sapiens TSPY-like 1 (TSPYL1), mRNA.	TSPYL
1690626	CMKLR1	2.60707	2.60707	9.11285	2.78474e-10	6.50685e-09	NM_004072.1	1240	NP_004063.1	ILMN_1673030	1690626	S	Homo sapiens chemokine-like receptor 1 (CMKLR1), mRNA.	MGC126105; ChemR23; DEZ; MGC126106
6110520	ARFRP1	-2.56113	2.56113	-9.11038	2.80203e-10	6.52942e-09	NM_003224.2	10139	NP_003215.1	ILMN_1703989	6110520	S	Homo sapiens ADP-ribosylation factor related protein 1 (ARFRP1), mRNA.	ARL18; Arp1; ARP
4560367	NDUFA8	-2.66558	2.66558	-9.10605	2.83261e-10	6.56149e-09	NM_014222.2	4702	NP_055037.1	ILMN_1759729	4560367	S	Homo sapiens NADH dehydrogenase (ubiquinone) 1 alpha subcomplex, 8, 19kDa (NDUFA8), nuclear gene encoding mitochondrial protein, mRNA.	CI-19KD; PGIV; MGC793; CI-PGIV
3930278	TMEM177	-2.26676	2.26676	-9.10487	2.84104e-10	6.56149e-09	NM_030577.1	80775	NP_085054.1	ILMN_1756402	3930278	S	Homo sapiens transmembrane protein 177 (TMEM177), mRNA.	MGC10993
3780403	EFTUD1	-2.5025	2.5025	-9.10447	2.84383e-10	6.56149e-09	NM_024580.5	79631	NP_078856.4	ILMN_1729167	3780403	S	Homo sapiens elongation factor Tu GTP binding domain containing 1 (EFTUD1), transcript variant 1, mRNA.	RIA1; FLJ13119; FAM42A; HsT19294
1400458	PCDHA5	-1.71127	1.71127	-9.10341	2.85144e-10	6.56149e-09	NM_031501.1	56143	NP_113689.1	ILMN_1702205	1400458	A	Homo sapiens protocadherin alpha 5 (PCDHA5), transcript variant 2, mRNA.	CNRS6; CNRN6; CRNR6; CNR6; PCDH-ALPHA5
630014	MAN1A1	4.34965	4.34965	9.10303	2.85415e-10	6.56149e-09	NM_005907.2	4121	NP_005898.2	ILMN_1742187	630014	S	Homo sapiens mannosidase, alpha, class 1A, member 1 (MAN1A1), mRNA.	MAN9; HUMM3; HUMM9
2900348	ZFP36	4.04324	4.04324	9.08952	2.95256e-10	6.76952e-09	NM_003407.2	7538	NP_003398.1	ILMN_1720829	2900348	S	Homo sapiens zinc finger protein 36, C3H type, homolog (mouse) (ZFP36), mRNA.	NUP475; GOS24; TIS11; TTP; G0S24; RNF162A
5550068	ZNF195	2.46868	2.46868	9.07669	3.04913e-10	6.97224e-09	NM_007152.2	7748	NP_009083.2	ILMN_1688515	5550068	S	Homo sapiens zinc finger protein 195 (ZNF195), mRNA.	DKFZp666D035
1300671	NCOA4	-2.10157	2.10157	-9.06436	3.1451e-10	7.1725e-09	NM_005437.2	8031	NP_005428.1	ILMN_1773906	1300671	S	Homo sapiens nuclear receptor coactivator 4 (NCOA4), mRNA.	RFG; ARA70; PTC3; DKFZp762E1112; ELE1
5820097	TMBIM1	-2.86273	2.86273	-9.06192	3.1644e-10	7.19734e-09	NM_022152.4	64114	NP_071435.2	ILMN_1705213	5820097	S	Homo sapiens transmembrane BAX inhibitor motif containing 1 (TMBIM1), mRNA.	PP1201; MST100; RECS1; MSTP100
5820333	RPUSD2	-5.06674	5.06674	-9.0511	3.25164e-10	7.37613e-09	NM_152260.1	27079	NP_689473.1	ILMN_1730077	5820333	S	Homo sapiens RNA pseudouridylate synthase domain containing 2 (RPUSD2), mRNA.	C15orf19; C18B11; FLJ31409
50332	MDFIC	3.08906	3.08906	9.02039	3.51287e-10	7.94762e-09	NM_199072.3	29969	NP_951038.1	ILMN_1717366	50332	S	Homo sapiens MyoD family inhibitor domain containing (MDFIC), mRNA.	HIC
1570131	NDUFB8	-2.4094	2.4094	-9.01343	3.57504e-10	8.06696e-09	NM_005004.2	4714	NP_004995.1	ILMN_1661170	1570131	S	Homo sapiens NADH dehydrogenase (ubiquinone) 1 beta subcomplex, 8, 19kDa (NDUFB8), mRNA.	CI-ASHI; ASHI
4490215	ARMCX6	2.85618	2.85618	9.00384	3.6625e-10	8.24254e-09	NM_019007.3	54470	NP_061880.2	ILMN_1716026	4490215	I	Homo sapiens armadillo repeat containing, X-linked 6 (ARMCX6), transcript variant 1, mRNA.	FLJ20811
6420521	PRUNE	-3.20256	3.20256	-9.00068	3.69178e-10	8.28664e-09	NM_021222.1	58497	NP_067045.1	ILMN_1728914	6420521	S	Homo sapiens prune homolog (Drosophila) (PRUNE), mRNA.	DRES-17; HTCD37
1820196	OVGP1	-2.28745	2.28745	-8.98929	3.79932e-10	8.5057e-09	NM_002557.3	5016	NP_002548.3	ILMN_1734542	1820196	S	Homo sapiens oviductal glycoprotein 1, 120kDa (OVGP1), mRNA.	CHIT5; EGP; OGP; MUC9
7610082	C10orf118	2.81941	2.81941	8.98786	3.81308e-10	8.51422e-09	NM_018017.2	55088	NP_060487.2	ILMN_1734010	7610082	S	Homo sapiens chromosome 10 open reading frame 118 (C10orf118), mRNA.	MGC118918; FLJ10188; FLJ35301
4640095	RPL9	2.82093	2.82093	8.97851	3.90403e-10	8.68012e-09	NM_001024921.2	6133	NP_001020092.1	ILMN_1729033	4640095	I	Homo sapiens ribosomal protein L9 (RPL9), transcript variant 2, mRNA.	FLJ27456; MGC15545; DKFZp313J1510; NPC-A-16
3830170	CBX4	2.72443	2.72443	8.97814	3.90768e-10	8.68012e-09	NM_003655.2	8535	NP_003646.2	ILMN_1724145	3830170	S	Homo sapiens chromobox homolog 4 (Pc class homolog, Drosophila) (CBX4), mRNA.	NBP16; PC2; hPC2
6130471	C6orf134	1.75593	1.75593	8.96794	4.00968e-10	8.88363e-09	NM_024909.1	79969	NP_079185.1	ILMN_1760037	6130471	A	Homo sapiens chromosome 6 open reading frame 134 (C6orf134), transcript variant 2, mRNA.	Nbla00487; DKFZp547J097; FLJ13158
3450349	CSF2RB	3.85069	3.85069	8.96165	4.07385e-10	9.00247e-09	NM_000395.1	1439	NP_000386.1	ILMN_1798475	3450349	S	Homo sapiens colony stimulating factor 2 receptor, beta, low-affinity (granulocyte-macrophage) (CSF2RB), mRNA.	IL3RB; CDw131; CD131; IL5RB
4210400	TERF2	3.00077	3.00077	8.9395	4.30845e-10	9.48323e-09	NM_005652.2	7014	NP_005643.1	ILMN_1768488	4210400	S	Homo sapiens telomeric repeat binding factor 2 (TERF2), mRNA.	TRBF2; TRF2
1570424	WNK1	2.17928	2.17928	8.93903	4.31358e-10	9.48323e-09	NM_018979.2	65125	NP_061852.2	ILMN_1753165	1570424	S	Homo sapiens WNK lysine deficient protein kinase 1 (WNK1), mRNA.	PHA2C; PRKWNK1; KDP; KIAA0344
3140102	SLC26A2	1.87801	1.87801	8.93322	4.37741e-10	9.59886e-09	NM_000112.3	1836	NP_000103.2	ILMN_1801491	3140102	S	Homo sapiens solute carrier family 26 (sulfate transporter), member 2 (SLC26A2), mRNA.	DTDST; MSTP157; MST153; D5S1708; DTD; EDM4
2650288	PLP1	1.9944	1.9944	8.92509	4.46835e-10	9.77322e-09	NM_199478.1	5354	NP_955772.1	ILMN_1790106	2650288	A	Homo sapiens proteolipid protein 1 (PLP1), transcript variant 2, mRNA.	PLP/DM20; PMD; SPG2; MMPL; PLP
5860187	PHYH	-3.25296	3.25296	-8.91643	4.56748e-10	9.93279e-09	NM_001037537.1	5264	NP_001032626.1	ILMN_1773073	5860187	S	Homo sapiens phytanoyl-CoA 2-hydroxylase (PHYH), transcript variant 2, mRNA.	LN1; PAHX; LNAP1; PHYH1; RD
670196	ACTN2	-1.98695	1.98695	-8.91624	4.56959e-10	9.93279e-09	NM_001103.1	88	NP_001094.1	ILMN_1654422	670196	S	Homo sapiens actinin, alpha 2 (ACTN2), mRNA.
6380709	SETD4	-2.83861	2.83861	-8.91568	4.57614e-10	9.93279e-09	NM_017438.2	54093	NP_059134.1	ILMN_1751075	6380709	A	Homo sapiens SET domain containing 4 (SETD4), transcript variant 1, mRNA.	C21orf18; C21orf27
2690670	ACTR5	-2.95332	2.95332	-8.90239	4.73283e-10	1.02366e-08	NM_024855.3	79913	NP_079131.3	ILMN_1652594	2690670	S	Homo sapiens ARP5 actin-related protein 5 homolog (yeast) (ACTR5), mRNA.	FLJ12785
5360563	STAB2	1.65948	1.65948	8.90178	4.74004e-10	1.02366e-08	NM_017564.9	55576	NP_060034.9	ILMN_1677497	5360563	S	Homo sapiens stabilin 2 (STAB2), mRNA.	FELL-2; FELE-2; HARE; FELL; STAB-2; FEEL-2; DKFZp434E0321; FEX2
2030243	FTSJ2	-2.11658	2.11658	-8.89765	4.78993e-10	1.03183e-08	NM_013393.1	29960	NP_037525.1	ILMN_1815933	2030243	A	Homo sapiens FtsJ homolog 2 (E. coli) (FTSJ2), mRNA.	FJH1; DKFZp686J14194
3940148	CHMP1B	4.82185	4.82185	8.89602	4.8098e-10	1.0335e-08	NM_020412.3	57132	NP_065145.2	ILMN_1763265	3940148	S	Homo sapiens chromatin modifying protein 1B (CHMP1B), mRNA.	C10orf2; C18-ORF2; C18orf2; Vps46-2; CHMP1.5
3180026	PSMB8	6.27021	6.27021	8.89437	4.82996e-10	1.03523e-08	NM_148919.3	5696	NP_683720.2	ILMN_1767006	3180026	I	Homo sapiens proteasome (prosome, macropain) subunit, beta type, 8 (large multifunctional peptidase 7) (PSMB8), transcript variant 2, mRNA.	D6S216; LMP7; PSMB5i; RING10; beta5i; MGC1491; D6S216E
6110343	CCL23	-2.51475	2.51475	-8.89141	4.86634e-10	1.04042e-08	NM_145898.1	6368	NP_665905.1	ILMN_1686109	6110343	A	Homo sapiens chemokine (C-C motif) ligand 23 (CCL23), transcript variant CKbeta8, mRNA.	Ckb-8-1; CKb8; CK-BETA-8; SCYA23; MIP3; Ckb-8; MIP-3; MPIF-1
630139	OPRM1	-1.54428	1.54428	-8.88703	4.92065e-10	1.04746e-08	NM_001008505.1	4988	NP_001008505.2	ILMN_1689129	630139	I	Homo sapiens opioid receptor, mu 1 (OPRM1), transcript variant MOR-1X, mRNA.	MOR1; OPRM; KIAA0403
2480291	SNRPN	4.39214	4.39214	8.88678	4.92377e-10	1.04746e-08	NM_022806.2	6638	NP_073717.1	ILMN_1656537	2480291	I	Homo sapiens small nuclear ribonucleoprotein polypeptide N (SNRPN), transcript variant 3, mRNA.	SMN; SM-D; SNRNP-N; SNURF-SNRPN; HCERN3; RT-LI
3850292	CHCHD4	-3.09458	3.09458	-8.87236	5.10728e-10	1.08381e-08	NM_144636.2	131474	NP_653237.1	ILMN_1813938	3850292	S	Homo sapiens coiled-coil-helix-coiled-coil-helix domain containing 4 (CHCHD4), nuclear gene encoding mitochondrial protein, transcript variant 2, mRNA.	FLJ31709; MIA40
2750632	POLR2J3	7.61342	7.61342	8.86479	5.20627e-10	1.10208e-08	NM_001097615.1	548644	NP_001091084.1	ILMN_1677138	2750632	S	Homo sapiens polymerase (RNA) II (DNA directed) polypeptide J3 (POLR2J3), mRNA.	RPB11b2; POLR2J2; MGC54043; RPB11b1
4850091	EMG1	-2.7778	2.7778	-8.84736	5.442e-10	1.14914e-08	NM_006331.5	10436	NP_006322.3	ILMN_1797074	4850091	S	Homo sapiens EMG1 nucleolar protein homolog (S. cerevisiae) (EMG1), mRNA.	Grcc2f; C2F; NEP1
2030730	UBE2I	-2.18466	2.18466	-8.83228	5.65464e-10	1.1911e-08	NM_194260.1	7329	NP_919236.1	ILMN_1810474	2030730	A	Homo sapiens ubiquitin-conjugating enzyme E2I (UBC9 homolog, yeast) (UBE2I), transcript variant 3, mRNA.	UBC9; P18; C358B7.1
630553	NHLRC4	-1.70539	1.70539	-8.82799	5.71669e-10	1.20121e-08	NM_176677.1	283948	NP_788850.1	ILMN_1684312	630553	S	Homo sapiens NHL repeat containing 4 (NHLRC4), mRNA.
150021	SMARCB1	4.59348	4.59348	8.82548	5.75334e-10	1.20594e-08	NM_001007468.1	6598	NP_001007469.1	ILMN_1758823	150021	A	Homo sapiens SWI/SNF related, matrix associated, actin dependent regulator of chromatin, subfamily b, member 1 (SMARCB1), transcript variant 2, mRNA.	Sfh1p; SNF5; Snr1; SNF5L1; RDT; INI1; hSNFS; BAF47
5820458	CCDC140	-1.78737	1.78737	-8.82382	5.7776e-10	1.20807e-08	NM_153038.1	151278	NP_694583.1	ILMN_1691566	5820458	S	Homo sapiens coiled-coil domain containing 140 (CCDC140), mRNA.	MGC133159; FLJ32447
3060128	CHSY1	-3.6091	3.6091	-8.82258	5.79595e-10	1.20895e-08	NM_014918.3	22856	NP_055733.2	ILMN_1791576	3060128	S	Homo sapiens chondroitin sulfate synthase 1 (CHSY1), mRNA.	CSS1; KIAA0990
2970598	CELSR1	-1.70938	1.70938	-8.81873	5.85297e-10	1.21787e-08	NM_014246.1	9620	NP_055061.1	ILMN_1694482	2970598	S	Homo sapiens cadherin, EGF LAG seven-pass G-type receptor 1 (flamingo homolog, Drosophila) (CELSR1), mRNA.	FMI2; ME2; HFMI2; DKFZp434P0729; CDHF9
1580373	NAPA	2.39286	2.39286	8.81072	5.97343e-10	1.23992e-08	NM_003827.2	8775	NP_003818.2	ILMN_1713285	1580373	S	Homo sapiens N-ethylmaleimide-sensitive factor attachment protein, alpha (NAPA), mRNA.	SNAPA
6620519	MRGPRX3	-1.45598	1.45598	-8.79961	6.14487e-10	1.27242e-08	NM_054031.2	117195	NP_473372.2	ILMN_1773546	6620519	S	Homo sapiens MAS-related GPR, member X3 (MRGPRX3), mRNA.	SNSR1; MRGX3; GPCR
2450202	KIF3C	-1.78663	1.78663	-8.79648	6.19416e-10	1.27953e-08	NM_002254.6	3797	NP_002245.4	ILMN_1797277	2450202	S	Homo sapiens kinesin family member 3C (KIF3C), mRNA.
5130072	C17orf73	-1.58513	1.58513	-8.79216	6.26269e-10	1.29057e-08	XR_017882.1	55018		ILMN_1710619	5130072	S	PREDICTED: Homo sapiens chromosome 17 open reading frame 73 (C17orf73), misc RNA.
770168	CLPTM1	6.98145	6.98145	8.7889	6.31489e-10	1.2982e-08	NM_001294.1	1209	NP_001285.1	ILMN_1665831	770168	S	Homo sapiens cleft lip and palate associated transmembrane protein 1 (CLPTM1), mRNA.
3870523	THAP1	2.91662	2.91662	8.78225	6.42281e-10	1.31722e-08	NM_018105.2	55145	NP_060575.1	ILMN_1788988	3870523	I	Homo sapiens THAP domain containing, apoptosis associated protein 1 (THAP1), transcript variant 1, mRNA.	FLJ10477; MGC33014
2680767	MRPS24	-3.00957	3.00957	-8.7776	6.49948e-10	1.32975e-08	NM_032014.2	64951	NP_114403.1	ILMN_1802553	2680767	S	Homo sapiens mitochondrial ribosomal protein S24 (MRPS24), nuclear gene encoding mitochondrial protein, mRNA.	MRP-S24; HSPC335
2570767	CDC42SE2	3.29992	3.29992	8.77304	6.57547e-10	1.34209e-08	NM_020240.2	56990	NP_064625.1	ILMN_1735594	2570767	S	Homo sapiens CDC42 small effector 2 (CDC42SE2), transcript variant 1, mRNA.	SPEC2; FLJ21967
4050369	FANCB	-1.68269	1.68269	-8.77049	6.61835e-10	1.34762e-08	NM_001018113.1	2187	NP_001018123.1	ILMN_1726756	4050369	I	Homo sapiens Fanconi anemia, complementation group B (FANCB), transcript variant 1, mRNA.	FAAP95; FA2; FACB; FAB; FAAP90
3420022	CIB2	2.53026	2.53026	8.76051	6.78905e-10	1.3791e-08	NM_006383.2	10518	NP_006374.1	ILMN_1714489	3420022	S	Homo sapiens calcium and integrin binding family member 2 (CIB2), mRNA.	KIP2
5910543	GLOD4	-2.53006	2.53006	-8.75665	6.85633e-10	1.38946e-08	NM_016080.2	51031	NP_057164.2	ILMN_1738656	5910543	S	Homo sapiens glyoxalase domain containing 4 (GLOD4), mRNA.	C17orf25; HC71; CGI-150
6200669	HIST1H2BD	12.8819	12.8819	8.72635	7.4082e-10	1.49775e-08	NM_138720.1	3017	NP_619790.1	ILMN_1758623	6200669	A	Homo sapiens histone cluster 1, H2bd (HIST1H2BD), transcript variant 2, mRNA.	H2B.1B; HIRIP2; MGC90432; dJ221C16.6; H2B/b; H2BFB
240156	MORC3	3.74603	3.74603	8.71553	7.61599e-10	1.53613e-08	NM_015358.1	23515	NP_056173.1	ILMN_1783702	240156	S	Homo sapiens MORC family CW-type zinc finger 3 (MORC3), mRNA.	NXP2; ZCW5; ZCWCC3
2190189	NOP58	6.28711	6.28711	8.71338	7.658e-10	1.54097e-08	NM_015934.3	51602	NP_057018.1	ILMN_1748476	2190189	S	Homo sapiens NOP58 ribonucleoprotein homolog (yeast) (NOP58), mRNA.	HSPC120
4760441	FAM131B	-2.01749	2.01749	-8.70614	7.80125e-10	1.56611e-08	NM_001031690.1	9715	NP_001026860.1	ILMN_1652694	4760441	I	Homo sapiens family with sequence similarity 131, member B (FAM131B), mRNA.	KIAA0773
4490678	AQP6	-1.64979	1.64979	-8.6994	7.93708e-10	1.58965e-08	NM_001652.3	363	NP_001643.2	ILMN_1786381	4490678	A	Homo sapiens aquaporin 6, kidney specific (AQP6), mRNA.	KID; AQP2L
3290187	PCMTD1	2.92401	2.92401	8.69615	8.00333e-10	1.59917e-08	NM_052937.1	115294	NP_443169.1	ILMN_1737426	3290187	S	Homo sapiens protein-L-isoaspartate (D-aspartate) O-methyltransferase domain containing 1 (PCMTD1), mRNA.	FLJ10883
4220327	MRPL38	3.13612	3.13612	8.68624	8.20909e-10	1.63646e-08	NM_032478.2	64978	NP_115867.2	ILMN_1719656	4220327	S	Homo sapiens mitochondrial ribosomal protein L38 (MRPL38), nuclear gene encoding mitochondrial protein, mRNA.	MGC4810; RPML3; HSPC262; MRP-L3
4060327	CARKD	-2.66572	2.66572	-8.67875	8.36813e-10	1.66428e-08	NM_018210.2	55739	NP_060680.2	ILMN_1783546	4060327	S	Homo sapiens carbohydrate kinase domain containing (CARKD), mRNA.	FLJ34548; LP3298
2120280	LOC400657	2.37537	2.37537	8.67063	8.54422e-10	1.69536e-08	NM_001008234.1	400657	NP_001008235.1	ILMN_1725528	2120280	S	Homo sapiens hypothetical gene supported by BC036588 (LOC400657), mRNA.	FLJ10991
1470348	RAGE	-3.61111	3.61111	-8.66939	8.5713e-10	1.6968e-08	NM_014226.1	5891	NP_055041.1	ILMN_1745282	1470348	S	Homo sapiens renal tumor antigen (RAGE), mRNA.	MOK; RAGE1
6620315	COQ6	-2.24954	2.24954	-8.66148	8.74703e-10	1.72759e-08	NM_182476.1	51004	NP_872282.1	ILMN_1783985	6620315	A	Homo sapiens coenzyme Q6 homolog, monooxygenase (S. cerevisiae) (COQ6), transcript variant 1, mRNA.	CGI-10
2260133	RPS6KA3	2.70388	2.70388	8.65414	8.91334e-10	1.75638e-08	NM_004586.2	6197	NP_004577.1	ILMN_1652736	2260133	I	Homo sapiens ribosomal protein S6 kinase, 90kDa, polypeptide 3 (RPS6KA3), mRNA.	pp90RSK2; MAPKAPK1B; CLS; RSK2; RSK; S6K-alpha3; p90-RSK2; ISPK-1; MRX19; HU-3
2190411	PRKCB1	4.37677	4.37677	8.63793	9.29208e-10	1.8268e-08	NM_002738.5	5579	NP_002729.2	ILMN_1713603	2190411	A	Homo sapiens protein kinase C, beta 1 (PRKCB1), transcript variant 2, mRNA.	PRKCB2; PRKCB; MGC41878; PKCB; PKC-beta
20500	BRF2	-2.43665	2.43665	-8.63388	9.38911e-10	1.84164e-08	NM_018310.2	55290	NP_060780.2	ILMN_1665554	20500	S	Homo sapiens BRF2, subunit of RNA polymerase III transcription initiation factor, BRF1-like (BRF2), mRNA.	TFIIIB50; FLJ11052; BRFU
1440369	RNF128	-1.50397	1.50397	-8.62846	9.5208e-10	1.85941e-08	NM_024539.3	79589	NP_078815.3	ILMN_1778338	1440369	I	Homo sapiens ring finger protein 128 (RNF128), transcript variant 2, mRNA.	GRAIL; FLJ23516
6100064	CRYGS	-2.53857	2.53857	-8.62837	9.52315e-10	1.85941e-08	NM_017541.2	1427	NP_060011.1	ILMN_1792597	6100064	S	Homo sapiens crystallin, gamma S (CRYGS), mRNA.	CRYG8
4560202	AAA1	1.74133	1.74133	8.62552	9.59298e-10	1.86877e-08	NM_207285.1	404744	NP_997168.1	ILMN_1767388	4560202	I	Homo sapiens AAA1 protein (AAA1), transcript variant III, mRNA.
2630411	COX11	-1.79578	1.79578	-8.61471	9.86332e-10	1.91341e-08	NM_004375.2	1353	NP_004366.1	ILMN_1666280	2630411	S	Homo sapiens COX11 homolog, cytochrome c oxidase assembly protein (yeast) (COX11), nuclear gene encoding mitochondrial protein, mRNA.	COX11P
3780411	C1orf43	2.71667	2.71667	8.61457	9.86686e-10	1.91341e-08	NM_015449.2	25912	NP_056264.1	ILMN_1729509	3780411	A	Homo sapiens chromosome 1 open reading frame 43 (C1orf43), transcript variant 1, mRNA.	NS5ATP4; HSPC012; DKFZp586G1722; S863-3; MGC111001; NICE-3
4230671	SLA2	3.12718	3.12718	8.61248	9.92015e-10	1.91939e-08	NM_175077.1	84174	NP_778252.1	ILMN_1673357	4230671	A	Homo sapiens Src-like-adaptor 2 (SLA2), transcript variant 2, mRNA.	FLJ21992; MGC49845; SLAP2; C20orf156; SLAP-2
6860543	ATP6V1E1	-2.84112	2.84112	-8.60645	1.00752e-09	1.94498e-08	NM_001039367.1	529	NP_001034456.1	ILMN_1798485	6860543	S	Homo sapiens ATPase, H+ transporting, lysosomal 31kDa, V1 subunit E1 (ATP6V1E1), transcript variant 3, mRNA.	ATP6E2; ATP6E; P31; ATP6V1E; Vma4
6110035	DDX42	-2.83386	2.83386	-8.59536	1.03667e-09	1.99676e-08	NM_203499.1	11325	NP_987095.1	ILMN_1695983	6110035	A	Homo sapiens DEAD (Asp-Glu-Ala-Asp) box polypeptide 42 (DDX42), transcript variant 2, mRNA.	RHELP; FLJ43179; RNAHP; SF3b125
4560047	CD74	10.392	10.392	8.58626	1.06125e-09	2.03951e-08	NM_001025159.1	972	NP_001020330.1	ILMN_1761464	4560047	I	Homo sapiens CD74 molecule, major histocompatibility complex, class II invariant chain (CD74), transcript variant 1, mRNA.	Ia-GAMMA; DHLAG; HLADG; protein 41
3290279	ATP2C1	3.17566	3.17566	8.56789	1.11269e-09	2.13356e-08	NM_001001485.1	27032	NP_001001485.1	ILMN_1758784	3290279	A	Homo sapiens ATPase, Ca++ transporting, type 2C, member 1 (ATP2C1), transcript variant 3, mRNA.	SPCA1; PMR1; HHD; hSPCA1; ATP2C1A; KIAA1347; BCPM
1050059	PHKA2	-3.3203	3.3203	-8.56008	1.13531e-09	2.16821e-08	NM_000292.1	5256	NP_000283.1	ILMN_1814074	1050059	S	Homo sapiens phosphorylase kinase, alpha 2 (liver) (PHKA2), mRNA.	PYKL; XLG; PYK; XLG2; PHK
4780446	LEMD2	-2.5118	2.5118	-8.5599	1.13582e-09	2.16821e-08	NM_181336.2	221496	NP_851853.1	ILMN_1680860	4780446	S	Homo sapiens LEM domain containing 2 (LEMD2), mRNA.	dJ482C21.1
4900079	UIMC1	-4.10174	4.10174	-8.55585	1.14776e-09	2.18611e-08	NM_016290.3	51720	NP_057374.3	ILMN_1691188	4900079	S	Homo sapiens ubiquitin interaction motif containing 1 (UIMC1), mRNA.	X2HRIP110; RAP80
5960136	CLEC4C	6.30221	6.30221	8.54565	1.17836e-09	2.2376e-08	NM_130441.2	170482	NP_569708.1	ILMN_1665457	5960136	I	Homo sapiens C-type lectin domain family 4, member C (CLEC4C), transcript variant 1, mRNA.	CLECSF7; BDCA2; CD303; DLEC; CLECSF11; PRO34150; MGC125793; HECL; MGC125792; MGC125789; MGC125791
50240	NDUFA3	5.46044	5.46044	8.5451	1.18002e-09	2.2376e-08	NM_004542.2	4696	NP_004533.1	ILMN_1784641	50240	S	Homo sapiens NADH dehydrogenase (ubiquinone) 1 alpha subcomplex, 3, 9kDa (NDUFA3), mRNA.	B9
5130039	PLEKHJ1	-2.91947	2.91947	-8.53241	1.21932e-09	2.307e-08	NM_018049.1	55111	NP_060519.1	ILMN_1697701	5130039	S	Homo sapiens pleckstrin homology domain containing, family J member 1 (PLEKHJ1), mRNA.	GNRPX; FLJ10297
3390048	LIMK2	1.67942	1.67942	8.52842	1.23194e-09	2.32573e-08	NM_016733.2	3985	NP_057952.1	ILMN_1687960	3390048	A	Homo sapiens LIM domain kinase 2 (LIMK2), transcript variant 2b, mRNA.
6200309	DNALI1	-1.58584	1.58584	-8.5238	1.24673e-09	2.34846e-08	NM_003462.3	7802	NP_003453.2	ILMN_1745501	6200309	S	Homo sapiens dynein, axonemal, light intermediate chain 1 (DNALI1), mRNA.	P28; hp28; dJ423B22.5
1410189	RWDD2B	-1.97574	1.97574	-8.52223	1.25181e-09	2.35284e-08	NM_016940.1	10069	NP_058636.1	ILMN_1698233	1410189	S	Homo sapiens RWD domain containing 2B (RWDD2B), mRNA.	C21orf6; GL011
5560128	TAS2R10	1.75779	1.75779	8.51623	1.27137e-09	2.38437e-08	NM_023921.1	50839	NP_076410.1	ILMN_1811799	5560128	S	Homo sapiens taste receptor, type 2, member 10 (TAS2R10), mRNA.	MGC126813; T2R10; MGC126811; TRB2
1050681	ZNF286A	1.64921	1.64921	8.51298	1.28208e-09	2.3992e-08	NM_020652.1	57335	NP_065703.1	ILMN_1663858	1050681	S	Homo sapiens zinc finger protein 286A (ZNF286A), mRNA.	KIAA1874; MGC149627; MGC156181; ZNF286
2600612	NCBP1	2.24497	2.24497	8.50522	1.30806e-09	2.44248e-08	NM_002486.4	4686	NP_002477.1	ILMN_1777528	2600612	S	Homo sapiens nuclear cap binding protein subunit 1, 80kDa (NCBP1), mRNA.	NCBP; CBP80; MGC2087
5890189	GJD3	-2.12616	2.12616	-8.50333	1.31446e-09	2.44834e-08	NM_152219.3	125111	NP_689343.3	ILMN_1691743	5890189	S	Homo sapiens gap junction protein, delta 3, 31.9kDa (GJD3), mRNA.	CX31.9; GJC1; Cx30.2; GJA11
4490647	CST9	-1.71319	1.71319	-8.50261	1.31693e-09	2.44834e-08	NM_001008693.1	128822	NP_001008693.1	ILMN_1702372	4490647	S	Homo sapiens cystatin 9 (testatin) (CST9), mRNA.	CLM
6180598	NDUFAF1	-3.12166	3.12166	-8.49168	1.3547e-09	2.51309e-08	NM_016013.2	51103	NP_057097.2	ILMN_1754421	6180598	S	Homo sapiens NADH dehydrogenase (ubiquinone) 1 alpha subcomplex, assembly factor 1 (NDUFAF1), mRNA.	CGI65; CGI-65; CIA30
1780403	BTBD7	-2.97338	2.97338	-8.48969	1.36167e-09	2.52057e-08	NM_001002860.2	55727	NP_001002860.2	ILMN_1687743	1780403	I	Homo sapiens BTB (POZ) domain containing 7 (BTBD7), transcript variant 1, mRNA.	DKFZp686N0544; FUP1; MGC48310
3830544	EMP2	-1.71588	1.71588	-8.48473	1.37925e-09	2.5476e-08	NM_001424.3	2013	NP_001415.1	ILMN_1671270	3830544	S	Homo sapiens epithelial membrane protein 2 (EMP2), mRNA.	MGC9056; XMP
3830372	PAXIP1	-3.48084	3.48084	-8.48243	1.3875e-09	2.55731e-08	NM_007349.3	22976	NP_031375.3	ILMN_1680193	3830372	S	Homo sapiens PAX interacting (with transcription-activation domain) protein 1 (PAXIP1), mRNA.	TNRC2; PACIP1; CAGF29; PAXIP1L; CAGF28; PTIP; FLJ41049
5220152	TMEM55B	-3.27431	3.27431	-8.47683	1.40775e-09	2.58906e-08	NM_144568.1	90809	NP_653169.1	ILMN_1770742	5220152	S	Homo sapiens transmembrane protein 55B (TMEM55B), mRNA.	DKFZp434M0519; MGC26684; C14orf9
1410397	GPR27	-1.55143	1.55143	-8.46123	1.46581e-09	2.69005e-08	NM_018971.1	2850	NP_061844.1	ILMN_1744034	1410397	S	Homo sapiens G protein-coupled receptor 27 (GPR27), mRNA.	SREB1
7320148	ZNF419	-2.40409	2.40409	-8.44731	1.51966e-09	2.78289e-08	NM_001098495.1	79744	NP_001091965.1	ILMN_1680693	7320148	S	Homo sapiens zinc finger protein 419 (ZNF419), transcript variant 6, mRNA.	ZNF419A; FLJ23233
7160255	TMEM207	1.81731	1.81731	8.43286	1.57768e-09	2.88298e-08	NM_207316.1	131920	NP_997199.1	ILMN_1704022	7160255	S	Homo sapiens transmembrane protein 207 (TMEM207), mRNA.	UNQ846
6940647	C16orf58	4.0377	4.0377	8.42177	1.62376e-09	2.95578e-08	NM_022744.1	64755	NP_073581.1	ILMN_1685289	6940647	S	Homo sapiens chromosome 16 open reading frame 58 (C16orf58), mRNA.	FLJ13868
150040	ZNF142	2.58725	2.58725	8.42123	1.62606e-09	2.95578e-08	NM_005081.2	7701	NP_005072.2	ILMN_1676745	150040	S	Homo sapiens zinc finger protein 142 (ZNF142), transcript variant 2, mRNA.	pHZ-49
3710356	DICER1	-1.84659	1.84659	-8.42079	1.62789e-09	2.95578e-08	NM_177438.1	23405	NP_803187.1	ILMN_1686725	3710356	I	Homo sapiens Dicer1, Dcr-1 homolog (Drosophila) (DICER1), transcript variant 1, mRNA.	Dicer; HERNA; KIAA0928
6760594	MBLAC1	-1.95866	1.95866	-8.39645	1.73417e-09	3.14208e-08	NM_203397.1	255374	NP_981942.1	ILMN_1791438	6760594	S	Homo sapiens metallo-beta-lactamase domain containing 1 (MBLAC1), mRNA.	MGC39819
4060056	POLQ	-1.84344	1.84344	-8.39261	1.75156e-09	3.16688e-08	NM_199420.3	10721	NP_955452.3	ILMN_1740291	4060056	S	Homo sapiens polymerase (DNA directed), theta (POLQ), mRNA.	DKFZp781A0112; PRO0327; POLH
160746	APRT	-3.09269	3.09269	-8.38903	1.76794e-09	3.18649e-08	NM_000485.2	353	NP_000476.1	ILMN_1722491	160746	I	Homo sapiens adenine phosphoribosyltransferase (APRT), transcript variant 1, mRNA.	MGC125857; AMP; MGC125856; DKFZp686D13177; MGC129961
4180195	SP6	-1.47618	1.47618	-8.38861	1.76986e-09	3.18649e-08	NM_199262.2	80320	NP_954871.1	ILMN_1769721	4180195	S	Homo sapiens Sp6 transcription factor (SP6), mRNA.	MGC119664; KLF14; EPFN; MGC119665; MGC119663; MGC119662
4260762	CHMP2A	-2.13543	2.13543	-8.37613	1.82826e-09	3.28472e-08	NM_014453.2	27243	NP_055268.1	ILMN_1671893	4260762	A	Homo sapiens chromatin modifying protein 2A (CHMP2A), transcript variant 1, mRNA.	VPS2; VPS2A; CHMP2; BC-2; BC2
3290152	ZNF3	-2.24901	2.24901	-8.37255	1.84539e-09	3.30855e-08	NM_032924.3	7551	NP_116313.3	ILMN_1778560	3290152	I	Homo sapiens zinc finger protein 3 (ZNF3), transcript variant 2, mRNA.	HF.12; KOX25; PP838; Zfp113; FLJ20216; A8-51
6380706	CLDN20	-1.54898	1.54898	-8.36871	1.86392e-09	3.33477e-08	NM_001001346.2	49861	NP_001001346.1	ILMN_1729639	6380706	S	Homo sapiens claudin 20 (CLDN20), mRNA.
1740364	STAMBP	-2.61065	2.61065	-8.36395	1.88716e-09	3.3693e-08	NM_006463.3	10617	NP_006454.1	ILMN_1739253	1740364	A	Homo sapiens STAM binding protein (STAMBP), transcript variant 1, mRNA.	MGC126518; AMSH; MGC126516
6580059	UCP2	11.2627	11.2627	8.36021	1.90561e-09	3.39516e-08	NM_003355.2	7351	NP_003346.2	ILMN_1685625	6580059	S	Homo sapiens uncoupling protein 2 (mitochondrial, proton carrier) (UCP2), nuclear gene encoding mitochondrial protein, mRNA.	UCPH; SLC25A8
4200672	STRAP	3.42043	3.42043	8.35849	1.91417e-09	3.40333e-08	NM_007178.3	11171	NP_009109.3	ILMN_1731194	4200672	S	Homo sapiens serine/threonine kinase receptor associated protein (STRAP), mRNA.	PT-WD; MAWD; UNRIP
6510519	IL17D	-1.85705	1.85705	-8.35574	1.92795e-09	3.42072e-08	NM_138284.1	53342	NP_612141.1	ILMN_1753823	6510519	S	Homo sapiens interleukin 17D (IL17D), mRNA.	IL-22; IL-17D; IL-27; IL27; FLJ30846
2030482	ASAH1	1.77341	1.77341	8.34326	1.99165e-09	3.52641e-08	NM_177924.2	427	NP_808592.1	ILMN_1684054	2030482	I	Homo sapiens N-acylsphingosine amidohydrolase (acid ceramidase) 1 (ASAH1), transcript variant 1, mRNA.	AC; FLJ22079; FLJ21558; PHP32; ASAH; PHP
3830671	MRPS21	3.46527	3.46527	8.33891	2.01435e-09	3.55924e-08	NM_018997.1	54460	NP_061870.1	ILMN_1655765	3830671	A	Homo sapiens mitochondrial ribosomal protein S21 (MRPS21), nuclear gene encoding mitochondrial protein, transcript variant 2, mRNA.	RPMS21; MRP-S21; MDS016
5550253	MFN2	-2.80646	2.80646	-8.32368	2.09595e-09	3.69579e-08	NM_014874.2	9927	NP_055689.1	ILMN_1651385	5550253	S	Homo sapiens mitofusin 2 (MFN2), nuclear gene encoding mitochondrial protein, mRNA.	HSG; CMT2A; KIAA0214; CMT2A2; MARF; CPRP1
7200475	GPKOW	2.68739	2.68739	8.31845	2.1248e-09	3.73895e-08	NM_015698.3	27238	NP_056513.2	ILMN_1684197	7200475	S	Homo sapiens G patch domain and KOW motifs (GPKOW), mRNA.	GPATCH5; GPATC5; T54
3780400	HOXC11	-1.96929	1.96929	-8.31359	2.15187e-09	3.77881e-08	NM_014212.3	3227	NP_055027.1	ILMN_1697342	3780400	S	Homo sapiens homeobox C11 (HOXC11), mRNA.	MGC4906; HOX3H
4850270	ZNF264	-2.99646	2.99646	-8.30938	2.17564e-09	3.81273e-08	NM_003417.3	9422	NP_003408.1	ILMN_1795435	4850270	S	Homo sapiens zinc finger protein 264 (ZNF264), mRNA.
6270615	GSDMB	-3.47087	3.47087	-8.29265	2.27284e-09	3.97492e-08	NM_001042471.1	55876	NP_001035936.1	ILMN_1666206	6270615	S	Homo sapiens gasdermin B (GSDMB), transcript variant 1, mRNA.	PRO2521; PP4052
1770703	VKORC1	-2.62578	2.62578	-8.28845	2.29794e-09	4.00836e-08	NM_024006.4	79001	NP_076869.1	ILMN_1739946	1770703	A	Homo sapiens vitamin K epoxide reductase complex, subunit 1 (VKORC1), transcript variant 1, mRNA.	MST134; EDTP308; IMAGE3455200; VKCFD2; FLJ00289; MST576; MGC2694; VKOR
1990274	ATP5SL	-2.11425	2.11425	-8.28788	2.30134e-09	4.00836e-08	NM_018035.1	55101	NP_060505.1	ILMN_1809027	1990274	S	Homo sapiens ATP5S-like (ATP5SL), mRNA.	FLJ10241
7100541	NUP62CL	-1.88361	1.88361	-8.28706	2.3063e-09	4.00884e-08	NM_017681.1	54830	NP_060151.1	ILMN_1756550	7100541	S	Homo sapiens nucleoporin 62kDa C-terminal like (NUP62CL), mRNA.	FLJ20130; RP13-383K5.2
1690609	CFI	1.86684	1.86684	8.28077	2.34449e-09	4.06695e-08	NM_000204.2	3426	NP_000195.2	ILMN_1727815	1690609	S	Homo sapiens complement factor I (CFI), mRNA.	IF; KAF; FI; factor I; C3b-INA
160132	BAT1	7.87821	7.87821	8.27948	2.3524e-09	4.07242e-08	NM_080598.4	7919	NP_542165.1	ILMN_1686626	160132	A	Homo sapiens HLA-B associated transcript 1 (BAT1), transcript variant 2, mRNA.	UAP56; DDX39B; D6S81E
4810288	INTS5	-3.19847	3.19847	-8.27413	2.38559e-09	4.12152e-08	NM_030628.1	80789	NP_085131.1	ILMN_1796968	4810288	S	Homo sapiens integrator complex subunit 5 (INTS5), mRNA.	INT5; KIAA1698
6580553	ABCC5	-4.99023	4.99023	-8.24424	2.57964e-09	4.4478e-08	NM_005688.2	10057	NP_005679.2	ILMN_1706531	6580553	I	Homo sapiens ATP-binding cassette, sub-family C (CFTR/MRP), member 5 (ABCC5), transcript variant 1, mRNA.	MOAT-C; pABC11; ABC33; MRP5; SMRP; EST277145; DKFZp686C1782; MOATC
1770070	SUPT4H1	-4.69072	4.69072	-8.24014	2.60749e-09	4.47853e-08	NM_003168.1	6827	NP_003159.1	ILMN_1766245	1770070	S	Homo sapiens suppressor of Ty 4 homolog 1 (S. cerevisiae) (SUPT4H1), mRNA.	SPT4H; SUPT4H
4280497	SLAMF7	3.90029	3.90029	8.24008	2.60793e-09	4.47853e-08	NM_021181.3	57823	NP_067004.3	ILMN_1710923	4280497	S	Homo sapiens SLAM family member 7 (SLAMF7), mRNA.	CD319; 19A; CRACC; CS1
50563	DOK7	-1.56025	1.56025	-8.21575	2.77962e-09	4.76379e-08	NM_173660.3	285489	NP_775931.3	ILMN_1654212	50563	S	Homo sapiens docking protein 7 (DOK7), mRNA.	FLJ90556; C4orf25; FLJ33718; FLJ39137; Dok-7
1010110	TMEM9	-2.26085	2.26085	-8.21345	2.79645e-09	4.77699e-08	NM_016456.2	252839	NP_057540.1	ILMN_1686748	1010110	S	Homo sapiens transmembrane protein 9 (TMEM9), mRNA.	TMEM9A
6270373	CCDC90A	3.03814	3.03814	8.21317	2.79849e-09	4.77699e-08	NM_001031713.2	63933	NP_001026883.1	ILMN_1761961	6270373	A	Homo sapiens coiled-coil domain containing 90A (CCDC90A), mRNA.	C6orf79; FLJ20958
7320274	FLJ10357	1.58535	1.58535	8.20372	2.86876e-09	4.88717e-08	NM_018071.3	55701	NP_060541.3	ILMN_1705743	7320274	S	Homo sapiens hypothetical protein FLJ10357 (FLJ10357), mRNA.	SOLO
7510025	TSPAN3	4.59954	4.59954	8.19409	2.9422e-09	5.00233e-08	NM_005724.4	10099	NP_005715.1	ILMN_1655469	7510025	I	Homo sapiens tetraspanin 3 (TSPAN3), transcript variant 1, mRNA.	TM4SF8; TM4-A; TSPAN-3
670309	KRTAP19-6	-1.75306	1.75306	-8.18726	2.99545e-09	5.08275e-08	NM_181612.2	337973	NP_853643.1	ILMN_1784216	670309	S	Homo sapiens keratin associated protein 19-6 (KRTAP19-6), mRNA.	KAP19.6
2230730	SRBD1	2.23134	2.23134	8.18566	3.00803e-09	5.09399e-08	NM_018079.3	55133	NP_060549.3	ILMN_1798827	2230730	S	Homo sapiens S1 RNA binding domain 1 (SRBD1), mRNA.	FLJ10379
7150278	ICAM1	2.91985	2.91985	8.17609	3.08459e-09	5.20853e-08	NM_000201.1	3383	NP_000192.1	ILMN_1812226	7150278	S	Homo sapiens intercellular adhesion molecule 1 (CD54), human rhinovirus receptor (ICAM1), mRNA.	P3.58; BB2; CD54
7210241	CSNK1A1	4.00787	4.00787	8.17506	3.09294e-09	5.20853e-08	NM_001025105.1	1452	NP_001020276.1	ILMN_1785988	7210241	A	Homo sapiens casein kinase 1, alpha 1 (CSNK1A1), transcript variant 1, mRNA.	HLCDGP1; PRO2975; CK1
1770008	FRMD4A	-2.14186	2.14186	-8.17494	3.09394e-09	5.20853e-08	NM_018027.3	55691	NP_060497.3	ILMN_1678961	1770008	S	Homo sapiens FERM domain containing 4A (FRMD4A), mRNA.	KIAA1294; bA295P9.4; FRMD4; FLJ10210
1500066	PES1	3.03777	3.03777	8.17195	3.11833e-09	5.23929e-08	NM_014303.2	23481	NP_055118.1	ILMN_1656372	1500066	S	Homo sapiens pescadillo homolog 1, containing BRCT domain (zebrafish) (PES1), mRNA.	PES
5090411	PLAA	2.15844	2.15844	8.16775	3.15296e-09	5.28708e-08	NM_001031689.1	9373	NP_001026859.1	ILMN_1810387	5090411	A	Homo sapiens phospholipase A2-activating protein (PLAA), transcript variant 1, mRNA.	FLJ11281; PLA2P; PLAP; FLJ12699
3400685	OGDHL	1.55547	1.55547	8.16268	3.19523e-09	5.34748e-08	NM_018245.1	55753	NP_060715.1	ILMN_1714577	3400685	S	Homo sapiens oxoglutarate dehydrogenase-like (OGDHL), mRNA.
10142	CD164	4.14978	4.14978	8.15975	3.21994e-09	5.36826e-08	NM_006016.3	8763	NP_006007.2	ILMN_1783852	10142	S	Homo sapiens CD164 molecule, sialomucin (CD164), mRNA.	endolyn; MGC-24; MUC-24
3990674	SSFA2	2.83634	2.83634	8.15972	3.22021e-09	5.36826e-08	NM_006751.4	6744	NP_006742.2	ILMN_1742260	3990674	S	Homo sapiens sperm specific antigen 2 (SSFA2), mRNA.	CS-1; FLJ45996; DKFZp313O1039; KRAP; KIAA1927; SPAG13; DKFZp779G0129; CS1
1570300	SPATA13	-4.34607	4.34607	-8.15826	3.23258e-09	5.37842e-08	NM_153023.1	221178	NP_694568.1	ILMN_1742824	1570300	S	Homo sapiens spermatogenesis associated 13 (SPATA13), mRNA.	FLJ31208; MGC129989; FLJ35435; ASEF2; MGC129988; RP11-307N16.3
3840131	NUP153	3.60606	3.60606	8.14729	3.32728e-09	5.52523e-08	NM_005124.2	9972	NP_005115.2	ILMN_1705907	3840131	S	Homo sapiens nucleoporin 153kDa (NUP153), mRNA.	HNUP153; N153
4570692	CPSF3L	1.87505	1.87505	8.14324	3.36293e-09	5.573e-08	NM_017871.4	54973	NP_060341.2	ILMN_1762316	4570692	I	Homo sapiens cleavage and polyadenylation specific factor 3-like (CPSF3L), mRNA.	RC68; INTS11; FLJ13294; RC-68; CPSF73L; FLJ20542; INT11
4760364	LILRA4	2.74609	2.74609	8.14207	3.37324e-09	5.573e-08	NM_012276.3	23547	NP_036408.3	ILMN_1702385	4760364	S	Homo sapiens leukocyte immunoglobulin-like receptor, subfamily A (with TM domain), member 4 (LILRA4), mRNA.	ILT7; CD85g; MGC129598; MGC129597
10255	ATP1B2	-2.46149	2.46149	-8.14181	3.3756e-09	5.573e-08	NM_001678.3	482	NP_001669.3	ILMN_1747271	10255	S	Homo sapiens ATPase, Na+/K+ transporting, beta 2 polypeptide (ATP1B2), mRNA.	AMOG
160289	TADA3	2.68809	2.68809	8.13566	3.43065e-09	5.65298e-08	NM_006354.2	10474	NP_006345.1	ILMN_1674866	160289	I	Homo sapiens transcriptional adaptor 3 (TADA3), transcript variant 1, mRNA.	hADA3; FLJ20221; FLJ21329; ADA3
1170154	ZNF3	2.04537	2.04537	8.1333	3.45206e-09	5.67731e-08	NM_032924.3	7551	NP_116313.3	ILMN_1786215	1170154	A	Homo sapiens zinc finger protein 3 (ZNF3), transcript variant 2, mRNA.	HF.12; KOX25; PP838; Zfp113; FLJ20216; A8-51
6380458	ELF2	-3.12295	3.12295	-8.12572	3.52166e-09	5.78066e-08	NM_006874.2	1998	NP_006865.1	ILMN_1772486	6380458	I	Homo sapiens E74-like factor 2 (ets domain transcription factor) (ELF2), transcript variant 2, mRNA.	NERF; NERF-1A; NERF-2; EU32; NERF-1B; b
5900438	HOXC13	1.89391	1.89391	8.12432	3.53461e-09	5.79079e-08	NM_017410.2	3229	NP_059106.2	ILMN_1759676	5900438	S	Homo sapiens homeobox C13 (HOXC13), mRNA.	HOX3; HOX3G
3370112	RPN2	2.98912	2.98912	8.12227	3.55378e-09	5.81108e-08	NM_002951.2	6185	NP_002942.2	ILMN_1693421	3370112	S	Homo sapiens ribophorin II (RPN2), mRNA.	RPNII; RIBIIR; RPN-II; SWP1
1010477	ADD3	3.22692	3.22692	8.11982	3.57678e-09	5.82036e-08	NM_016824.3	120	NP_058432.1	ILMN_1787378	1010477	I	Homo sapiens adducin 3 (gamma) (ADD3), transcript variant 1, mRNA.	ADDL
4900209	TIMM9	2.47041	2.47041	8.11973	3.57763e-09	5.82036e-08	NM_012460.2	26520	NP_036592.1	ILMN_1653709	4900209	S	Homo sapiens translocase of inner mitochondrial membrane 9 homolog (yeast) (TIMM9), nuclear gene encoding mitochondrial protein, mRNA.	TIM9; TIM9A
5550356	EXOSC8	3.21036	3.21036	8.11949	3.57987e-09	5.82036e-08	NM_181503.1	11340	NP_852480.1	ILMN_1756162	5550356	S	Homo sapiens exosome component 8 (EXOSC8), mRNA.	Rrp43p; EAP2; RRP43; RP11-421P11.3; CIP3; bA421P11.3; OIP2; p9
6770079	CECR1	1.7897	1.7897	8.11474	3.62494e-09	5.88245e-08	NM_177405.1	51816	NP_803124.1	ILMN_1666174	6770079	I	Homo sapiens cat eye syndrome chromosome region, candidate 1 (CECR1), transcript variant 2, mRNA.	ADGF; IDGFL
3190148	DDIT4	-5.4527	5.4527	-8.10201	3.74872e-09	6.07179e-08	NM_019058.2	54541	NP_061931.1	ILMN_1661599	3190148	S	Homo sapiens DNA-damage-inducible transcript 4 (DDIT4), mRNA.	RTP801; Dig2; REDD1; FLJ20500; RP11-442H21.1; REDD-1
5290762	UTS2	1.86868	1.86868	8.10054	3.76321e-09	6.0808e-08	NM_006786.2	10911	NP_006777.1	ILMN_1671818	5290762	A	Homo sapiens urotensin 2 (UTS2), transcript variant 2, mRNA.	PRO1068; UCN2; U-II; UII
4490072	GFRA2	-1.79878	1.79878	-8.10001	3.7685e-09	6.0808e-08	NM_001495.4	2675	NP_001486.4	ILMN_1656300	4490072	S	Homo sapiens GDNF family receptor alpha 2 (GFRA2), transcript variant 1, mRNA.	NTNRA; TRNR2; RETL2; NRTNR-ALPHA; GDNFRB
5090450	DDX23	-3.07606	3.07606	-8.08894	3.88017e-09	6.24919e-08	NM_004818.2	9416	NP_004809.2	ILMN_1784218	5090450	S	Homo sapiens DEAD (Asp-Glu-Ala-Asp) box polypeptide 23 (DDX23), mRNA.	U5-100K; prp28; PRPF28; MGC8416
6900278	FYCO1	-3.17474	3.17474	-8.08784	3.89142e-09	6.25553e-08	NM_024513.1	79443	NP_078789.1	ILMN_1709032	6900278	S	Homo sapiens FYVE and coiled-coil domain containing 1 (FYCO1), mRNA.	FLJ13335; RUFY3; ZFYVE7; MGC126517; MGC126519
6660497	HSPA14	-2.70096	2.70096	-8.08129	3.9593e-09	6.35271e-08	NM_016299.2	51182	NP_057383.2	ILMN_1797318	6660497	S	Homo sapiens heat shock 70kDa protein 14 (HSPA14), transcript variant 1, mRNA.	HSP70-4; HSP70L1; MGC131990
5960706	DNAJC8	-2.2525	2.2525	-8.08057	3.9668e-09	6.35282e-08	NM_014280.2	22826	NP_055095.2	ILMN_1698258	5960706	S	Homo sapiens DnaJ (Hsp40) homolog, subfamily C, member 8 (DNAJC8), mRNA.	HSPC331; SPF31
3400577	EIF2S2	-2.32304	2.32304	-8.0781	3.99279e-09	6.3825e-08	NM_003908.3	8894	NP_003899.2	ILMN_1798014	3400577	S	Homo sapiens eukaryotic translation initiation factor 2, subunit 2 beta, 38kDa (EIF2S2), mRNA.	EIF2; MGC8508; EIF2beta; DKFZp686L18198; EIF2B
4670435	ISY1	2.97552	2.97552	8.07464	4.02945e-09	6.42908e-08	NM_020701.2	57461	NP_065752.1	ILMN_1662128	4670435	I	Homo sapiens ISY1 splicing factor homolog (S. cerevisiae) (ISY1), mRNA.	KIAA1160
3390053	ZKSCAN4	-2.40174	2.40174	-8.06167	4.1698e-09	6.64062e-08	NM_019110.3	387032	NP_061983.2	ILMN_1804571	3390053	S	Homo sapiens zinc finger with KRAB and SCAN domains 4 (ZKSCAN4), mRNA.	FLJ32136; ZNF307; p373c6.1; P1P373C6
4490020	MXRA5	-1.49421	1.49421	-8.05933	4.1957e-09	6.65774e-08	NM_015419.2	25878	NP_056234.2	ILMN_1803213	4490020	S	Homo sapiens matrix-remodelling associated 5 (MXRA5), mRNA.	DKFZp564I1922
460630	PPA2	2.70139	2.70139	8.05929	4.19612e-09	6.65774e-08	NM_176866.2	27068	NP_789842.2	ILMN_1687785	460630	A	Homo sapiens pyrophosphatase (inorganic) 2 (PPA2), nuclear gene encoding mitochondrial protein, transcript variant 3, mRNA.	HSPC124; FLJ20459; MGC49850; SID6-306
1300187	RDH13	-4.69787	4.69787	-8.05535	4.24007e-09	6.71501e-08	NM_138412.2	112724	NP_612421.1	ILMN_1660723	1300187	S	Homo sapiens retinol dehydrogenase 13 (all-trans/9-cis) (RDH13), mRNA.
5900544	C5orf5	-2.40767	2.40767	-8.05338	4.26219e-09	6.73757e-08	NM_016603.1	51306	NP_057687.1	ILMN_1673478	5900544	S	Homo sapiens chromosome 5 open reading frame 5 (C5orf5), mRNA.	KHCHP; MGC57159; DKFZp667F249; N61
620180	STAG2	3.75126	3.75126	8.04941	4.30714e-09	6.79606e-08	NM_001042750.1	10735	NP_001036215.1	ILMN_1782609	620180	S	Homo sapiens stromal antigen 2 (STAG2), transcript variant 2, mRNA.	DKFZp686P168; DKFZp781H1753; SA-2; bA517O1.1; FLJ25871; SA2
3610100	LUC7L	-3.44118	3.44118	-8.03094	4.52273e-09	7.12309e-08	NM_018032.3	55692	NP_060502.1	ILMN_1765371	3610100	A	Homo sapiens LUC7-like (S. cerevisiae) (LUC7L), transcript variant 1, mRNA.	FLJ10231; LUC7B1; LUC7-LIKE; SR+89
5090661	LOC149950	-1.60523	1.60523	-8.02147	4.63745e-09	7.29035e-08	NM_001010976.1	149950	NP_001010976.1	ILMN_1665740	5090661	S	Homo sapiens hypothetical LOC149950 (LOC149950), mRNA.	MGC163334; MGC163336
5270280	PA2G4	4.61466	4.61466	8.01922	4.66516e-09	7.3075e-08	NM_006191.2	5036	NP_006182.2	ILMN_1728984	5270280	S	Homo sapiens proliferation-associated 2G4, 38kDa (PA2G4), mRNA.	p38-2G4; HG4-1; EBP1
7040519	FOLH1	-1.61588	1.61588	-8.0192	4.66545e-09	7.3075e-08	NM_001014986.1	2346	NP_001014986.1	ILMN_1735115	7040519	A	Homo sapiens folate hydrolase (prostate-specific membrane antigen) 1 (FOLH1), transcript variant 2, mRNA.	FOLH; GCP2; FGCP; PSM; NAALAdase; mGCP; GCPII; PSMA; NAALAD1
870689	WHSC1L1	1.86623	1.86623	8.0137	4.73383e-09	7.40105e-08	NM_017778.2	54904	NP_060248.2	ILMN_1666715	870689	A	Homo sapiens Wolf-Hirschhorn syndrome candidate 1-like 1 (WHSC1L1), transcript variant short, mRNA.	pp14328; DKFZp667H044; NSD3; FLJ20353; MGC126766; MGC142029
3060477	RPL8	-1.79795	1.79795	-8.01133	4.76366e-09	7.43409e-08	NM_033301.1	6132	NP_150644.1	ILMN_1764721	3060477	A	Homo sapiens ribosomal protein L8 (RPL8), transcript variant 2, mRNA.
1430475	EID2	2.58692	2.58692	8.00805	4.8053e-09	7.48541e-08	NM_153232.3	163126	NP_694964.3	ILMN_1704472	1430475	S	Homo sapiens EP300 interacting inhibitor of differentiation 2 (EID2), mRNA.	EID-2; CRI2; MGC20452
1510736	KLC1	-2.13017	2.13017	-8.0046	4.84929e-09	7.54021e-08	NM_005552.4	3831	NP_005543.2	ILMN_1654653	1510736	I	Homo sapiens kinesin light chain 1 (KLC1), transcript variant 1, mRNA.	KNS2; KLC1; KLC; KNS2A; MGC15245
4730369	BTG1	3.16312	3.16312	8.00344	4.86421e-09	7.54968e-08	NM_001731.1	694	NP_001722.1	ILMN_1775743	4730369	S	Homo sapiens B-cell translocation gene 1, anti-proliferative (BTG1), mRNA.
6520131	KLF8	-1.6957	1.6957	-8.00263	4.8747e-09	7.55225e-08	NM_007250.3	11279	NP_009181.2	ILMN_1788793	6520131	S	Homo sapiens Kruppel-like factor 8 (KLF8), mRNA.	MGC138314; DKFZp686O08126; ZNF741; BKLF3; DXS741
2690064	CEP63	2.36749	2.36749	7.99811	4.93349e-09	7.62951e-08	NM_025180.3	80254	NP_079456.2	ILMN_1787808	2690064	S	Homo sapiens centrosomal protein 63kDa (CEP63), transcript variant 1, mRNA.	MGC78416; FLJ13386
3990682	PDPK1	3.0821	3.0821	7.99577	4.96419e-09	7.66313e-08	NM_002613.3	5170	NP_002604.1	ILMN_1653793	3990682	I	Homo sapiens 3-phosphoinositide dependent protein kinase-1 (PDPK1), transcript variant 1, mRNA.	MGC20087; MGC35290; PDK1; PRO0461; PkB-like; PkB-like 1
7510291	C14orf21	-1.76131	1.76131	-7.99217	5.01173e-09	7.72258e-08	NM_174913.1	161424	NP_777573.1	ILMN_1698085	7510291	S	Homo sapiens chromosome 14 open reading frame 21 (C14orf21), mRNA.	KIAA2021
7330341	TXNDC5	1.92363	1.92363	7.98347	5.1287e-09	7.8886e-08	NM_030810.2	81567	NP_110437.2	ILMN_1769082	7330341	I	Homo sapiens thioredoxin domain containing 5 (endoplasmic reticulum) (TXNDC5), transcript variant 1, mRNA.	UNQ364; ERP46; MGC3178; EndoPDI
5050402	HIST1H2BK	3.85708	3.85708	7.963	5.41488e-09	8.31383e-08	NM_080593.1	85236	NP_542160.1	ILMN_1813314	5050402	S	Homo sapiens histone cluster 1, H2bk (HIST1H2BK), mRNA.	H2B/S; MGC131989; H2BFT; H2BFAiii
2600025	PSMD14	3.22372	3.22372	7.93583	5.82005e-09	8.9199e-08	NM_005805.3	10213	NP_005796.1	ILMN_1737396	2600025	S	Homo sapiens proteasome (prosome, macropain) 26S subunit, non-ATPase, 14 (PSMD14), mRNA.	rpn11; PAD1; POH1
3120037	C5orf30	-2.06521	2.06521	-7.9342	5.84532e-09	8.94261e-08	NM_033211.2	90355	NP_149988.1	ILMN_1677292	3120037	S	Homo sapiens chromosome 5 open reading frame 30 (C5orf30), mRNA.	FLJ25291
5270670	C6orf224	-1.91029	1.91029	-7.92942	5.92e-09	9.04069e-08	NM_173559.1	222521	NP_775830.1	ILMN_1687835	5270670	S	Homo sapiens chromosome 6 open reading frame 224 (C6orf224), mRNA.	MGC126763; MGC138153
2140735	RALGDS	3.74435	3.74435	7.91614	6.13273e-09	9.34886e-08	NM_006266.2	5900	NP_006257.1	ILMN_1699856	2140735	S	Homo sapiens ral guanine nucleotide dissociation stimulator (RALGDS), transcript variant 1, mRNA.	RGF; RalGEF; FLJ20922
1780240	CHML	-1.66972	1.66972	-7.91496	6.15211e-09	9.36172e-08	NM_001821.3	1122	NP_001812.2	ILMN_1747697	1780240	S	Homo sapiens choroideremia-like (Rab escort protein 2) (CHML), mRNA.	REP2; FLJ10071; FLJ13361
6060433	RPS6KA4	5.33581	5.33581	7.90185	6.37042e-09	9.6767e-08	NM_001006944.1	8986	NP_001006945.1	ILMN_1756204	6060433	A	Homo sapiens ribosomal protein S6 kinase, 90kDa, polypeptide 4 (RPS6KA4), transcript variant 2, mRNA.	RSK-B; MSK2
2100292	RBBP7	3.62243	3.62243	7.89792	6.43739e-09	9.76109e-08	NM_002893.2	5931	NP_002884.1	ILMN_1770053	2100292	S	Homo sapiens retinoblastoma binding protein 7 (RBBP7), mRNA.	RbAp46; MGC138867; MGC138868
4230035	SIK3	2.19516	2.19516	7.88538	6.65607e-09	1.00748e-07	NM_025164.3	23387	NP_079440.2	ILMN_1732343	4230035	S	Homo sapiens SIK family kinase 3 (SIK3), mRNA.	L19; FLJ12240
60544	NSUN5B	-2.77373	2.77373	-7.87786	6.79065e-09	1.02604e-07	NM_001039575.1	155400	NP_001034664.1	ILMN_1722450	60544	I	Homo sapiens NOP2/Sun domain family, member 5B (NSUN5B), transcript variant 1, mRNA.	WBSCR20B; MGC129801
3610241	RPL19	2.85012	2.85012	7.86767	6.97768e-09	1.05244e-07	NM_000981.3	6143	NP_000972.1	ILMN_1701832	3610241	S	Homo sapiens ribosomal protein L19 (RPL19), mRNA.	MGC71997; DKFZp779D216; FLJ27452
6130300	FLJ90757	-2.80852	2.80852	-7.8636	7.05373e-09	1.06142e-07	XR_017883.1	440465		ILMN_1758642	6130300	S	PREDICTED: Homo sapiens hypothetical protein LOC440465 (FLJ90757), misc RNA.
4070044	RNF38	-3.06863	3.06863	-7.86316	7.06206e-09	1.06142e-07	NM_022781.4	152006	NP_073618.3	ILMN_1793616	4070044	A	Homo sapiens ring finger protein 38 (RNF38), transcript variant 1, mRNA.	FLJ21343
4220181	DAD1	-2.31838	2.31838	-7.85699	7.17916e-09	1.07713e-07	NM_001344.1	1603	NP_001335.1	ILMN_1731619	4220181	S	Homo sapiens defender against cell death 1 (DAD1), mRNA.	OST2
3460368	UNC45A	-1.73322	1.73322	-7.8561	7.19627e-09	1.0778e-07	NM_001039675.1	55898	NP_001034764.1	ILMN_1709860	3460368	A	Homo sapiens unc-45 homolog A (C. elegans) (UNC45A), transcript variant 3, mRNA.	FLJ10043; SMAP-1; IRO039700; GC-UNC45
4070600	ZNF654	2.23925	2.23925	7.85368	7.24294e-09	1.08288e-07	NM_018293.2	55279	NP_060763.2	ILMN_1721629	4070600	A	Homo sapiens zinc finger protein 654 (ZNF654), mRNA.	FLJ10997; FLJ21142
3780437	MEP1B	-1.9832	1.9832	-7.85271	7.26161e-09	1.08288e-07	NM_005925.2	4225	NP_005916.2	ILMN_1734694	3780437	S	Homo sapiens meprin A, beta (MEP1B), mRNA.
5260168	PMS2	1.73351	1.73351	7.85237	7.26817e-09	1.08288e-07	NR_003085.1	5395		ILMN_1677887	5260168	A	Homo sapiens PMS2 postmeiotic segregation increased 2 (S. cerevisiae) (PMS2), transcript variant 2, transcribed RNA.	PMS2CL; HNPCC4; PMSL2
460373	LACTB	4.08975	4.08975	7.8465	7.38301e-09	1.09808e-07	NM_032857.2	114294	NP_116246.2	ILMN_1765132	460373	A	Homo sapiens lactamase, beta (LACTB), nuclear gene encoding mitochondrial protein, transcript variant 1, mRNA.	FLJ14902; G24; MRPL56
4730685	RAB7A	2.42787	2.42787	7.84032	7.50574e-09	1.11439e-07	NM_004637.5	7879	NP_004628.4	ILMN_1716524	4730685	S	Homo sapiens RAB7A, member RAS oncogene family (RAB7A), mRNA.	PSN; CMT2B; FLJ20819; PRO2706; RAB7
3180176	SYNJ2BP	-2.44428	2.44428	-7.83257	7.66269e-09	1.13572e-07	NM_018373.1	55333	NP_060843.1	ILMN_1697793	3180176	S	Homo sapiens synaptojanin 2 binding protein (SYNJ2BP), mRNA.	Arip2; OMP25; FLJ11271
3400296	CRABP2	-1.5508	1.5508	-7.82388	7.84245e-09	1.16036e-07	NM_001878.2	1382	NP_001869.1	ILMN_1690170	3400296	S	Homo sapiens cellular retinoic acid binding protein 2 (CRABP2), mRNA.	CRABP-II; RBP6
6330053	SHISA4	1.64588	1.64588	7.8181	7.96454e-09	1.17639e-07	NM_198149.1	149345	NP_937792.1	ILMN_1677942	6330053	S	Homo sapiens shisa homolog 4 (Xenopus laevis) (SHISA4), mRNA.	MGC102893; C1orf40; MGC129812; MGC129813
5560661	FBXW7	-2.62943	2.62943	-7.81131	8.1105e-09	1.19588e-07	NM_033632.2	55294	NP_361014.1	ILMN_1754279	5560661	A	Homo sapiens F-box and WD repeat domain containing 7 (FBXW7), transcript variant 1, mRNA.	DKFZp686F23254; AGO; FBXW6; SEL-10; CDC4; FBX30; SEL10; FBW7
2360138	ATP6V0C	3.12576	3.12576	7.80358	8.27977e-09	1.21874e-07	XM_001130742.1	527	XP_001130742.1	ILMN_1773849	2360138	A	PREDICTED: Homo sapiens ATPase, H+ transporting, lysosomal 16kDa, V0 subunit c (ATP6V0C), mRNA.
5960520	LMAN1L	-1.6092	1.6092	-7.80188	8.31745e-09	1.22218e-07	NM_021819.2	79748	NP_068591.2	ILMN_1783566	5960520	S	Homo sapiens lectin, mannose-binding, 1 like (LMAN1L), mRNA.	ERGL; ERGIC-53L
4250041	HLTF	1.87006	1.87006	7.80021	8.35477e-09	1.22556e-07	NM_003071.3	6596	NP_003062.2	ILMN_1798588	4250041	I	Homo sapiens helicase-like transcription factor (HLTF), transcript variant 1, mRNA.	ZBU1; SMARCA3; HIP116; HLTF1; RNF80; HIP116A; SNF2L3
6220026	MAPRE3	-1.47989	1.47989	-7.79417	8.49064e-09	1.24336e-07	NM_012326.2	22924	NP_036458.2	ILMN_1734290	6220026	S	Homo sapiens microtubule-associated protein, RP/EB family, member 3 (MAPRE3), mRNA.	EBF3-S; RP3; EBF3; EB3
3930253	ZNF12	2.33938	2.33938	7.79226	8.53429e-09	1.24761e-07	NM_016265.3	7559	NP_057349.2	ILMN_1784577	3930253	S	Homo sapiens zinc finger protein 12 (ZNF12), transcript variant 1, mRNA.	HZF11; ZNF325; KOX3; GIOT-3
7150433	TCTEX1D2	-3.07946	3.07946	-7.78873	8.61521e-09	1.25729e-07	NM_152773.2	255758	NP_689986.1	ILMN_1700955	7150433	A	Homo sapiens Tctex1 domain containing 2 (TCTEX1D2), mRNA.	MGC33212
430368	ZNF211	-2.54475	2.54475	-7.78471	8.70834e-09	1.26872e-07	NM_006385.2	10520	NP_006376.2	ILMN_1811195	430368	A	Homo sapiens zinc finger protein 211 (ZNF211), transcript variant 1, mRNA.	C2H2-25; ZNF-25; ZNFC25; MGC131841; CH2H2-25
7380411	FAM124A	1.58201	1.58201	7.78149	8.78362e-09	1.27721e-07	NM_145019.2	220108	NP_659456.2	ILMN_1674827	7380411	S	Homo sapiens family with sequence similarity 124A (FAM124A), mRNA.	FLJ30707
20241	SLC7A1	-3.65406	3.65406	-7.78095	8.79653e-09	1.27721e-07	NM_003045.3	6541	NP_003036.1	ILMN_1683859	20241	S	Homo sapiens solute carrier family 7 (cationic amino acid transporter, y+ system), member 1 (SLC7A1), mRNA.	CAT-1; REC1L; HCAT1; ATRC1; ERR
2350612	PHEX	2.07538	2.07538	7.77673	8.89641e-09	1.28924e-07	NM_000444.3	5251	NP_000435.3	ILMN_1668242	2350612	S	Homo sapiens phosphate regulating endopeptidase homolog, X-linked (hypophosphatemia, vitamin D resistant rickets) (PHEX), transcript variant 1843529, mRNA.	HPDR; HYP; HPDR1; XLH; HYP1; PEX
1500307	SNX13	2.38368	2.38368	7.77618	8.90949e-09	1.28924e-07	NM_015132.3	23161	NP_055947.1	ILMN_1797082	1500307	S	Homo sapiens sorting nexin 13 (SNX13), mRNA.	KIAA0713; RGS-PX1
2030053	GRHL1	2.60001	2.60001	7.76952	9.06975e-09	1.31021e-07	NM_014552.2	29841	NP_055367.2	ILMN_1651286	2030053	I	Homo sapiens grainyhead-like 1 (Drosophila) (GRHL1), transcript variant 1, mRNA.	TFCP2L2; LBP32; LBP-32; MGR
6110538	C14orf133	-2.12505	2.12505	-7.76862	9.0915e-09	1.31114e-07	NM_022067.2	63894	NP_071350.2	ILMN_1734440	6110538	S	Homo sapiens chromosome 14 open reading frame 133 (C14orf133), mRNA.	FLJ12707
290661	CLN8	-3.32861	3.32861	-7.76413	9.20159e-09	1.32478e-07	NM_018941.3	2055	NP_061764.2	ILMN_1701094	290661	S	Homo sapiens ceroid-lipofuscinosis, neuronal 8 (epilepsy, progressive with mental retardation) (CLN8), mRNA.	FLJ39417; EPMR; C8orf61
3400703	WAC	3.25723	3.25723	7.75887	9.33214e-09	1.34132e-07	NM_100264.1	51322	NP_567822.1	ILMN_1669727	3400703	I	Homo sapiens WW domain containing adaptor with coiled-coil (WAC), transcript variant 2, mRNA.	bA48B24; MGC10753; BM-016; Wwp4; PRO1741; bA48B24.1
1170440	AHCYL1	3.93819	3.93819	7.75694	9.38058e-09	1.34381e-07	NM_006621.4	10768	NP_006612.2	ILMN_1770412	1170440	S	Homo sapiens adenosylhomocysteinase-like 1 (AHCYL1), mRNA.	XPVKONA; PRO0233; IRBIT; DCAL
4060192	KCNH2	-1.48195	1.48195	-7.75692	9.38093e-09	1.34381e-07	NM_172056.1	3757	NP_742053.1	ILMN_1739987	4060192	I	Homo sapiens potassium voltage-gated channel, subfamily H (eag-related), member 2 (KCNH2), transcript variant 2, mRNA.	ERG1; SQT1; Kv11.1; LQT2; HERG; HERG1
5560497	WHSC1L1	-2.46743	2.46743	-7.747	9.63375e-09	1.37772e-07	NM_017778.2	54904	NP_060248.2	ILMN_1697919	5560497	I	Homo sapiens Wolf-Hirschhorn syndrome candidate 1-like 1 (WHSC1L1), transcript variant short, mRNA.	pp14328; DKFZp667H044; NSD3; FLJ20353; MGC126766; MGC142029
5900307	MRPL27	-1.73772	1.73772	-7.7351	9.94596e-09	1.42e-07	NM_148571.1	51264	NP_683412.1	ILMN_1727558	5900307	I	Homo sapiens mitochondrial ribosomal protein L27 (MRPL27), nuclear gene encoding mitochondrial protein, transcript variant 2, mRNA.	MGC23716; L27mt
2470367	INPPL1	-5.65556	5.65556	-7.73217	1.00247e-08	1.42885e-07	NM_001567.2	3636	NP_001558.2	ILMN_1728426	2470367	S	Homo sapiens inositol polyphosphate phosphatase-like 1 (INPPL1), mRNA.	SHIP2
3360228	RPS20	3.32485	3.32485	7.7281	1.01347e-08	1.44213e-07	NM_001023.2	6224	NP_001014.1	ILMN_1701596	3360228	S	Homo sapiens ribosomal protein S20 (RPS20), mRNA.	FLJ27451; MGC102930
6620528	MT1X	2.08134	2.08134	7.72722	1.01585e-08	1.44242e-07	NM_005952.2	4501	NP_005943.1	ILMN_1775170	6620528	S	Homo sapiens metallothionein 1X (MT1X), mRNA.	MT1; MT-1l
3190470	PLK4	-2.06655	2.06655	-7.72678	1.01705e-08	1.44242e-07	NM_014264.3	10733	NP_055079.3	ILMN_1789123	3190470	S	Homo sapiens polo-like kinase 4 (Drosophila) (PLK4), mRNA.	SAK; STK18
6380164	IRF7	2.27478	2.27478	7.72115	1.03252e-08	1.46194e-07	NM_004031.2	3665	NP_004022.2	ILMN_1674646	6380164	I	Homo sapiens interferon regulatory factor 7 (IRF7), transcript variant d, mRNA.	IRF7A; IRF-7H
3890600	TRIM28	3.44282	3.44282	7.70647	1.07405e-08	1.51822e-07	NM_005762.2	10155	NP_005753.1	ILMN_1736575	3890600	S	Homo sapiens tripartite motif-containing 28 (TRIM28), mRNA.	FLJ29029; TIF1B; RNF96; TF1B; KAP1
3130576	CHIC2	3.51569	3.51569	7.68546	1.13641e-08	1.60372e-07	NM_012110.2	26511	NP_036242.1	ILMN_1679428	3130576	S	Homo sapiens cysteine-rich hydrophobic domain 2 (CHIC2), mRNA.	BTL; MGC21173
770484	ZNF606	-1.615	1.615	-7.67795	1.15958e-08	1.63373e-07	NM_025027.3	80095	NP_079303.2	ILMN_1681829	770484	S	Homo sapiens zinc finger protein 606 (ZNF606), mRNA.	KIAA1852; FLJ14260; ZNF328
5700669	WDR55	1.7346	1.7346	7.67054	1.18292e-08	1.66387e-07	NM_017706.4	54853	NP_060176.2	ILMN_1678957	5700669	S	Homo sapiens WD repeat domain 55 (WDR55), mRNA.	FLJ21702; FLJ20195
3420440	LRRC45	-2.3885	2.3885	-7.66945	1.18638e-08	1.66599e-07	NM_144999.2	201255	NP_659436.1	ILMN_1754827	3420440	A	Homo sapiens leucine rich repeat containing 45 (LRRC45), mRNA.	MGC20806
1580286	SEH1L	2.13703	2.13703	7.66596	1.19757e-08	1.67895e-07	NM_031216.3	81929	NP_112493.2	ILMN_1705032	1580286	I	Homo sapiens SEH1-like (S. cerevisiae) (SEH1L), transcript variant 2, mRNA.	Seh1; SEH1A; SEH1B; SEC13L
5700286	ABCB7	2.49458	2.49458	7.65605	1.22993e-08	1.7215e-07	NM_004299.3	22	NP_004290.2	ILMN_1687840	5700286	S	Homo sapiens ATP-binding cassette, sub-family B (MDR/TAP), member 7 (ABCB7), nuclear gene encoding mitochondrial protein, mRNA.	EST140535; Atm1p; ASAT; ABC7
4850612	UNG	-3.69372	3.69372	-7.6534	1.23875e-08	1.72852e-07	NM_003362.2	7374	NP_003353.1	ILMN_1683120	4850612	A	Homo sapiens uracil-DNA glycosylase (UNG), nuclear gene encoding mitochondrial protein, transcript variant 1, mRNA.	UDG; DKFZp781L1143; UNG15; HIGM4; UNG1; DGU
6020747	TM6SF2	1.52823	1.52823	7.65333	1.23899e-08	1.72852e-07	NM_001001524.2	53345	NP_001001524.2	ILMN_1757757	6020747	A	Homo sapiens transmembrane 6 superfamily member 2 (TM6SF2), mRNA.	KIAA1926
6380193	DLX3	-1.44451	1.44451	-7.65031	1.2491e-08	1.73979e-07	NM_005220.2	1747	NP_005211.1	ILMN_1789357	6380193	S	Homo sapiens distal-less homeobox 3 (DLX3), mRNA.	TDO
7510554	C17orf58	-1.49611	1.49611	-7.64698	1.26032e-08	1.75256e-07	NM_181656.3	284018	NP_858042.2	ILMN_1688997	7510554	I	Homo sapiens chromosome 17 open reading frame 58 (C17orf58), transcript variant 2, mRNA.	MGC138278
3440189	ZBTB20	2.70629	2.70629	7.64437	1.26922e-08	1.76208e-07	NM_015642.3	26137	NP_056457.2	ILMN_1689456	3440189	S	Homo sapiens zinc finger and BTB domain containing 20 (ZBTB20), mRNA.	DKFZp566F123; ZNF288; DPZF; ODA-8S; HOF
6760050	CLPX	-2.74521	2.74521	-7.64025	1.2834e-08	1.77887e-07	NM_006660.3	10845	NP_006651.2	ILMN_1709894	6760050	S	Homo sapiens ClpX caseinolytic peptidase X homolog (E. coli) (CLPX), mRNA.
6650743	TSPYL2	5.05666	5.05666	7.63417	1.30456e-08	1.80527e-07	NM_022117.1	64061	NP_071400.1	ILMN_1657554	6650743	A	Homo sapiens TSPY-like 2 (TSPYL2), mRNA.	CDA1; CTCL; HRIHFB2216; CINAP; SE20-4; DENTT
6940619	SEPT2	2.16323	2.16323	7.63115	1.31522e-08	1.81709e-07	NM_001008491.1	4735	NP_001008491.1	ILMN_1676737	6940619	I	Homo sapiens septin 2 (SEPT2), transcript variant 1, mRNA.	KIAA0158; NEDD5; hNedd5; DIFF6; Pnutl3
4810497	DMKN	2.20761	2.20761	7.62277	1.34527e-08	1.8556e-07	NM_001035516.1	93099	NP_001030593.1	ILMN_1778319	4810497	S	Homo sapiens dermokine (DMKN), transcript variant 1, mRNA.	ZD52F10; UNQ729
4890270	LY6E	16.3837	16.3837	7.6205	1.35354e-08	1.86401e-07	NM_002346.1	4061	NP_002337.1	ILMN_1695404	4890270	S	Homo sapiens lymphocyte antigen 6 complex, locus E (LY6E), mRNA.	TSA-1; RIGE; RIG-E; SCA2; SCA-2
5870630	OPCML	-1.49962	1.49962	-7.61434	1.37618e-08	1.89213e-07	NM_002545.3	4978	NP_002536.1	ILMN_1682301	5870630	I	Homo sapiens opioid binding protein/cell adhesion molecule-like (OPCML), transcript variant 1, mRNA.	OBCAM; OPCM
780187	C6orf130	-2.55295	2.55295	-7.6116	1.3864e-08	1.90313e-07	NM_145063.2	221443	NP_659500.1	ILMN_1804834	780187	S	Homo sapiens chromosome 6 open reading frame 130 (C6orf130), mRNA.	MGC19570; dJ34B21.3
3060619	MED8	-2.79909	2.79909	-7.60293	1.41921e-08	1.94505e-07	NM_001001654.1	112950	NP_001001654.1	ILMN_1736847	3060619	A	Homo sapiens mediator of RNA polymerase II transcription, subunit 8 homolog (S. cerevisiae) (MED8), transcript variant 5, mRNA.	MGC19641; MGC17544; ARC32
6220470	TBP	-2.33108	2.33108	-7.60196	1.42291e-08	1.94699e-07	NM_003194.3	6908	NP_003185.1	ILMN_1697117	6220470	S	Homo sapiens TATA box binding protein (TBP), mRNA.	MGC126055; SCA17; MGC117320; MGC126054; TFIID; GTF2D1; GTF2D
1980470	METTL6	1.88482	1.88482	7.59942	1.43269e-08	1.95725e-07	NM_152396.2	131965	NP_689609.2	ILMN_1661998	1980470	S	Homo sapiens methyltransferase like 6 (METTL6), mRNA.	MGC24132
2760148	IL11RA	-5.69953	5.69953	-7.59881	1.43507e-08	1.95737e-07	NM_004512.3	3590	NP_004503.1	ILMN_1664912	2760148	I	Homo sapiens interleukin 11 receptor, alpha (IL11RA), transcript variant 1, mRNA.	MGC2146
430026	SFRS1	2.10845	2.10845	7.59483	1.45054e-08	1.97532e-07	NM_001078166.1	6426	NP_001071634.1	ILMN_1795341	430026	S	Homo sapiens splicing factor, arginine/serine-rich 1 (SFRS1), transcript variant 2, mRNA.	SF2; SF2p33; MGC5228; ASF; SRp30a
610072	DUSP22	3.19169	3.19169	7.58643	1.4838e-08	2.0174e-07	NM_020185.3	56940	NP_064570.1	ILMN_1730765	610072	I	Homo sapiens dual specificity phosphatase 22 (DUSP22), mRNA.	MKPX; VHX; JSP1; JKAP
4210176	NFE2L1	-2.3251	2.3251	-7.58003	1.50966e-08	2.0493e-07	NM_003204.1	4779	NP_003195.1	ILMN_1739450	4210176	S	Homo sapiens nuclear factor (erythroid-derived 2)-like 1 (NFE2L1), mRNA.	FLJ00380; TCF11; NRF1; LCR-F1
3800553	DCP1B	-2.04496	2.04496	-7.57837	1.51644e-08	2.05525e-07	NM_152640.3	196513	NP_689853.3	ILMN_1743992	3800553	S	Homo sapiens DCP1 decapping enzyme homolog B (S. cerevisiae) (DCP1B), mRNA.	hDcp1b; DCP1
5900735	ANXA11	-5.03135	5.03135	-7.57649	1.52416e-08	2.06244e-07	NM_001157.2	311	NP_001148.1	ILMN_1685170	5900735	A	Homo sapiens annexin A11 (ANXA11), transcript variant a, mRNA.	ANX11; CAP50
1430673	SDCBP2	-1.67709	1.67709	-7.57423	1.53352e-08	2.07182e-07	NM_015685.4	27111	NP_056500.2	ILMN_1705107	1430673	A	Homo sapiens syndecan binding protein (syntenin) 2 (SDCBP2), transcript variant 2, mRNA.	SITAC18; FLJ12256; ST-2
5900754	CTSE	-1.44759	1.44759	-7.56725	1.56268e-08	2.10789e-07	NM_001910.2	1510	NP_001901.1	ILMN_1799887	5900754	A	Homo sapiens cathepsin E (CTSE), transcript variant 1, mRNA.	CATE
7210482	CCDC114	1.49352	1.49352	7.5665	1.56588e-08	2.10889e-07	NM_144577.1	93233	NP_653178.1	ILMN_1658376	7210482	S	Homo sapiens coiled-coil domain containing 114 (CCDC114), mRNA.	FLJ32926
6370477	HDHD2	2.32892	2.32892	7.56529	1.57101e-08	2.10968e-07	NM_032124.4	84064	NP_115500.1	ILMN_1702265	6370477	S	Homo sapiens haloacid dehalogenase-like hydrolase domain containing 2 (HDHD2), mRNA.	3110052N05Rik; DKFZP564D1378
60427	NUCB2	3.24752	3.24752	7.56519	1.57141e-08	2.10968e-07	NM_005013.2	4925	NP_005004.1	ILMN_1655913	60427	S	Homo sapiens nucleobindin 2 (NUCB2), mRNA.	NEFA
7570475	COX7C	1.92938	1.92938	7.56163	1.58661e-08	2.12675e-07	NM_001867.2	1350	NP_001858.1	ILMN_1798189	7570475	S	Homo sapiens cytochrome c oxidase subunit VIIc (COX7C), nuclear gene encoding mitochondrial protein, mRNA.
4180079	CRISPLD2	1.5923	1.5923	7.56102	1.5892e-08	2.1269e-07	NM_031476.2	83716	NP_113664.1	ILMN_1790689	4180079	S	Homo sapiens cysteine-rich secretory protein LCCL domain containing 2 (CRISPLD2), mRNA.	DKFZP434B044; MGC74865; CRISP11; LCRISP2
1010653	POLR1C	-3.88253	3.88253	-7.54879	1.64262e-08	2.19495e-07	NM_203290.1	9533	NP_976035.1	ILMN_1746686	1010653	I	Homo sapiens polymerase (RNA) I polypeptide C, 30kDa (POLR1C), transcript variant 1, mRNA.	RPAC1; RPA40; RPA5; RPA39; RP3-337H4.4
3840594	LSM4	-2.28929	2.28929	-7.54586	1.65569e-08	2.2083e-07	NM_012321.2	25804	NP_036453.1	ILMN_1788099	3840594	S	Homo sapiens LSM4 homolog, U6 small nuclear RNA associated (S. cerevisiae) (LSM4), mRNA.	YER112W
3840164	FAF1	2.0655	2.0655	7.5454	1.65778e-08	2.2083e-07	NM_007051.2	11124	NP_008982.1	ILMN_1666634	3840164	I	Homo sapiens Fas (TNFRSF6) associated factor 1 (FAF1), mRNA.	CGI-03; hFAF1; FLJ37524; HFAF1s
290441	QSOX2	-3.53664	3.53664	-7.54464	1.66118e-08	2.20939e-07	NM_181701.3	169714	NP_859052.3	ILMN_1789384	290441	S	Homo sapiens quiescin Q6 sulfhydryl oxidase 2 (QSOX2), mRNA.	SOXN; QSCN6L1; RP11-83N9.4; DKFZp762A2013
5490750	RELA	2.50174	2.50174	7.54243	1.67113e-08	2.21918e-07	NM_021975.2	5970	NP_068810.2	ILMN_1705266	5490750	S	Homo sapiens v-rel reticuloendotheliosis viral oncogene homolog A (avian) (RELA), mRNA.	NFKB3; MGC131774
6650411	TECTA	-1.54542	1.54542	-7.53401	1.70966e-08	2.26682e-07	NM_005422.2	7007	NP_005413.2	ILMN_1744784	6650411	S	Homo sapiens tectorin alpha (TECTA), mRNA.	DFNA8; DFNB21; DFNA12
4250500	HAT1	2.33867	2.33867	7.53059	1.72553e-08	2.28432e-07	NM_003642.2	8520	NP_003633.1	ILMN_1693905	4250500	I	Homo sapiens histone acetyltransferase 1 (HAT1), transcript variant 1, mRNA.	KAT1
2370504	TTPAL	2.46508	2.46508	7.52522	1.7508e-08	2.31419e-07	NM_001039199.1	79183	NP_001034288.1	ILMN_1744442	2370504	S	Homo sapiens tocopherol (alpha) transfer protein-like (TTPAL), transcript variant 2, mRNA.	DKFZp686E0870; MGC2470
7210075	TTC1	-3.91072	3.91072	-7.52405	1.75634e-08	2.31793e-07	NM_003314.1	7265	NP_003305.1	ILMN_1743303	7210075	S	Homo sapiens tetratricopeptide repeat domain 1 (TTC1), mRNA.	TPR1
5050427	FKBP1A	4.73743	4.73743	7.51176	1.81575e-08	2.39265e-07	NM_000801.2	2280	NP_000792.1	ILMN_1683658	5050427	I	Homo sapiens FK506 binding protein 1A, 12kDa (FKBP1A), transcript variant 12B, mRNA.	PKCI2; FKBP-12; FKBP1; FKBP12; FKBP12C; PPIASE; PKC12
5570246	DISP1	-3.29545	3.29545	-7.50912	1.82881e-08	2.40615e-07	NM_032890.2	84976	NP_116279.2	ILMN_1695745	5570246	S	Homo sapiens dispatched homolog 1 (Drosophila) (DISP1), mRNA.	MGC13130; DISPA; MGC104180; DKFZP434I0428; MGC16796; FLJ43740
6980475	EFTUD2	-2.54056	2.54056	-7.50533	1.84767e-08	2.42503e-07	NM_004247.2	9343	NP_004238.2	ILMN_1738819	6980475	S	Homo sapiens elongation factor Tu GTP binding domain containing 2 (EFTUD2), mRNA.	Snrp116; Snu114; KIAA0031; DKFZp686E24196; FLJ44695; U5-116KD
3120228	AP2S1	4.17755	4.17755	7.5051	1.84883e-08	2.42503e-07	NM_004069.3	1175	NP_004060.2	ILMN_1662426	3120228	I	Homo sapiens adaptor-related protein complex 2, sigma 1 subunit (AP2S1), transcript variant AP17, mRNA.	AP17; CLAPS2; AP17-DELTA
1410026	ZFAT	1.832	1.832	7.50089	1.87005e-08	2.4491e-07	NM_020863.2	57623	NP_065914.2	ILMN_1679301	1410026	A	Homo sapiens zinc finger and AT hook domain containing (ZFAT), transcript variant ZFAT-1, mRNA.	ZNF406; MGC126815; MGC126817; ZFAT1; ZFAT; AITD3; KIAA1485
1260025	CDK5RAP1	-1.80536	1.80536	-7.49938	1.8777e-08	2.45537e-07	NM_016408.2	51654	NP_057492.2	ILMN_1711023	1260025	A	Homo sapiens CDK5 regulatory subunit associated protein 1 (CDK5RAP1), transcript variant 1, mRNA.	C20orf34; CGI-05; HSPC167; CDK5RAP1.3; CDK5RAP1.4; C42
1010682	ARIH2	-2.06488	2.06488	-7.49721	1.88875e-08	2.46604e-07	NM_006321.2	10425	NP_006312.1	ILMN_1792825	1010682	S	Homo sapiens ariadne homolog 2 (Drosophila) (ARIH2), mRNA.	TRIAD1; FLJ33921; FLJ10938; ARI2
4220088	HSD17B4	-2.53671	2.53671	-7.49059	1.92296e-08	2.50688e-07	NM_000414.1	3295	NP_000405.1	ILMN_1673795	4220088	S	Homo sapiens hydroxysteroid (17-beta) dehydrogenase 4 (HSD17B4), mRNA.	MFE-2
730551	CYHR1	-2.18022	2.18022	-7.4862	1.94596e-08	2.53301e-07	NM_032687.2	50626	NP_116076.1	ILMN_1717975	730551	S	Homo sapiens cysteine/histidine-rich 1 (CYHR1), mRNA.	MGC13010; CHRP; KIAA0496
1450168	UPF1	-2.65987	2.65987	-7.47479	2.00716e-08	2.6087e-07	NM_002911.3	5976	NP_002902.2	ILMN_1688011	1450168	S	Homo sapiens UPF1 regulator of nonsense transcripts homolog (yeast) (UPF1), mRNA.	KIAA0221; FLJ46894; HUPF1; FLJ43809; NORF1; pNORF1; RENT1
290575	KY	-1.91766	1.91766	-7.47357	2.0138e-08	2.61336e-07	NM_178554.4	339855	NP_848649.3	ILMN_1748178	290575	S	Homo sapiens kyphoscoliosis peptidase (KY), mRNA.	FLJ33207
2970332	WEE1	-1.94964	1.94964	-7.47041	2.0311e-08	2.63182e-07	NM_003390.2	7465	NP_003381.1	ILMN_1778561	2970332	S	Homo sapiens WEE1 homolog (S. pombe) (WEE1), mRNA.	WEE1hu; FLJ16446; DKFZp686I18166
870601	TOPBP1	2.53092	2.53092	7.46955	2.03588e-08	2.63402e-07	NM_007027.2	11073	NP_008958.1	ILMN_1684929	870601	S	Homo sapiens topoisomerase (DNA) II binding protein 1 (TOPBP1), mRNA.	TOP2BP1
1430114	NAPG	2.16624	2.16624	7.45872	2.09658e-08	2.70845e-07	NM_003826.1	8774	NP_003817.1	ILMN_1788268	1430114	S	Homo sapiens N-ethylmaleimide-sensitive factor attachment protein, gamma (NAPG), mRNA.	GAMMASNAP
70674	TM9SF4	2.33623	2.33623	7.45298	2.12951e-08	2.74684e-07	NM_014742.2	9777	NP_055557.1	ILMN_1674421	70674	S	Homo sapiens transmembrane 9 superfamily protein member 4 (TM9SF4), mRNA.	dJ836N17.2; KIAA0255
4390725	GPR182	1.46862	1.46862	7.44672	2.16602e-08	2.78631e-07	NM_007264.3	11318	NP_009195.1	ILMN_1696810	4390725	S	Homo sapiens G protein-coupled receptor 182 (GPR182), mRNA.	7TMR; ADMR; hrhAMR; AMR; gamrh; MGC34399
6250564	BCAP29	-2.2429	2.2429	-7.44662	2.16662e-08	2.78631e-07	NM_001008406.1	55973	NP_001008406.1	ILMN_1737380	6250564	I	Homo sapiens B-cell receptor-associated protein 29 (BCAP29), transcript variant 3, mRNA.	DKFZp686M2086; BAP29
6420161	STK36	-5.48302	5.48302	-7.44292	2.18851e-08	2.81023e-07	NM_015690.2	27148	NP_056505.1	ILMN_1693538	6420161	S	Homo sapiens serine/threonine kinase 36, fused homolog (Drosophila) (STK36), mRNA.	FU; DKFZp434N0223; KIAA1278
6900440	SLC25A1	-2.49984	2.49984	-7.43191	2.25495e-08	2.89121e-07	NM_005984.1	6576	NP_005975.1	ILMN_1813671	6900440	S	Homo sapiens solute carrier family 25 (mitochondrial carrier; citrate transporter), member 1 (SLC25A1), nuclear gene encoding mitochondrial protein, mRNA.	SLC20A3; CTP
1470017	DHRS1	-3.79412	3.79412	-7.43002	2.26658e-08	2.90176e-07	NM_138452.1	115817	NP_612461.1	ILMN_1807206	1470017	S	Homo sapiens dehydrogenase/reductase (SDR family) member 1 (DHRS1), mRNA.	FLJ25430; MGC20204
3840639	EFCAB6	-1.41652	1.41652	-7.42488	2.29843e-08	2.93814e-07	NM_022785.2	64800	NP_073622.2	ILMN_1683858	3840639	I	Homo sapiens EF-hand calcium binding domain 6 (EFCAB6), transcript variant 1, mRNA.	DJBP; HSCBCIP1; FLJ23588; KIAA1672; dJ185D5.1
6180400	PHF12	1.43828	1.43828	7.42192	2.31703e-08	2.9575e-07	NM_020889.2	57649	NP_065940.1	ILMN_1772253	6180400	I	Homo sapiens PHD finger protein 12 (PHF12), transcript variant 2, mRNA.	KIAA1523; PF1; FLJ34122; MGC131914
520133	SUMO2	6.27085	6.27085	7.42009	2.32856e-08	2.96424e-07	NM_001005849.1	6613	NP_001005849.1	ILMN_1738150	520133	A	Homo sapiens SMT3 suppressor of mif two 3 homolog 2 (S. cerevisiae) (SUMO2), transcript variant 2, mRNA.	SMT3H2; HSMT3; MGC117191; SMT3B
7400711	KIAA0664	-4.21403	4.21403	-7.41998	2.32925e-08	2.96424e-07	NM_015229.3	23277	NP_056044.3	ILMN_1770719	7400711	S	Homo sapiens KIAA0664 (KIAA0664), mRNA.	DKFZp686L05242; DKFZp686M09233; FLJ23672; CLU1
7610128	ANKRD38	-1.48417	1.48417	-7.41845	2.33895e-08	2.97217e-07	NM_181712.3	163782	NP_859063.2	ILMN_1776936	7610128	S	Homo sapiens ankyrin repeat domain 38 (ANKRD38), mRNA.	dJ1078M7.1; FLJ10884; KIAA0172; RP5-1155K23.5
360050	C7orf27	3.53553	3.53553	7.41437	2.36508e-08	3.00091e-07	NM_152743.2	221927	NP_689956.1	ILMN_1804498	360050	S	Homo sapiens chromosome 7 open reading frame 27 (C7orf27), mRNA.	MGC22916
6290129	DMD	-2.9071	2.9071	-7.40924	2.3983e-08	3.03855e-07	NM_004019.1	1756	NP_004010.1	ILMN_1761812	6290129	I	Homo sapiens dystrophin (muscular dystrophy, Duchenne and Becker types) (DMD), transcript variant Dp40, mRNA.	DXS272; DXS269; DXS268; DXS270; DXS239; DXS142; DXS206; DXS230; CMD3B; DXS164; BMD
240162	CAND1	2.33994	2.33994	7.4081	2.40576e-08	3.0435e-07	NM_018448.2	55832	NP_060918.2	ILMN_1744647	240162	S	Homo sapiens cullin-associated and neddylation-dissociated 1 (CAND1), mRNA.	TIP120; KIAA0829; FLJ38691; FLJ10929; FLJ90441; TIP120A; DKFZp434M1414; FLJ10114
2970646	PLAC2	-1.54887	1.54887	-7.40449	2.42948e-08	3.06897e-07	NM_153375.1	257000	NP_699206.1	ILMN_1725831	2970646	S	Homo sapiens placenta-specific 2 (PLAC2), mRNA.	FLJ90734
870192	POU6F2	1.46186	1.46186	7.4021	2.44535e-08	3.08446e-07	NM_007252.2	11281	NP_009183.3	ILMN_1773914	870192	S	Homo sapiens POU class 6 homeobox 2 (POU6F2), mRNA.	WTSL; RPF-1; WT5
6900725	DHX9	4.53137	4.53137	7.39713	2.47861e-08	3.12181e-07	NM_001357.3	1660	NP_001348.2	ILMN_1656016	6900725	I	Homo sapiens DEAH (Asp-Glu-Ala-His) box polypeptide 9 (DHX9), mRNA.	NDH II; LKP; NDHII; DDX9; RHA
3780291	CLDN15	2.75684	2.75684	7.39196	2.51373e-08	3.16138e-07	NM_014343.1	24146	NP_055158.1	ILMN_1682226	3780291	I	Homo sapiens claudin 15 (CLDN15), mRNA.	MGC19536; FLJ42715
2940367	TBC1D7	-2.83446	2.83446	-7.38866	2.53646e-08	3.18312e-07	NM_016495.2	51256	NP_057579.1	ILMN_1661622	2940367	S	Homo sapiens TBC1 domain family, member 7 (TBC1D7), mRNA.	DKFZp686N2317; PIG51; FLJ32666; dJ257A7.3; TBC7
5910148	ACYP1	-2.32966	2.32966	-7.38837	2.53845e-08	3.18312e-07	NM_001107.3	97	NP_001098.1	ILMN_1694233	5910148	A	Homo sapiens acylphosphatase 1, erythrocyte (common) type (ACYP1), transcript variant 1, mRNA.	ACYPE
1230639	TRAPPC4	-2.64342	2.64342	-7.38587	2.5558e-08	3.20018e-07	NM_016146.3	51399	NP_057230.1	ILMN_1814650	1230639	S	Homo sapiens trafficking protein particle complex 4 (TRAPPC4), mRNA.	SBDN; CGI-104; HSPC172; TRS23; PTD009
4180634	ANAPC2	1.62232	1.62232	7.38026	2.59507e-08	3.2446e-07	NM_013366.3	29882	NP_037498.1	ILMN_1813243	4180634	A	Homo sapiens anaphase promoting complex subunit 2 (ANAPC2), mRNA.	RP11-350O14.5; APC2
3120576	IK	-2.5151	2.5151	-7.37761	2.61388e-08	3.26335e-07	NM_006083.3	3550	NP_006074.2	ILMN_1699362	3120576	S	Homo sapiens IK cytokine, down-regulator of HLA II (IK), mRNA.	RED; MGC59741; IK protein; CSA2
6110204	MKLN1	-2.7224	2.7224	-7.37337	2.64428e-08	3.29648e-07	NM_013255.3	4289	NP_037387.2	ILMN_1742578	6110204	S	Homo sapiens muskelin 1, intracellular mediator containing kelch motifs (MKLN1), mRNA.	FLJ11162
5270093	PRAF2	1.74089	1.74089	7.37059	2.66435e-08	3.31667e-07	NM_007213.1	11230	NP_009144.1	ILMN_1720578	5270093	S	Homo sapiens PRA1 domain family, member 2 (PRAF2), mRNA.	JM4
6330037	ITPR2	2.29241	2.29241	7.36696	2.69084e-08	3.34145e-07	NM_002223.2	3709	NP_002214.2	ILMN_1736103	6330037	S	Homo sapiens inositol 1,4,5-triphosphate receptor, type 2 (ITPR2), mRNA.	IP3R2
1780367	C12orf44	-3.03149	3.03149	-7.36679	2.69207e-08	3.34145e-07	NM_001098673.1	60673	NP_001092143.1	ILMN_1772527	1780367	S	Homo sapiens chromosome 12 open reading frame 44 (C12orf44), transcript variant 2, mRNA.	FLJ11773
5090739	NPAL3	-2.85876	2.85876	-7.35865	2.75251e-08	3.41152e-07	NM_020448.3	57185	NP_065181.1	ILMN_1684210	5090739	S	Homo sapiens NIPA-like domain containing 3 (NPAL3), mRNA.	RP3-462O23.3; DKFZp686E22155; DJ462O23.2
4890092	TSEN54	-3.31705	3.31705	-7.35108	2.80985e-08	3.47754e-07	NM_207346.2	283989	NP_997229.2	ILMN_1657509	4890092	S	Homo sapiens tRNA splicing endonuclease 54 homolog (S. cerevisiae) (TSEN54), mRNA.	FLJ37147; SEN54L; sen54
2140593	FLJ20674	1.65067	1.65067	7.3485	2.82968e-08	3.49228e-07	NM_019086.3	54621	NP_061959.2	ILMN_1778318	2140593	A	Homo sapiens hypothetical protein FLJ20674 (FLJ20674), mRNA.
3370593	KCNJ4	1.56001	1.56001	7.34847	2.82992e-08	3.49228e-07	NM_152868.1	3761	NP_690607.1	ILMN_1697620	3370593	I	Homo sapiens potassium inwardly-rectifying channel, subfamily J, member 4 (KCNJ4), transcript variant 1, mRNA.	IRK3; MGC142068; MGC142066; Kir2.3; HRK1; HIRK2; HIR
650239	CHAT	-1.57178	1.57178	-7.34611	2.84825e-08	3.50983e-07	NM_020549.3	1103	NP_065574.2	ILMN_1768856	650239	I	Homo sapiens choline acetyltransferase (CHAT), transcript variant M, mRNA.	CMS1A2; CMS1A
2490044	C21orf66	3.53997	3.53997	7.334	2.94388e-08	3.61882e-07	NM_058191.3	94104	NP_478071.1	ILMN_1682896	2490044	A	Homo sapiens chromosome 21 open reading frame 66 (C21orf66), transcript variant 4, mRNA.	FLJ90561; GCFC; BM-020
1500470	MED25	3.52532	3.52532	7.33384	2.94516e-08	3.61882e-07	NM_030973.2	81857	NP_112235.2	ILMN_1811823	1500470	S	Homo sapiens mediator complex subunit 25 (MED25), mRNA.	TCBAP0758; ACID1; MGC70671; ARC92; DKFZp434K0512; P78
4180088	ABL1	-3.85886	3.85886	-7.32772	2.99477e-08	3.6745e-07	NM_005157.3	25	NP_005148.2	ILMN_1713732	4180088	A	Homo sapiens c-abl oncogene 1, receptor tyrosine kinase (ABL1), transcript variant a, mRNA.	JTK7; ABL; p150; bcr/abl; v-abl; c-ABL
6550132	DAO	1.42246	1.42246	7.32483	3.01846e-08	3.69826e-07	NM_001917.4	1610	NP_001908.3	ILMN_1737152	6550132	S	Homo sapiens D-amino-acid oxidase (DAO), mRNA.	DAMOX; DAAO; MGC35381; OXDA
6590243	PITPNA	-2.15367	2.15367	-7.3218	3.0435e-08	3.7236e-07	NM_006224.2	5306	NP_006215.1	ILMN_1715804	6590243	S	Homo sapiens phosphatidylinositol transfer protein, alpha (PITPNA), mRNA.	PITPN; VIB1A; MGC99649
4070154	DCAF6	2.12669	2.12669	7.31961	3.06182e-08	3.74066e-07	NM_018442.2	55827	NP_060912.2	ILMN_1698985	4070154	I	Homo sapiens DDB1 and CUL4 associated factor 6 (DCAF6), transcript variant 1, mRNA.	RP4-745I14.1; ARCAP; PC326; MSTP055; 1200006M05Rik; NRIP
2600739	VRK1	2.06981	2.06981	7.31886	3.06804e-08	3.74292e-07	NM_003384.2	7443	NP_003375.1	ILMN_1805828	2600739	S	Homo sapiens vaccinia related kinase 1 (VRK1), mRNA.	MGC142070; MGC138280; MGC117401
5090152	DSG4	-1.66054	1.66054	-7.31689	3.08464e-08	3.75782e-07	NM_177986.2	147409	NP_817123.1	ILMN_1812799	5090152	S	Homo sapiens desmoglein 4 (DSG4), transcript variant 2, mRNA.	CDHF13; LAH; CDGF13
7550333	PACSIN2	-2.81416	2.81416	-7.30701	3.16898e-08	3.85506e-07	NM_007229.1	11252	NP_009160.1	ILMN_1702396	7550333	S	Homo sapiens protein kinase C and casein kinase substrate in neurons 2 (PACSIN2), mRNA.	SDPII
5490341	CLEC2D	5.05259	5.05259	7.30306	3.20335e-08	3.88369e-07	NM_013269.3	29121	NP_037401.1	ILMN_1711702	5490341	A	Homo sapiens C-type lectin domain family 2, member D (CLEC2D), transcript variant 1, mRNA.	CLAX; OCIL; LLT1
5960538	RCSD1	-2.71496	2.71496	-7.30285	3.20517e-08	3.88369e-07	NM_052862.2	92241	NP_443094.2	ILMN_1749006	5960538	S	Homo sapiens RCSD domain containing 1 (RCSD1), mRNA.	RP3-503M14.1; MGC21854; CAPZIP; MGC126611; MK2S4; MGC126585
2360437	ZNF532	-2.0349	2.0349	-7.30274	3.20613e-08	3.88369e-07	NM_018181.4	55205	NP_060651.2	ILMN_1731358	2360437	S	Homo sapiens zinc finger protein 532 (ZNF532), mRNA.	FLJ10697
5670156	PRKACB	1.65749	1.65749	7.29636	3.26254e-08	3.94195e-07	NM_002731.2	5567	NP_002722.1	ILMN_1771523	5670156	A	Homo sapiens protein kinase, cAMP-dependent, catalytic, beta (PRKACB), transcript variant 2, mRNA.	PKACB; MGC41879; MGC9320; DKFZp781I2452
4730743	TCEB2	2.57505	2.57505	7.29626	3.26345e-08	3.94195e-07	NM_007108.2	6923	NP_009039.1	ILMN_1733927	4730743	A	Homo sapiens transcription elongation factor B (SIII), polypeptide 2 (18kDa, elongin B) (TCEB2), transcript variant 1, mRNA.	SIII
780333	TCTE1	1.44937	1.44937	7.29487	3.27587e-08	3.95137e-07	NM_182539.2	202500	NP_872345.1	ILMN_1667720	780333	S	Homo sapiens t-complex-associated-testis-expressed 1 (TCTE1), mRNA.	D6S46; MGC33600
6520220	CAPRIN1	3.0707	3.0707	7.2942	3.28185e-08	3.95301e-07	NM_005898.4	4076	NP_005889.3	ILMN_1754145	6520220	A	Homo sapiens cell cycle associated protein 1 (CAPRIN1), transcript variant 1, mRNA.	GPIP137; GPIAP1; caprin-1; M11S1; p137GPI
5820561	SMC1A	-2.13683	2.13683	-7.29109	3.30985e-08	3.98113e-07	NM_006306.2	8243	NP_006297.2	ILMN_1652006	5820561	S	Homo sapiens structural maintenance of chromosomes 1A (SMC1A), mRNA.	SMCB; KIAA0178; SMC1alpha; DXS423E; DKFZp686L19178; SMC1; SMC1L1; SB1.8; MGC138332; CDLS2
3840386	STIM2	-2.57939	2.57939	-7.2896	3.3234e-08	3.99181e-07	NM_020860.1	57620	NP_065911.2	ILMN_1738449	3840386	S	Homo sapiens stromal interaction molecule 2 (STIM2), mRNA.	KIAA1482; FLJ39527
3990189	MATR3	3.17276	3.17276	7.28902	3.3286e-08	3.99245e-07	NM_199189.1	9782	NP_954659.1	ILMN_1815107	3990189	A	Homo sapiens matrin 3 (MATR3), transcript variant 1, mRNA.	DKFZp686K23100; DKFZp686K0542; KIAA0723; MGC9105
5310014	LOC401052	-1.55745	1.55745	-7.28715	3.34569e-08	4.00733e-07	NM_001008737.1	401052	NP_001008737.1	ILMN_1791423	5310014	S	Homo sapiens hypothetical LOC401052 (LOC401052), mRNA.
4890382	ILVBL	-3.19332	3.19332	-7.28545	3.36127e-08	4.02036e-07	NM_006844.3	10994	NP_006835.2	ILMN_1759419	4890382	I	Homo sapiens ilvB (bacterial acetolactate synthase)-like (ILVBL), mRNA.	FLJ39061; 209L8; AHAS; MGC19535; MGC1269; ILV2H
3190059	IMMT	2.79118	2.79118	7.28358	3.37852e-08	4.0348e-07	NM_001100169.1	10989	NP_001093639.1	ILMN_1782579	3190059	S	Homo sapiens inner membrane protein, mitochondrial (mitofilin) (IMMT), nuclear gene encoding mitochondrial protein, transcript variant 2, mRNA.	DKFZp779P1653; HMP; PIG4; P87/89; P89; MGC111146; P87
5360551	SLC10A3	-2.62055	2.62055	-7.28312	3.38278e-08	4.0348e-07	NM_019848.2	8273	NP_062822.1	ILMN_1712887	5360551	S	Homo sapiens solute carrier family 10 (sodium/bile acid cotransporter family), member 3 (SLC10A3), mRNA.	DXS253E; P3
4850079	WDR5	-3.28318	3.28318	-7.27971	3.41444e-08	4.0669e-07	NM_017588.2	11091	NP_060058.1	ILMN_1728626	4850079	A	Homo sapiens WD repeat domain 5 (WDR5), transcript variant 1, mRNA.	SWD3; BIG-3
2570692	STT3A	3.42981	3.42981	7.27803	3.43017e-08	4.07995e-07	NM_152713.2	3703	NP_689926.1	ILMN_1746090	2570692	S	Homo sapiens STT3, subunit of the oligosaccharyltransferase complex, homolog A (S. cerevisiae) (STT3A), mRNA.	STT3-A; TMC; ITM1; FLJ27038; MGC9042
4570364	APOA1	1.68268	1.68268	7.26663	3.53877e-08	4.19963e-07	NM_000039.1	335	NP_000030.1	ILMN_1690884	4570364	S	Homo sapiens apolipoprotein A-I (APOA1), mRNA.	MGC117399
7560056	FAM83F	1.80827	1.80827	7.26644	3.54061e-08	4.19963e-07	NM_138435.1	113828	NP_612444.1	ILMN_1683231	7560056	S	Homo sapiens family with sequence similarity 83, member F (FAM83F), mRNA.
1940228	FAM58A	-3.07954	3.07954	-7.26482	3.55635e-08	4.21246e-07	NM_152274.2	92002	NP_689487.1	ILMN_1770623	1940228	S	Homo sapiens family with sequence similarity 58, member A (FAM58A), mRNA.	MGC29729
1820356	TPH1	-1.43551	1.43551	-7.26122	3.59156e-08	4.24828e-07	NM_004179.1	7166	NP_004170.1	ILMN_1679115	1820356	S	Homo sapiens tryptophan hydroxylase 1 (TPH1), mRNA.	TPRH; MGC119994; TPH
6180470	FAM108B1	3.45851	3.45851	7.26061	3.59756e-08	4.24949e-07	NM_001025780.1	51104	NP_001020951.1	ILMN_1785661	6180470	I	Homo sapiens family with sequence similarity 108, member B1 (FAM108B1), transcript variant 2, mRNA.	CGI-67; RP11-409O11.2; C9orf77
1010044	NEBL	1.76194	1.76194	7.2574	3.62938e-08	4.28116e-07	NM_213569.1	10529	NP_998734.1	ILMN_1675927	1010044	A	Homo sapiens nebulette (NEBL), transcript variant 2, mRNA.	bA56H7.1; MGC119746; LNEBL; MGC119747
5860358	CANT1	2.26249	2.26249	7.25481	3.65512e-08	4.30559e-07	NM_138793.2	124583	NP_620148.1	ILMN_1664012	5860358	S	Homo sapiens calcium activated nucleotidase 1 (CANT1), mRNA.	SHAPY; SCAN-1
780608	RNFT1	2.60431	2.60431	7.25161	3.68729e-08	4.33751e-07	NM_016125.3	51136	NP_057209.3	ILMN_1688606	780608	S	Homo sapiens ring finger protein, transmembrane 1 (RNFT1), mRNA.	PTD016; MGC111090
4280021	RASL10B	1.4908	1.4908	7.2482	3.72189e-08	4.3722e-07	NM_033315.2	91608	NP_201572.1	ILMN_1788813	4280021	S	Homo sapiens RAS-like, family 10, member B (RASL10B), mRNA.	RRP17; VTS58635; MGC47540
2970609	TMF1	2.79561	2.79561	7.24437	3.76109e-08	4.41218e-07	NM_007114.2	7110	NP_009045.2	ILMN_1661142	2970609	S	Homo sapiens TATA element modulatory factor 1 (TMF1), mRNA.	ARA160
4590537	ERAL1	3.09193	3.09193	7.24214	3.78419e-08	4.4332e-07	NM_005702.2	26284	NP_005693.1	ILMN_1718706	4590537	S	Homo sapiens Era G-protein-like 1 (E. coli) (ERAL1), mRNA.	HERA-B; ERAL1A; HERA-A; ERA
1780278	EFNA4	-2.05133	2.05133	-7.23879	3.8191e-08	4.46798e-07	NM_005227.2	1945	NP_005218.1	ILMN_1665696	1780278	I	Homo sapiens ephrin-A4 (EFNA4), transcript variant 1, mRNA.	MGC125826; EPLG4; EFL4; LERK4
2000192	GGTLC1	-1.46359	1.46359	-7.23767	3.83081e-08	4.47256e-07	NM_178311.1	92086	NP_842563.1	ILMN_1692188	2000192	A	Homo sapiens gamma-glutamyltransferase light chain 1 (GGTLC1), transcript variant A, mRNA.	dJ831C21.2; MGC50550
150176	OSGEP	-2.79129	2.79129	-7.23697	3.83815e-08	4.47256e-07	NM_017807.2	55644	NP_060277.1	ILMN_1753393	150176	S	Homo sapiens O-sialoglycoprotein endopeptidase (OSGEP), mRNA.	OSGEP1; FLJ20411; PRSMG1; GCPL1; KAE1
4900332	FOXJ2	-2.91628	2.91628	-7.23692	3.8387e-08	4.47256e-07	NM_018416.2	55810	NP_060886.1	ILMN_1731648	4900332	S	Homo sapiens forkhead box J2 (FOXJ2), mRNA.	FHX
2100368	GOLT1B	2.85203	2.85203	7.23518	3.85702e-08	4.48497e-07	NM_016072.3	51026	NP_057156.1	ILMN_1767837	2100368	S	Homo sapiens golgi transport 1 homolog B (S. cerevisiae) (GOLT1B), mRNA.	GOT1; YMR292W; CGI-141
2940196	KIAA0174	-2.05891	2.05891	-7.23491	3.85984e-08	4.48497e-07	NM_014761.2	9798	NP_055576.2	ILMN_1740351	2940196	S	Homo sapiens KIAA0174 (KIAA0174), mRNA.	MGC117220
2750168	AP4M1	-1.76934	1.76934	-7.23385	3.87111e-08	4.49196e-07	NM_004722.3	9179	NP_004713.2	ILMN_1779512	2750168	S	Homo sapiens adaptor-related protein complex 4, mu 1 subunit (AP4M1), mRNA.	MU-4; MU-ARP2
730541	PCID2	-2.22556	2.22556	-7.22876	3.92539e-08	4.54877e-07	NM_018386.1	55795	NP_060856.1	ILMN_1788024	730541	S	Homo sapiens PCI domain containing 2 (PCID2), mRNA.	MGC16774; FLJ11305; F10; RP11-98F14.6
2120537	SPOCD1	-1.53105	1.53105	-7.22759	3.93801e-08	4.55691e-07	NM_144569.4	90853	NP_653170.3	ILMN_1784948	2120537	S	Homo sapiens SPOC domain containing 1 (SPOCD1), mRNA.	FLJ39908; FLJ25348; RP11-84A19.1
1010253	NT5C2	2.21914	2.21914	7.22712	3.94307e-08	4.55691e-07	NM_012229.2	22978	NP_036361.1	ILMN_1682165	1010253	S	Homo sapiens 5'-nucleotidase, cytosolic II (NT5C2), mRNA.	cN-II; NT5B; PNT5; GMP
1770196	RG9MTD3	-1.95773	1.95773	-7.22423	3.97449e-08	4.58703e-07	NM_144964.2	158234	NP_659401.2	ILMN_1782513	1770196	S	Homo sapiens RNA (guanine-9-) methyltransferase domain containing 3 (RG9MTD3), mRNA.	RP11-3J10.9; FLJ31455; bA3J10.9
4010278	KLRC4	-1.40919	1.40919	-7.22168	4.00231e-08	4.6129e-07	NM_013431.2	8302	NP_038459.1	ILMN_1719093	4010278	S	Homo sapiens killer cell lectin-like receptor subfamily C, member 4 (KLRC4), mRNA.	NKG2-F; FLJ78582; FLJ17759; NKG2F
6450424	NME3	-3.44245	3.44245	-7.21824	4.0403e-08	4.65042e-07	NM_002513.2	4832	NP_002504.2	ILMN_1669456	6450424	S	Homo sapiens non-metastatic cells 3, protein expressed in (NME3), mRNA.	NDPKC; NDPK-C; c371H6.2; KIAA0516; NM23-H3; DR-nm23
6450647	MRPS28	2.96306	2.96306	7.21583	4.06704e-08	4.67491e-07	NM_014018.2	28957	NP_054737.1	ILMN_1718424	6450647	S	Homo sapiens mitochondrial ribosomal protein S28 (MRPS28), nuclear gene encoding mitochondrial protein, mRNA.	FLJ22853; MRP-S35; MRP-S28; HSPC007; MRPS35
2570291	IFNGR2	-3.69534	3.69534	-7.2141	4.08639e-08	4.69085e-07	NM_005534.2	3460	NP_005525.2	ILMN_1764964	2570291	S	Homo sapiens interferon gamma receptor 2 (interferon gamma transducer 1) (IFNGR2), mRNA.	IFNGT1; IFGR2; AF-1
2350286	CDK2	-2.6383	2.6383	-7.20994	4.13328e-08	4.73636e-07	NM_001798.2	1017	NP_001789.2	ILMN_1653443	2350286	I	Homo sapiens cyclin-dependent kinase 2 (CDK2), transcript variant 1, mRNA.	p33(CDK2)
3610470	TROVE2	2.22445	2.22445	7.2096	4.13712e-08	4.73636e-07	NM_004600.4	6738	NP_004591.2	ILMN_1738909	3610470	S	Homo sapiens TROVE domain family, member 2 (TROVE2), transcript variant 2, mRNA.	SSA2; RO60
4920372	KBTBD2	-2.37359	2.37359	-7.20911	4.14266e-08	4.73636e-07	NM_015483.1	25948	NP_056298.1	ILMN_1784540	4920372	S	Homo sapiens kelch repeat and BTB (POZ) domain containing 2 (KBTBD2), mRNA.	BKLHD1
5220315	MBNL1	3.10249	3.10249	7.205	4.18969e-08	4.78374e-07	NM_207296.1	4154	NP_997179.1	ILMN_1807304	5220315	A	Homo sapiens muscleblind-like (Drosophila) (MBNL1), transcript variant 6, mRNA.	EXP42; KIAA0428; MBNL; EXP40; EXP; DKFZp686P06174; EXP35
630709	ELOF1	-2.13014	2.13014	-7.20412	4.19979e-08	4.78888e-07	NM_032377.3	84337	NP_115753.1	ILMN_1723185	630709	S	Homo sapiens elongation factor 1 homolog (S. cerevisiae) (ELOF1), mRNA.	ELF1
5340471	PIP3-E	2.40607	2.40607	7.20262	4.21705e-08	4.80215e-07	NM_015553.1	26034	NP_056368.1	ILMN_1796497	5340471	S	Homo sapiens phosphoinositide-binding protein PIP3-E (PIP3-E), mRNA.	IPCEF1; KIAA0403; RP3-402L9.2
6510445	ANKS3	-2.68136	2.68136	-7.19615	4.2926e-08	4.88169e-07	NM_133450.2	124401	NP_597707.1	ILMN_1751636	6510445	S	Homo sapiens ankyrin repeat and sterile alpha motif domain containing 3 (ANKS3), mRNA.	FLJ32345; FLJ32767; KIAA1977
830309	FAM104A	-2.34463	2.34463	-7.19519	4.30388e-08	4.88801e-07	NM_032837.1	84923	NP_116226.1	ILMN_1807201	830309	S	Homo sapiens family with sequence similarity 104, member A (FAM104A), mRNA.	FLJ14775
6040743	ZADH2	-4.2793	4.2793	-7.19428	4.31464e-08	4.89374e-07	NM_175907.3	284273	NP_787103.1	ILMN_1795063	6040743	S	Homo sapiens zinc binding alcohol dehydrogenase domain containing 2 (ZADH2), mRNA.	MGC45594
4730184	FAM82A2	2.35669	2.35669	7.19277	4.33254e-08	4.90754e-07	NM_018145.1	55177	NP_060615.1	ILMN_1727309	4730184	S	Homo sapiens family with sequence similarity 82, member A2 (FAM82A2), mRNA.	ptpip51; RMD3; hRMD-3; FLJ10579
6840156	GMDS	-3.5676	3.5676	-7.1859	4.41499e-08	4.98663e-07	NM_001500.2	2762	NP_001491.1	ILMN_1711227	6840156	S	Homo sapiens GDP-mannose 4,6-dehydratase (GMDS), mRNA.	GMD
3360626	PLAC8L1	-1.52983	1.52983	-7.18568	4.41774e-08	4.98663e-07	NM_001029869.1	153770	NP_001025040.1	ILMN_1655341	3360626	S	Homo sapiens PLAC8-like 1 (PLAC8L1), mRNA.
610091	FAM193A	-2.50885	2.50885	-7.18532	4.42207e-08	4.98663e-07	NM_003704.3	8603	NP_003695.3	ILMN_1651504	610091	S	Homo sapiens family with sequence similarity 193, member A (FAM193A), mRNA.	RES4-22
580598	ANKZF1	-2.56538	2.56538	-7.18502	4.42569e-08	4.98663e-07	NM_001042410.1	55139	NP_001035869.1	ILMN_1677487	580598	S	Homo sapiens ankyrin repeat and zinc finger domain containing 1 (ANKZF1), transcript variant 2, mRNA.	ZNF744; FLJ13144; FLJ10415
4590451	NAT15	2.23452	2.23452	7.18156	4.4679e-08	5.02756e-07	NM_001083601.1	79903	NP_001077070.1	ILMN_1813423	4590451	S	Homo sapiens N-acetyltransferase 15 (GCN5-related, putative) (NAT15), transcript variant 1, mRNA.	FLJ11693
1400246	RSF1	2.37929	2.37929	7.17795	4.5125e-08	5.06786e-07	NM_016578.3	51773	NP_057662.3	ILMN_1668834	1400246	S	Homo sapiens remodeling and spacing factor 1 (RSF1), mRNA.	HBXAP; p325; RSF-1; XAP8
4920382	VAC14	1.81793	1.81793	7.1777	4.51556e-08	5.06786e-07	NM_018052.3	55697	NP_060522.3	ILMN_1799024	4920382	I	Homo sapiens Vac14 homolog (S. cerevisiae) (VAC14), mRNA.	TAX1BP2; FLJ36622; MGC149816; TRX; ArPIKfyve; FLJ10305; MGC149815
6250576	MRPL21	2.48383	2.48383	7.17611	4.53535e-08	5.08339e-07	NM_181515.1	219927	NP_852616.1	ILMN_1744835	6250576	A	Homo sapiens mitochondrial ribosomal protein L21 (MRPL21), nuclear gene encoding mitochondrial protein, transcript variant 1, mRNA.	MGC62013
1430435	C3orf34	1.95531	1.95531	7.17531	4.54524e-08	5.08444e-07	NM_032898.2	84984	NP_116287.1	ILMN_1665217	1430435	A	Homo sapiens chromosome 3 open reading frame 34 (C3orf34), mRNA.	MGC14126
70070	GRINA	3.97186	3.97186	7.17491	4.55026e-08	5.08444e-07	NM_000837.1	2907	NP_000828.1	ILMN_1796490	70070	A	Homo sapiens glutamate receptor, ionotropic, N-methyl D-aspartate-associated protein 1 (glutamate binding) (GRINA), transcript variant 1, mRNA.	HNRGW; NMDARA1; TMBIM3; MGC99687
3520167	CD63	-2.4983	2.4983	-7.1746	4.55411e-08	5.08444e-07	NM_001040034.1	967	NP_001035123.1	ILMN_1753468	3520167	S	Homo sapiens CD63 molecule (CD63), transcript variant 2, mRNA.	TSPAN30; ME491; LAMP-3; MLA1; OMA81H
5340754	ZNF93	-1.59357	1.59357	-7.17259	4.57935e-08	5.10594e-07	NM_031218.2	81931	NP_112495.2	ILMN_1724158	5340754	A	Homo sapiens zinc finger protein 93 (ZNF93), mRNA.	ZNF505; HTF34; HPF34; TF34
5080255	CCDC70	-1.42192	1.42192	-7.17176	4.58983e-08	5.11096e-07	NM_031290.1	83446	NP_112580.1	ILMN_1749982	5080255	S	Homo sapiens coiled-coil domain containing 70 (CCDC70), mRNA.	DKFZP434K1172; FLJ25853
3830129	VASH2	4.96105	4.96105	7.1697	4.61582e-08	5.13322e-07	NM_024749.2	79805	NP_079025.2	ILMN_1692698	3830129	S	Homo sapiens vasohibin 2 (VASH2), mRNA.	RP11-275G3.1; FLJ12505
130326	GAR1	4.30719	4.30719	7.16553	4.66906e-08	5.18569e-07	NM_018983.3	54433	NP_061856.1	ILMN_1708954	130326	I	Homo sapiens GAR1 ribonucleoprotein homolog (yeast) (GAR1), transcript variant 1, mRNA.	GAR1
5900360	C17orf75	-1.94574	1.94574	-7.16426	4.68529e-08	5.19697e-07	NM_022344.2	64149	NP_071739.2	ILMN_1797155	5900360	S	Homo sapiens chromosome 17 open reading frame 75 (C17orf75), mRNA.	NJMU-R1
2340598	ANKRD54	-3.08607	3.08607	-7.16264	4.70627e-08	5.21348e-07	NM_138797.1	129138	NP_620152.1	ILMN_1766309	2340598	S	Homo sapiens ankyrin repeat domain 54 (ANKRD54), mRNA.
3190609	SBNO2	2.65936	2.65936	7.15594	4.79367e-08	5.30343e-07	NM_014963.2	22904	NP_055778.2	ILMN_1808811	3190609	S	Homo sapiens strawberry notch homolog 2 (Drosophila) (SBNO2), transcript variant 1, mRNA.	SNO; FLJ00173; STNO; KIAA0963
650563	FAHD1	2.31531	2.31531	7.15266	4.83712e-08	5.34458e-07	NM_001018104.1	81889	NP_001018114.1	ILMN_1701457	650563	A	Homo sapiens fumarylacetoacetate hydrolase domain containing 1 (FAHD1), nuclear gene encoding mitochondrial protein, transcript variant 1, mRNA.	YISKL; C16orf36; DKFZp566J2046; MGC74876
1410598	VRK3	2.06881	2.06881	7.1509	4.86055e-08	5.36354e-07	NM_016440.3	51231	NP_057524.3	ILMN_1805535	1410598	I	Homo sapiens vaccinia related kinase 3 (VRK3), transcript variant 1, mRNA.
6180168	NCF4	1.90165	1.90165	7.15	4.87252e-08	5.36982e-07	NM_013416.2	4689	NP_038202.1	ILMN_1757361	6180168	I	Homo sapiens neutrophil cytosolic factor 4, 40kDa (NCF4), transcript variant 2, mRNA.	SH3PXD4; P40PHOX; MGC3810; NCF
520196	GNL2	1.96057	1.96057	7.14793	4.90037e-08	5.39356e-07	NM_013285.1	29889	NP_037417.1	ILMN_1761113	520196	S	Homo sapiens guanine nucleotide binding protein-like 2 (nucleolar) (GNL2), mRNA.	dJ423B22.6; Ngp-1; FLJ40906; NGP1; HUMAUANTIG
5220435	HIRA	1.83799	1.83799	7.14621	4.92354e-08	5.40172e-07	NM_003325.3	7290	NP_003316.3	ILMN_1813664	5220435	S	Homo sapiens HIR histone cell cycle regulation defective homolog A (S. cerevisiae) (HIRA), mRNA.	TUP1; TUPLE1; DGCR1
2690369	ACPT	-2.00926	2.00926	-7.14565	4.93118e-08	5.40172e-07	NM_033068.2	93650	NP_149059.1	ILMN_1728331	2690369	A	Homo sapiens acid phosphatase, testicular (ACPT), mRNA.
2970288	ADCY2	-1.48328	1.48328	-7.14563	4.93145e-08	5.40172e-07	NM_020546.2	108	NP_065433.2	ILMN_1810691	2970288	S	Homo sapiens adenylate cyclase 2 (brain) (ADCY2), mRNA.	KIAA1060; FLJ16822; HBAC2; FLJ45092; MGC133314
2120544	IMP3	-2.60711	2.60711	-7.14551	4.93305e-08	5.40172e-07	NM_018285.2	55272	NP_060755.1	ILMN_1733696	2120544	S	Homo sapiens IMP3, U3 small nucleolar ribonucleoprotein, homolog (yeast) (IMP3), mRNA.	BRMS2; MRPS4; C15orf12; FLJ10968; DKFZp586L0118
1170707	CFL2	1.73369	1.73369	7.14139	4.98921e-08	5.45623e-07	NM_138638.1	1073	NP_619579.1	ILMN_1707356	1170707	I	Homo sapiens cofilin 2 (muscle) (CFL2), transcript variant 2, mRNA.	NEM7
4590424	PDCD2L	1.85382	1.85382	7.13642	5.05786e-08	5.52425e-07	NM_032346.1	84306	NP_115722.1	ILMN_1706149	4590424	S	Homo sapiens programmed cell death 2-like (PDCD2L), mRNA.	MGC13096
6110725	SSX9	-1.99368	1.99368	-7.13249	5.11296e-08	5.5773e-07	NM_174962.2	280660	NP_777622.1	ILMN_1771397	6110725	I	Homo sapiens synovial sarcoma, X breakpoint 9 (SSX9), mRNA.
2060465	UBE2E1	3.3489	3.3489	7.13177	5.12301e-08	5.58115e-07	NM_182666.1	7324	NP_872607.1	ILMN_1806778	2060465	A	Homo sapiens ubiquitin-conjugating enzyme E2E 1 (UBC4/5 homolog, yeast) (UBE2E1), transcript variant 2, mRNA.	UBCH6
4640639	KHNYN	-2.2933	2.2933	-7.12525	5.21575e-08	5.67495e-07	NM_015299.2	23351	NP_056114.1	ILMN_1654392	4640639	S	Homo sapiens KH and NYN domain containing (KHNYN), mRNA.
4230431	CEBPG	-1.95841	1.95841	-7.11746	5.32872e-08	5.78599e-07	NM_001806.2	1054	NP_001797.1	ILMN_1716766	4230431	S	Homo sapiens CCAAT/enhancer binding protein (C/EBP), gamma (CEBPG), mRNA.	GPE1BP; IG/EBP-1
5390561	UNC50	-2.89621	2.89621	-7.11728	5.33134e-08	5.78599e-07	NM_014044.4	25972	NP_054763.2	ILMN_1766981	5390561	S	Homo sapiens unc-50 homolog (C. elegans) (UNC50), mRNA.	GMH1; DKFZp564G0222; HSD23; hGMH1p; UNCL; URP
1450370	DCP1A	2.57286	2.57286	7.11467	5.36981e-08	5.82036e-07	NM_018403.4	55802	NP_060873.3	ILMN_1809285	1450370	S	Homo sapiens DCP1 decapping enzyme homolog A (S. cerevisiae) (DCP1A), mRNA.	Nbla00360; FLJ21691; SMIF; SMAD4IP1; HSA275986
5900187	HUS1B	-1.66974	1.66974	-7.11272	5.39872e-08	5.83807e-07	NM_148959.3	135458	NP_683762.2	ILMN_1706410	5900187	S	Homo sapiens HUS1 checkpoint homolog b (S. pombe) (HUS1B), mRNA.	RP11-532F6.1; MGC126748; MGC126746
3870520	VAMP4	1.98412	1.98412	7.11265	5.39981e-08	5.83807e-07	NM_003762.3	8674	NP_003753.2	ILMN_1804676	3870520	A	Homo sapiens vesicle-associated membrane protein 4 (VAMP4), mRNA.	VAMP24
5910291	RASL11A	1.44671	1.44671	7.11076	5.42795e-08	5.86109e-07	NM_206827.1	387496	NP_996563.1	ILMN_1651902	5910291	S	Homo sapiens RAS-like, family 11, member A (RASL11A), mRNA.
1820088	FAM19A4	-1.49688	1.49688	-7.10633	5.4945e-08	5.92547e-07	NM_001005527.1	151647	NP_001005527.1	ILMN_1658710	1820088	A	Homo sapiens family with sequence similarity 19 (chemokine (C-C motif)-like), member A4 (FAM19A4), transcript variant 2, mRNA.	FLJ25161; TAFA-4; TAFA4
3130133	C15orf40	-2.2668	2.2668	-7.10421	5.52673e-08	5.95272e-07	NM_144597.1	123207	NP_653198.1	ILMN_1660585	3130133	S	Homo sapiens chromosome 15 open reading frame 40 (C15orf40), mRNA.	MGC29937
3060487	PSMC1	-1.69023	1.69023	-7.09323	5.69636e-08	6.12771e-07	NM_002802.2	5700	NP_002793.2	ILMN_1736353	3060487	S	Homo sapiens proteasome (prosome, macropain) 26S subunit, ATPase, 1 (PSMC1), mRNA.	MGC24583; P26S4; p56; S4; MGC8541
6590601	GUCA1C	-1.45858	1.45858	-7.08833	5.77375e-08	6.20316e-07	NM_005459.2	9626	NP_005450.2	ILMN_1787360	6590601	S	Homo sapiens guanylate cyclase activator 1C (GUCA1C), mRNA.	MGC120158; GCAP3; MGC120159
1770048	STRN4	1.79699	1.79699	7.08719	5.79192e-08	6.21487e-07	NM_001039877.1	29888	NP_001034966.1	ILMN_1696190	1770048	S	Homo sapiens striatin, calmodulin binding protein 4 (STRN4), transcript variant 2, mRNA.	ZIN; zinedin; FLJ35594
2970470	KCNQ2	-1.55431	1.55431	-7.07837	5.93449e-08	6.35987e-07	NM_172107.2	3785	NP_742105.1	ILMN_1703500	2970470	I	Homo sapiens potassium voltage-gated channel, KQT-like subfamily, member 2 (KCNQ2), transcript variant 1, mRNA.	KVEBN1; KV7.2; ENB1; BFNC; EBN; KCNA11; HNSPC; EBN1
2810040	TIPRL	3.39222	3.39222	7.0687	6.0947e-08	6.52338e-07	NM_152902.3	261726	NP_690866.1	ILMN_1781457	2810040	A	Homo sapiens TIP41, TOR signaling pathway regulator-like (S. cerevisiae) (TIPRL), transcript variant 1, mRNA.	RP1-69E11.1; MGC3794; dJ69E11.3; TIP; TIP41
5700689	CEP250	-1.637	1.637	-7.06776	6.11066e-08	6.5323e-07	NM_007186.2	11190	NP_009117.2	ILMN_1799011	5700689	S	Homo sapiens centrosomal protein 250kDa (CEP250), mRNA.	CEP2; C-NAP1; MGC88542
2640195	LRRC15	1.81924	1.81924	7.06655	6.13102e-08	6.54588e-07	NM_130830.2	131578	NP_570843.1	ILMN_1709717	2640195	S	Homo sapiens leucine rich repeat containing 15 (LRRC15), mRNA.	LIB
3930154	H2AFY	2.82758	2.82758	7.06555	6.14796e-08	6.55578e-07	NM_138609.2	9555	NP_613075.1	ILMN_1674034	3930154	I	Homo sapiens H2A histone family, member Y (H2AFY), transcript variant 1, mRNA.	H2A.y; H2A/y; H2AF12M; MACROH2A1.1; mH2A1; macroH2A1.2; H2AFJ
2970687	NUDT13	-1.63816	1.63816	-7.06114	6.22314e-08	6.62768e-07	NM_015901.4	25961	NP_056985.3	ILMN_1680420	2970687	S	Homo sapiens nudix (nucleoside diphosphate linked moiety X)-type motif 13 (NUDT13), mRNA.
6100050	NECAP2	-2.34836	2.34836	-7.05256	6.37228e-08	6.77807e-07	NM_018090.3	55707	NP_060560.1	ILMN_1749011	6100050	S	Homo sapiens NECAP endocytosis associated 2 (NECAP2), mRNA.	FLJ10420; RP4-798A10.1
1820133	DDX31	-2.47515	2.47515	-7.04924	6.43084e-08	6.81362e-07	NM_022779.7	64794	NP_073616.6	ILMN_1781721	1820133	I	Homo sapiens DEAD (Asp-Glu-Ala-Asp) box polypeptide 31 (DDX31), transcript variant 1, mRNA.	helicain B; helicain C; FLJ13633; FLJ14578; helicain A; FLJ23349
7150367	WDR91	-2.85667	2.85667	-7.04892	6.4366e-08	6.81362e-07	NM_014149.2	29062	NP_054868.2	ILMN_1652223	7150367	S	Homo sapiens WD repeat domain 91 (WDR91), mRNA.	HSPC049
7570068	EP300	2.71417	2.71417	7.04889	6.43715e-08	6.81362e-07	NM_001429.2	2033	NP_001420.2	ILMN_1744665	7570068	S	Homo sapiens E1A binding protein p300 (EP300), mRNA.	p300; KAT3B
2710114	GNB1	2.46633	2.46633	7.04886	6.43757e-08	6.81362e-07	NM_002074.2	2782	NP_002065.1	ILMN_1760320	2710114	S	Homo sapiens guanine nucleotide binding protein (G protein), beta polypeptide 1 (GNB1), mRNA.
4730168	SARS2	2.30642	2.30642	7.04707	6.46953e-08	6.83899e-07	NM_017827.2	54938	NP_060297.1	ILMN_1655684	4730168	S	Homo sapiens seryl-tRNA synthetase 2, mitochondrial (SARS2), nuclear gene encoding mitochondrial protein, mRNA.	SERS; SARSM; FLJ20450; mtSerRS; SYS; SerRSmt; SARS
830176	C2orf18	1.95753	1.95753	7.03997	6.5975e-08	6.96566e-07	NM_017877.3	54978	NP_060347.2	ILMN_1812688	830176	S	Homo sapiens chromosome 2 open reading frame 18 (C2orf18), mRNA.	FLJ20555
3310523	ZNF696	-2.4341	2.4341	-7.03849	6.62443e-08	6.98546e-07	NM_030895.1	79943	NP_112157.1	ILMN_1712517	3310523	S	Homo sapiens zinc finger protein 696 (ZNF696), mRNA.	FLJ14129
4150592	DEFB121	1.88315	1.88315	7.03795	6.63435e-08	6.98731e-07	NM_001011878.1	245934	NP_001011878.1	ILMN_1677178	4150592	S	Homo sapiens defensin, beta 121 (DEFB121), mRNA.	ESC42-RELC; DEFB-21
6110601	ERG	-1.68677	1.68677	-7.0305	6.77218e-08	7.1237e-07	NM_182918.2	2078	NP_891548.1	ILMN_1727426	6110601	A	Homo sapiens v-ets erythroblastosis virus E26 oncogene homolog (avian) (ERG), transcript variant 1, mRNA.	erg-3; p55
3800671	CTNNB1	2.94686	2.94686	7.02547	6.86703e-08	7.2146e-07	NM_001098209.1	1499	NP_001091679.1	ILMN_1757350	3800671	A	Homo sapiens catenin (cadherin-associated protein), beta 1, 88kDa (CTNNB1), transcript variant 2, mRNA.	CTNNB; FLJ25606; FLJ37923; DKFZp686D02253
2480546	GJA4	1.4317	1.4317	7.024	6.89499e-08	7.23509e-07	NM_002060.2	2701	NP_002051.2	ILMN_1671106	2480546	S	Homo sapiens gap junction protein, alpha 4, 37kDa (GJA4), mRNA.	CX37
2970669	AP4S1	-1.44766	1.44766	-7.02264	6.92089e-08	7.24721e-07	NM_007077.2	11154	NP_009008.2	ILMN_1760466	2970669	S	Homo sapiens adaptor-related protein complex 4, sigma 1 subunit (AP4S1), mRNA.	CLA20; CLAPS4; FLJ32366; AP47B
270348	CHST10	-1.92488	1.92488	-7.02231	6.92712e-08	7.24721e-07	NM_004854.3	9486	NP_004845.1	ILMN_1736828	270348	S	Homo sapiens carbohydrate sulfotransferase 10 (CHST10), mRNA.	HNK1ST; HNK-1ST; MGC17148
610563	HOXA6	1.71827	1.71827	7.02206	6.93196e-08	7.24721e-07	NM_024014.2	3203	NP_076919.1	ILMN_1815570	610563	S	Homo sapiens homeobox A6 (HOXA6), mRNA.	HOX1B; HOX1.2; HOX1
3420300	EEF2K	-3.26652	3.26652	-7.01973	6.9768e-08	7.28517e-07	NM_013302.3	29904	NP_037434.1	ILMN_1789171	3420300	S	Homo sapiens eukaryotic elongation factor-2 kinase (EEF2K), mRNA.	MGC45041; HSU93850; eEF-2K
6280504	LOC100008589	5.07848	5.07848	7.01569	7.05505e-08	7.3579e-07	NR_003287.1	100008589		ILMN_1733559	6280504	I	Homo sapiens 28S ribosomal RNA (LOC100008589), non-coding RNA.
650528	ZNF772	-1.65126	1.65126	-7.01441	7.08001e-08	7.37494e-07	NM_001024596.1	400720	NP_001019767.1	ILMN_1738124	650528	S	Homo sapiens zinc finger protein 772 (ZNF772), mRNA.	DKFZp686I1569
4860379	C5orf21	-2.00093	2.00093	-7.00798	7.20683e-08	7.497e-07	NM_032042.3	83989	NP_114431.2	ILMN_1654542	4860379	S	Homo sapiens chromosome 5 open reading frame 21 (C5orf21), mRNA.	DKFZP564D172
4260722	TPRG1L	-4.23503	4.23503	-7.00759	7.21473e-08	7.497e-07	NM_182752.3	127262	NP_877429.2	ILMN_1727479	4260722	S	Homo sapiens tumor protein p63 regulated 1-like (TPRG1L), mRNA.	RP11-46F15.3; FLJ21811
1050386	SMUG1	-2.38993	2.38993	-7.00713	7.2238e-08	7.49732e-07	NM_014311.1	23583	NP_055126.1	ILMN_1804642	1050386	S	Homo sapiens single-strand-selective monofunctional uracil-DNA glycosylase 1 (SMUG1), mRNA.	UNG3; MGC104370; HMUDG; FDG
6590754	MAGEB3	-1.45592	1.45592	-7.00237	7.31961e-08	7.58755e-07	NM_002365.3	4114	NP_002356.2	ILMN_1785114	6590754	S	Homo sapiens melanoma antigen family B, 3 (MAGEB3), mRNA.
5360670	PLAU	-7.31764	7.31764	-7.00166	7.33382e-08	7.59308e-07	NM_002658.2	5328	NP_002649.1	ILMN_1656057	5360670	S	Homo sapiens plasminogen activator, urokinase (PLAU), mRNA.	UPA; URK; u-PA; ATF
7610468	EXOSC10	2.51923	2.51923	6.99467	7.47706e-08	7.73202e-07	NM_001001998.1	5394	NP_001001998.1	ILMN_1711189	7610468	I	Homo sapiens exosome component 10 (EXOSC10), transcript variant 1, mRNA.	PMSCL2; PMSCL; RRP6; p4; Rrp6p; p2; PM-Scl; PM/Scl-100; p3
4040242	FAM89A	-1.92019	1.92019	-6.99344	7.50256e-08	7.74308e-07	NM_198552.1	375061	NP_940954.1	ILMN_1652677	4040242	A	Homo sapiens family with sequence similarity 89, member A (FAM89A), mRNA.	RP11-423F24.2; C1orf153; MGC15887
4230070	FBXO4	1.52886	1.52886	6.99328	7.50587e-08	7.74308e-07	NM_033484.1	26272	NP_277019.1	ILMN_1755811	4230070	A	Homo sapiens F-box protein 4 (FBXO4), transcript variant 2, mRNA.	DKFZp547N213; FBX4; FLJ10141
510228	IDH3B	-2.13322	2.13322	-6.99082	7.55702e-08	7.78646e-07	NM_174856.1	3420	NP_777281.1	ILMN_1721669	510228	A	Homo sapiens isocitrate dehydrogenase 3 (NAD+) beta (IDH3B), nuclear gene encoding mitochondrial protein, transcript variant 3, mRNA.	FLJ11043; H-IDHB; MGC903
2320053	SAP30L	2.89896	2.89896	6.98997	7.57484e-08	7.79543e-07	NM_024632.4	79685	NP_078908.1	ILMN_1757781	2320053	S	Homo sapiens SAP30-like (SAP30L), mRNA.	FLJ11526; NS4ATP2
4200041	RDH16	-1.74743	1.74743	-6.98618	7.65463e-08	7.86808e-07	NM_003708.3	8608	NP_003699.3	ILMN_1810000	4200041	S	Homo sapiens retinol dehydrogenase 16 (all-trans) (RDH16), mRNA.	RODH-4
3850064	PLCXD1	-3.75529	3.75529	-6.98483	7.68318e-08	7.88795e-07	NM_018390.2	55344	NP_060860.1	ILMN_1747451	3850064	S	Homo sapiens phosphatidylinositol-specific phospholipase C, X domain containing 1 (PLCXD1), mRNA.	LL0XNC01-136G2.1; FLJ11323
510736	MMP2	-1.48513	1.48513	-6.98343	7.71298e-08	7.90905e-07	NM_004530.2	4313	NP_004521.1	ILMN_1762106	510736	S	Homo sapiens matrix metallopeptidase 2 (gelatinase A, 72kDa gelatinase, 72kDa type IV collagenase) (MMP2), mRNA.	TBE-1; CLG4A; CLG4; MMP-II; MONA
60408	NFRKB	1.43405	1.43405	6.98021	7.7821e-08	7.97036e-07	NM_006165.2	4798	NP_006156.2	ILMN_1718990	60408	S	Homo sapiens nuclear factor related to kappaB binding protein (NFRKB), mRNA.	DKFZp547B2013
450452	DPYS	1.51664	1.51664	6.97331	7.93206e-08	8.11423e-07	NM_001385.1	1807	NP_001376.1	ILMN_1749324	450452	S	Homo sapiens dihydropyrimidinase (DPYS), mRNA.	DHPase; DHP
2100722	VAMP4	2.53811	2.53811	6.97209	7.95882e-08	8.13188e-07	NM_003762.3	8674	NP_003753.2	ILMN_1761363	2100722	I	Homo sapiens vesicle-associated membrane protein 4 (VAMP4), mRNA.	VAMP24
70112	SCML2	1.64969	1.64969	6.97114	7.97981e-08	8.1436e-07	NM_006089.1	10389	NP_006080.1	ILMN_1698191	70112	S	Homo sapiens sex comb on midleg-like 2 (Drosophila) (SCML2), mRNA.
1440451	EXOSC2	-2.26748	2.26748	-6.97053	7.99327e-08	8.14761e-07	NM_014285.4	23404	NP_055100.2	ILMN_1697736	1440451	S	Homo sapiens exosome component 2 (EXOSC2), mRNA.	p7; RRP4; hRrp4p; Rrp4p
2320093	PIGY	2.3626	2.3626	6.96783	8.05331e-08	8.19266e-07	NM_001042616.1	84992	NP_001036081.1	ILMN_1672366	2320093	S	Homo sapiens phosphatidylinositol glycan anchor biosynthesis, class Y (PIGY), transcript variant 2, mRNA.	PIG-Y; MGC14156
870553	ZNF775	-5.62786	5.62786	-6.96768	8.05662e-08	8.19266e-07	NM_173680.3	285971	NP_775951.2	ILMN_1691702	870553	S	Homo sapiens zinc finger protein 775 (ZNF775), mRNA.	MGC33584
3940672	STAM2	1.94076	1.94076	6.9665	8.08291e-08	8.20962e-07	NM_005843.3	10254	NP_005834.3	ILMN_1781135	3940672	S	Homo sapiens signal transducing adaptor molecule (SH3 domain and ITAM motif) 2 (STAM2), mRNA.	STAM2B; DKFZp564C047; STAM2A; Hbp
3130450	ADK	1.92157	1.92157	6.96279	8.16643e-08	8.28462e-07	NM_006721.2	132	NP_006712.2	ILMN_1768062	3130450	I	Homo sapiens adenosine kinase (ADK), transcript variant ADK-long, mRNA.	AK
2510204	WIBG	-3.66796	3.66796	-6.95857	8.26239e-08	8.37203e-07	NM_032345.1	84305	NP_115721.1	ILMN_1751431	2510204	S	Homo sapiens within bgcn homolog (Drosophila) (WIBG), mRNA.	MGC13064; PYM
5340692	STRBP	2.2414	2.2414	6.95472	8.35099e-08	8.45179e-07	NM_018387.2	55342	NP_060857.2	ILMN_1808783	5340692	S	Homo sapiens spermatid perinuclear RNA binding protein (STRBP), mRNA.	DKFZp434N214; FLJ14223; SPNR; FLJ14984; MGC21529; MGC3405; FLJ11307
50528	FEZF1	1.40062	1.40062	6.95395	8.36881e-08	8.45982e-07	NM_001024613.1	389549	NP_001019784.1	ILMN_1813585	50528	S	Homo sapiens FEZ family zinc finger 1 (FEZF1), mRNA.	ZNF312B
2650280	OAZ3	-1.49974	1.49974	-6.95195	8.41512e-08	8.49659e-07	NM_016178.1	51686	NP_057262.1	ILMN_1681892	2650280	S	Homo sapiens ornithine decarboxylase antizyme 3 (OAZ3), mRNA.	TISP15; OAZ-t
3780619	TMEM14A	-3.07761	3.07761	-6.95123	8.43194e-08	8.50223e-07	NM_014051.3	28978	NP_054770.1	ILMN_1785191	3780619	S	Homo sapiens transmembrane protein 14A (TMEM14A), mRNA.	C6orf73; PTD011
7040315	STX16	-2.66601	2.66601	-6.95086	8.44059e-08	8.50223e-07	NM_001001433.1	8675	NP_001001433.1	ILMN_1741942	7040315	A	Homo sapiens syntaxin 16 (STX16), transcript variant 1, mRNA.	SYN16; hsyn16; MGC90328
7050523	API5	2.68011	2.68011	6.9403	8.69128e-08	8.74445e-07	NM_006595.2	8539	NP_006586.1	ILMN_1815051	7050523	S	Homo sapiens apoptosis inhibitor 5 (API5), mRNA.	AAC-11; AAC11; API5L1
5090068	STX5	2.87762	2.87762	6.93728	8.7643e-08	8.80755e-07	NM_003164.3	6811	NP_003155.2	ILMN_1749345	5090068	I	Homo sapiens syntaxin 5 (STX5), mRNA.	STX5A; SED5
6580112	CACNG2	1.48139	1.48139	6.92933	8.95953e-08	8.99318e-07	NM_006078.2	10369	NP_006069.1	ILMN_1769492	6580112	S	Homo sapiens calcium channel, voltage-dependent, gamma subunit 2 (CACNG2), mRNA.	MGC138502; MGC138504
360021	EPGN	-2.12483	2.12483	-6.92439	9.08295e-08	9.10637e-07	NM_001013442.1	255324	NP_001013460.1	ILMN_1815313	360021	S	Homo sapiens epithelial mitogen homolog (mouse) (EPGN), mRNA.	ALGV3072; EPG; PRO9904; epigen; FLJ75542
2450270	PSORS1C1	-1.43135	1.43135	-6.91948	9.2073e-08	9.22024e-07	NM_014068.1	170679	NP_054787.1	ILMN_1799669	2450270	S	Homo sapiens psoriasis susceptibility 1 candidate 1 (PSORS1C1), mRNA.	C6orf16; SEEK1; MGC132530
3180035	COL25A1	1.6489	1.6489	6.90906	9.47721e-08	9.47943e-07	NM_032518.2	84570	NP_115907.2	ILMN_1791112	3180035	I	Homo sapiens collagen, type XXV, alpha 1 (COL25A1), transcript variant 2, mRNA.	CLAC
2070450	PDE8A	-1.89595	1.89595	-6.90816	9.50096e-08	9.49208e-07	NM_173454.1	5151	NP_775656.1	ILMN_1699767	2070450	A	Homo sapiens phosphodiesterase 8A (PDE8A), transcript variant 2, mRNA.	HsT19550; FLJ16150
6860278	NINJ2	-2.94484	2.94484	-6.90193	9.66653e-08	9.64622e-07	NM_016533.4	4815	NP_057617.2	ILMN_1731745	6860278	S	Homo sapiens ninjurin 2 (NINJ2), mRNA.
1070025	ATPIF1	-4.58208	4.58208	-6.89981	9.72355e-08	9.69182e-07	NM_178191.1	93974	NP_835498.1	ILMN_1727332	1070025	A	Homo sapiens ATPase inhibitory factor 1 (ATPIF1), nuclear gene encoding mitochondrial protein, transcript variant 3, mRNA.	ATPIP; ATPI; MGC8898; MGC1167; IP
2600288	GOSR2	2.93393	2.93393	6.89937	9.7355e-08	9.69243e-07	NM_004287.3	9570	NP_004278.2	ILMN_1656293	2600288	A	Homo sapiens golgi SNAP receptor complex member 2 (GOSR2), transcript variant A, mRNA.	GS27; MEMBRIN; Bos1
3460187	UAP1	3.33203	3.33203	6.89833	9.7638e-08	9.70931e-07	NM_003115.3	6675	NP_003106.2	ILMN_1742461	3460187	S	Homo sapiens UDP-N-acteylglucosamine pyrophosphorylase 1 (UAP1), mRNA.	AGX1; AgX; SPAG2
1510414	MGRN1	3.59153	3.59153	6.89743	9.78811e-08	9.72218e-07	NM_015246.1	23295	NP_056061.1	ILMN_1745697	1510414	S	Homo sapiens mahogunin, ring finger 1 (MGRN1), mRNA.	CD41B; RNF156; KIAA0544; GP2B; ITGA2B
6130646	RET	1.68616	1.68616	6.89306	9.9075e-08	9.82934e-07	NM_020975.4	5979	NP_066124.1	ILMN_1706301	6130646	A	Homo sapiens ret proto-oncogene (RET), transcript variant 2, mRNA.	RET51; CDHF12; RET-ELE1; HSCR1; MEN2A; PTC; MTC1; MEN2B
5700538	PSEN1	2.06864	2.06864	6.89008	9.98975e-08	9.89946e-07	NM_000021.2	5663	NP_000012.1	ILMN_1796669	5700538	A	Homo sapiens presenilin 1 (Alzheimer disease 3) (PSEN1), mRNA.	PS1; AD3; FAD; S182
2000474	IL21R	1.57944	1.57944	6.88061	1.02558e-07	1.01514e-06	NM_181079.1	50615	NP_851565.1	ILMN_1661687	2000474	I	Homo sapiens interleukin 21 receptor (IL21R), transcript variant 3, mRNA.	NILR; MGC10967
5390056	RIOK1	3.44182	3.44182	6.87501	1.04166e-07	1.02979e-06	NM_031480.2	83732	NP_113668.2	ILMN_1652487	5390056	I	Homo sapiens RIO kinase 1 (yeast) (RIOK1), transcript variant 1, mRNA.	FLJ30006; MGC12903; AD034; bA288G3.1
3140022	ZSCAN2	-2.41156	2.41156	-6.87462	1.0428e-07	1.02979e-06	NM_181877.3	54993	NP_870992.2	ILMN_1726512	3140022	I	Homo sapiens zinc finger and SCAN domain containing 2 (ZSCAN2), transcript variant 1, mRNA.	FLJ20595; ZFP29
3610022	FANCD2	-2.09979	2.09979	-6.86715	1.06464e-07	1.05015e-06	NM_033084.3	2177	NP_149075.2	ILMN_1657634	3610022	I	Homo sapiens Fanconi anemia, complementation group D2 (FANCD2), transcript variant 1, mRNA.	FACD; FA-D2; FA4; FANCD; DKFZp762A223; FLJ23826; FAD2; FAD
6020491	SNRPB2	1.84702	1.84702	6.86639	1.06689e-07	1.05095e-06	NM_198220.1	6629	NP_937863.1	ILMN_1690706	6020491	A	Homo sapiens small nuclear ribonucleoprotein polypeptide B'' (SNRPB2), transcript variant 2, mRNA.	MGC45309; MGC24807
4730605	AURKA	-2.52828	2.52828	-6.86605	1.06791e-07	1.05095e-06	NM_198436.1	6790	NP_940838.1	ILMN_1680955	4730605	A	Homo sapiens aurora kinase A (AURKA), transcript variant 5, mRNA.	STK15; STK7; AURA; AIK; BTAK; AURORA2; ARK1; MGC34538; STK6
3610519	OFD1	3.85652	3.85652	6.86244	1.07866e-07	1.06031e-06	NM_003611.1	8481	NP_003602.1	ILMN_1785266	3610519	S	Homo sapiens oral-facial-digital syndrome 1 (OFD1), mRNA.	MGC117040; CXorf5; MGC117039; SGBS2; 71-7A
5960528	FAM108B1	-1.55284	1.55284	-6.85388	1.10464e-07	1.0846e-06	NM_016014.2	51104	NP_057098.2	ILMN_1668336	5960528	I	Homo sapiens family with sequence similarity 108, member B1 (FAM108B1), transcript variant 1, mRNA.	CGI-67; RP11-409O11.2; C9orf77
2850349	CRSP6	-1.61786	1.61786	-6.85233	1.10939e-07	1.08801e-06	NM_004268.3	9440	NP_004259.3	ILMN_1730329	2850349	S	Homo sapiens cofactor required for Sp1 transcriptional activation, subunit 6, 77kDa (CRSP6), mRNA.	MED17; CRSP77; FLJ10812; DRIP80; TRAP80
6510170	IFIT3	17.0075	17.0075	6.85169	1.11138e-07	1.08872e-06	NM_001031683.1	3437	NP_001026853.1	ILMN_1664543	6510170	I	Homo sapiens interferon-induced protein with tetratricopeptide repeats 3 (IFIT3), mRNA.	IRG2; RIG-G; IFI60; ISG60; IFIT4; GARG-49; CIG-49
7510059	C7orf45	-1.39597	1.39597	-6.8466	1.12721e-07	1.10296e-06	NM_145268.2	136263	NP_660311.1	ILMN_1809612	7510059	S	Homo sapiens chromosome 7 open reading frame 45 (C7orf45), mRNA.	FLJ40316
4180161	AFAR3	-1.42999	1.42999	-6.8327	1.17162e-07	1.14274e-06	NM_201252.1	246181	NP_957704.1	ILMN_1702696	4180161	S	Homo sapiens aflatoxin B1 aldehyde reductase 3 (AFAR3), mRNA.	AKR7A4
430181	SEMA3B	-1.57475	1.57475	-6.83269	1.17164e-07	1.14274e-06	NM_001005914.1	7869	NP_001005914.1	ILMN_1653501	430181	A	Homo sapiens sema domain, immunoglobulin domain (Ig), short basic domain, secreted, (semaphorin) 3B (SEMA3B), transcript variant 2, mRNA.	SEMAA; SemA; FLJ34863; SEMA5; semaV; LUCA-1
4180619	TIMM17A	-1.7095	1.7095	-6.83262	1.17187e-07	1.14274e-06	NM_006335.1	10440	NP_006326.1	ILMN_1656798	4180619	S	Homo sapiens translocase of inner mitochondrial membrane 17 homolog A (yeast) (TIMM17A), nuclear gene encoding mitochondrial protein, mRNA.	TIM17A; TIM17
670500	CKAP5	1.60916	1.60916	6.83063	1.17839e-07	1.14779e-06	NM_001008938.1	9793	NP_001008938.1	ILMN_1716336	670500	I	Homo sapiens cytoskeleton associated protein 5 (CKAP5), transcript variant 1, mRNA.	KIAA0097; TOGp; FLJ35359; TOG; ch-TOG
5420093	C22orf26	-1.38908	1.38908	-6.82822	1.18633e-07	1.15421e-06	NM_018280.2	55267	NP_060750.1	ILMN_1673743	5420093	S	Homo sapiens chromosome 22 open reading frame 26 (C22orf26), mRNA.	FLJ10945
6960754	FLVCR1	1.84395	1.84395	6.81876	1.21796e-07	1.18364e-06	NM_014053.1	28982	NP_054772.1	ILMN_1661596	6960754	S	Homo sapiens feline leukemia virus subgroup C cellular receptor 1 (FLVCR1), mRNA.	FLVCR1; FLVCR
1710754	SLC25A14	-2.45177	2.45177	-6.80812	1.25457e-07	1.21783e-06	NM_003951.2	9016	NP_003942.1	ILMN_1743770	1710754	A	Homo sapiens solute carrier family 25 (mitochondrial carrier, brain), member 14 (SLC25A14), nuclear gene encoding mitochondrial protein, transcript variant long, mRNA.	MGC149543; UCP5; BMCP1
2230491	NHP2L1	-2.08449	2.08449	-6.80635	1.26074e-07	1.22243e-06	NM_001003796.1	4809	NP_001003796.1	ILMN_1763460	2230491	A	Homo sapiens NHP2 non-histone chromosome protein 2-like 1 (S. cerevisiae) (NHP2L1), transcript variant 2, mRNA.	OTK27; SNU13; NHPX
5490068	MCOLN2	3.25515	3.25515	6.80287	1.27302e-07	1.23294e-06	NM_153259.2	255231	NP_694991.2	ILMN_1660462	5490068	S	Homo sapiens mucolipin 2 (MCOLN2), mRNA.	TRP-ML2; TRPML2; FLJ36691
630201	MLL3	2.25168	2.25168	6.79724	1.29315e-07	1.25102e-06	NM_170606.2	58508	NP_733751.2	ILMN_1736165	630201	I	Homo sapiens myeloid/lymphoid or mixed-lineage leukemia 3 (MLL3), mRNA.	MGC119852; FLJ38309; KMT2C; MGC119853; DKFZp686C08112; FLJ12625; MGC119851; HALR; KIAA1506
520184	HPCAL1	-4.16638	4.16638	-6.7948	1.30194e-07	1.2581e-06	NM_134421.1	3241	NP_602293.1	ILMN_1764850	520184	A	Homo sapiens hippocalcin-like 1 (HPCAL1), transcript variant 2, mRNA.	HLP2; VILIP-3; BDR1
6650458	STOML2	-1.82275	1.82275	-6.79279	1.30926e-07	1.26374e-06	NM_013442.1	30968	NP_038470.1	ILMN_1663002	6650458	S	Homo sapiens stomatin (EPB72)-like 2 (STOML2), mRNA.	HSPC108; SLP-2
3170112	TRAK2	-2.76959	2.76959	-6.78708	1.33024e-07	1.28255e-06	NM_015049.1	66008	NP_055864.1	ILMN_1781691	3170112	S	Homo sapiens trafficking protein, kinesin binding 2 (TRAK2), mRNA.	KIAA0549; GRIF1; ALS2CR3; OIP98; GRIF-1; CALS-C
6250196	CENPP	-1.68003	1.68003	-6.78628	1.33321e-07	1.28397e-06	NM_001012267.1	401541	NP_001012267.1	ILMN_1748241	6250196	S	Homo sapiens centromere protein P (CENPP), mRNA.	RP11-19J3.3; FLJ33928; CENP-P
4290273	NUDCD3	-2.50183	2.50183	-6.78548	1.33618e-07	1.28398e-06	NM_015332.3	23386	NP_056147.2	ILMN_1796900	4290273	S	Homo sapiens NudC domain containing 3 (NUDCD3), mRNA.	KIAA1068; NudCL
4120528	ZIC5	-1.41294	1.41294	-6.78547	1.33623e-07	1.28398e-06	NM_033132.3	85416	NP_149123.2	ILMN_1783881	4120528	S	Homo sapiens Zic family member 5 (odd-paired homolog, Drosophila) (ZIC5), mRNA.
2480554	POP7	-1.77066	1.77066	-6.78427	1.34069e-07	1.28682e-06	NM_005837.2	10248	NP_005828.2	ILMN_1680091	2480554	S	Homo sapiens processing of precursor 7, ribonuclease P/MRP subunit (S. cerevisiae) (POP7), mRNA.	0610037N12Rik; RPP20; RPP2
4040097	KLF6	2.46473	2.46473	6.78203	1.34909e-07	1.29343e-06	NM_001300.4	1316	NP_001291.3	ILMN_1735014	4040097	I	Homo sapiens Kruppel-like factor 6 (KLF6), transcript variant 2, mRNA.	GBF; ZF9; ST12; CPBP; BCD1; PAC1; DKFZp686N0199; COPEB
4480161	SH3TC2	-1.42068	1.42068	-6.77998	1.35681e-07	1.29926e-06	NM_024577.3	79628	NP_078853.2	ILMN_1693981	4480161	S	Homo sapiens SH3 domain and tetratricopeptide repeats 2 (SH3TC2), mRNA.	KIAA1985; FLJ13605; CMT4C
6290279	PKHD1	-1.41599	1.41599	-6.77961	1.35821e-07	1.29926e-06	NM_138694.3	5314	NP_619639.3	ILMN_1720034	6290279	I	Homo sapiens polycystic kidney and hepatic disease 1 (autosomal recessive) (PKHD1), transcript variant 1, mRNA.	DKFZp686C01112; ARPKD; TIGM1; FCYT; FLJ46150
6020523	PPP2R2B	-1.54392	1.54392	-6.77355	1.38134e-07	1.31991e-06	NM_181676.1	5521	NP_858062.1	ILMN_1660732	6020523	A	Homo sapiens protein phosphatase 2 (formerly 2A), regulatory subunit B, beta isoform (PPP2R2B), transcript variant 4, mRNA.	PR2AB-BETA; PR52B; PR2APR55-BETA; PR2AB55-BETA; MGC24888; PR55-BETA; PP2A-PR55B; SCA12
1430735	NET1	-3.19658	3.19658	-6.7715	1.38927e-07	1.32601e-06	NM_001047160.1	10276	NP_001040625.1	ILMN_1758311	1430735	S	Homo sapiens neuroepithelial cell transforming 1 (NET1), transcript variant 1, mRNA.	ARHGEF8; NET1A
5900441	NSFL1C	-1.80315	1.80315	-6.76963	1.39651e-07	1.33143e-06	NM_016143.3	55968	NP_057227.2	ILMN_1657624	5900441	A	Homo sapiens NSFL1 (p97) cofactor (p47) (NSFL1C), transcript variant 1, mRNA.	dJ776F14.1; UBX1; UBXD10; p47; MGC3347
3460181	MTCH1	-2.07459	2.07459	-6.76443	1.41689e-07	1.34936e-06	NM_014341.1	23787	NP_055156.1	ILMN_1703006	3460181	S	Homo sapiens mitochondrial carrier homolog 1 (C. elegans) (MTCH1), nuclear gene encoding mitochondrial protein, mRNA.	PIG60; MGC131998; CGI-64; PSAP
4220576	SLC4A1AP	1.56776	1.56776	6.76045	1.43273e-07	1.36293e-06	NM_018158.1	22950	NP_060628.1	ILMN_1750876	4220576	S	Homo sapiens solute carrier family 4 (anion exchanger), member 1, adaptor protein (SLC4A1AP), mRNA.	MGC120648; FLJ10624; MGC120646; HLC3
2690524	BLCAP	-2.54475	2.54475	-6.7537	1.45993e-07	1.38725e-06	NM_006698.2	10904	NP_006689.1	ILMN_1675612	2690524	S	Homo sapiens bladder cancer associated protein (BLCAP), mRNA.	BC10
4010400	PPP1R12A	2.25612	2.25612	6.75298	1.46288e-07	1.38851e-06	NM_002480.1	4659	NP_002471.1	ILMN_1739622	4010400	S	Homo sapiens protein phosphatase 1, regulatory (inhibitor) subunit 12A (PPP1R12A), mRNA.	MGC133042; MYPT1; MBS
2030400	COLQ	-1.63123	1.63123	-6.74441	1.49826e-07	1.42052e-06	NM_080544.2	8292	NP_536805.1	ILMN_1695991	2030400	A	Homo sapiens collagen-like tail subunit (single strand of homotrimer) of asymmetric acetylcholinesterase (COLQ), transcript variant VIII, mRNA.	EAD
830170	OR9A4	1.46666	1.46666	6.74036	1.51528e-07	1.43412e-06	NM_001001656.1	130075	NP_001001656.1	ILMN_1739155	830170	S	Homo sapiens olfactory receptor, family 9, subfamily A, member 4 (OR9A4), mRNA.
6110484	GEMIN5	1.65329	1.65329	6.7402	1.51596e-07	1.43412e-06	NM_015465.1	25929	NP_056280.1	ILMN_1663383	6110484	S	Homo sapiens gem (nuclear organelle) associated protein 5 (GEMIN5), mRNA.	DKFZP586M1824; MGC142174
5130202	CCDC25	-2.36022	2.36022	-6.73767	1.52667e-07	1.44266e-06	NM_018246.2	55246	NP_060716.2	ILMN_1789266	5130202	A	Homo sapiens coiled-coil domain containing 25 (CCDC25), mRNA.	FLJ10853
2480156	ZNF584	-1.62487	1.62487	-6.73079	1.5563e-07	1.46904e-06	NM_173548.1	201514	NP_775819.1	ILMN_1742923	2480156	S	Homo sapiens zinc finger protein 584 (ZNF584), mRNA.	FLJ39899
3140646	CD2AP	3.097	3.097	6.72114	1.59879e-07	1.50748e-06	NM_012120.2	23607	NP_036252.1	ILMN_1730433	3140646	S	Homo sapiens CD2-associated protein (CD2AP), mRNA.	DKFZP586H0519; CMS
4780541	RAE1	2.11312	2.11312	6.72023	1.60286e-07	1.50966e-06	NM_003610.3	8480	NP_003601.1	ILMN_1690259	4780541	I	Homo sapiens RAE1 RNA export 1 homolog (S. pombe) (RAE1), transcript variant 1, mRNA.	MIG14; MGC117333; dJ800J21.1; FLJ30608; MGC126076; Mnrp41; MRNP41; dJ481F12.3; MGC126077
4920593	CDKN2C	2.54639	2.54639	6.71527	1.62519e-07	1.529e-06	NM_078626.2	1031	NP_523240.1	ILMN_1656415	4920593	I	Homo sapiens cyclin-dependent kinase inhibitor 2C (p18, inhibits CDK4) (CDKN2C), transcript variant 2, mRNA.	INK4C; p18-INK4C; p18
2900193	TAF5	-2.0744	2.0744	-6.71037	1.64756e-07	1.54834e-06	NM_006951.3	6877	NP_008882.2	ILMN_1684802	2900193	S	Homo sapiens TAF5 RNA polymerase II, TATA box binding protein (TBP)-associated factor, 100kDa (TAF5), mRNA.	TAFII100; TAF2D
4590064	CDK2	2.33581	2.33581	6.7071	1.66271e-07	1.56087e-06	NM_001798.2	1017	NP_001789.2	ILMN_1665559	4590064	A	Homo sapiens cyclin-dependent kinase 2 (CDK2), transcript variant 1, mRNA.	p33(CDK2)
3800050	ADCY3	-5.45575	5.45575	-6.70519	1.6716e-07	1.56749e-06	NM_004036.3	109	NP_004027.2	ILMN_1676893	3800050	S	Homo sapiens adenylate cyclase 3 (ADCY3), mRNA.	KIAA0511; AC3
5220333	C14orf139	-2.24607	2.24607	-6.70231	1.68511e-07	1.57843e-06	XR_017875.1	79686		ILMN_1684357	5220333	S	PREDICTED: Homo sapiens chromosome 14 open reading frame 139 (C14orf139), misc RNA.
60537	NAT14	-2.13528	2.13528	-6.70091	1.69169e-07	1.58118e-06	NM_020378.2	57106	NP_065111.1	ILMN_1784113	60537	S	Homo sapiens N-acetyltransferase 14 (GCN5-related, putative) (NAT14), mRNA.	KLP1
7160719	CCT7	7.17874	7.17874	6.7009	1.69175e-07	1.58118e-06	NM_006429.2	10574	NP_006420.1	ILMN_1662954	7160719	I	Homo sapiens chaperonin containing TCP1, subunit 7 (eta) (CCT7), transcript variant 1, mRNA.	Ccth; MGC110985; CCT-ETA; Nip7-1; TCP-1-eta
1030220	C14orf126	1.75111	1.75111	6.69853	1.70297e-07	1.58993e-06	NM_080664.2	112487	NP_542395.1	ILMN_1704238	1030220	S	Homo sapiens chromosome 14 open reading frame 126 (C14orf126), mRNA.	MGC9912
3420068	HAT1	3.22533	3.22533	6.69789	1.70604e-07	1.59107e-06	NM_003642.2	8520	NP_003633.1	ILMN_1725244	3420068	A	Homo sapiens histone acetyltransferase 1 (HAT1), transcript variant 1, mRNA.	KAT1
6840040	ERCC3	-2.71576	2.71576	-6.69734	1.70865e-07	1.59177e-06	NM_000122.1	2071	NP_000113.1	ILMN_1740216	6840040	S	Homo sapiens excision repair cross-complementing rodent repair deficiency, complementation group 3 (xeroderma pigmentosum group B complementing) (ERCC3), mRNA.	RAD25; XPB; BTF2; TFIIH; GTF2H
4560332	SNHG11	-2.51048	2.51048	-6.69433	1.7231e-07	1.60348e-06	NR_003239.1	128439		ILMN_1791884	4560332	S	Homo sapiens small nucleolar RNA host gene 11 (non-protein coding) (SNHG11), non-coding RNA.
5270491	KIAA1468	1.84806	1.84806	6.69347	1.72724e-07	1.60558e-06	NM_020854.3	57614	NP_065905.2	ILMN_1798346	5270491	S	Homo sapiens KIAA1468 (KIAA1468), mRNA.	HsT885; HsT3308; FLJ33841
5130100	FAM163A	-1.41806	1.41806	-6.69147	1.73692e-07	1.61283e-06	NM_173509.2	148753	NP_775780.1	ILMN_1758599	5130100	S	Homo sapiens family with sequence similarity 163, member A (FAM163A), mRNA.	MGC16664; RP11-12M5.2; NDSP
6480609	RRP1B	1.68812	1.68812	6.68928	1.74758e-07	1.62096e-06	NM_015056.2	23076	NP_055871.1	ILMN_1812973	6480609	S	Homo sapiens ribosomal RNA processing 1 homolog B (S. cerevisiae) (RRP1B), mRNA.	RRP1; KIAA0179; Nnp1
7000368	UBE2L6	10.8993	10.8993	6.68842	1.75179e-07	1.62311e-06	NM_004223.3	9246	NP_004214.1	ILMN_1703108	7000368	I	Homo sapiens ubiquitin-conjugating enzyme E2L 6 (UBE2L6), transcript variant 1, mRNA.	UBCH8; RIG-B; MGC40331
6590672	SCRIB	-1.4443	1.4443	-6.68603	1.76354e-07	1.63223e-06	NM_182706.3	23513	NP_874365.2	ILMN_1695181	6590672	I	Homo sapiens scribbled homolog (Drosophila) (SCRIB), transcript variant 1, mRNA.	CRIB1; SCRB1; Vartul; SCRIB1
6110605	KRTCAP2	-2.64172	2.64172	-6.68423	1.77243e-07	1.63868e-06	NM_173852.3	200185	NP_776251.1	ILMN_1658802	6110605	S	Homo sapiens keratinocyte associated protein 2 (KRTCAP2), mRNA.	KCP2
6110474	HDGF	-3.36204	3.36204	-6.68102	1.78841e-07	1.65167e-06	NM_004494.1	3068	NP_004485.1	ILMN_1765621	6110474	S	Homo sapiens hepatoma-derived growth factor (high-mobility group protein 1-like) (HDGF), mRNA.	DKFZp686J1764; HMG1L2
3370072	CHTF8	1.45901	1.45901	6.67947	1.79613e-07	1.65701e-06	NM_001040144.1	54921	NP_001035234.1	ILMN_1779780	3370072	A	Homo sapiens CTF8, chromosome transmission fidelity factor 8 homolog (S. cerevisiae) (CHTF8), transcript variant 2, mRNA.	FLJ20400; DERPC
2600114	GALNT3	-3.03452	3.03452	-6.67219	1.83309e-07	1.6875e-06	NM_004482.2	2591	NP_004473.1	ILMN_1671039	2600114	S	Homo sapiens UDP-N-acetyl-alpha-D-galactosamine:polypeptide N-acetylgalactosaminyltransferase 3 (GalNAc-T3) (GALNT3), mRNA.	DKFZp686C10199; MGC61909; GalNAc-T3; HFTC; HHS
6840246	CTSA	-2.05793	2.05793	-6.67218	1.83313e-07	1.6875e-06	NM_000308.2	5476	NP_000299.2	ILMN_1719286	6840246	S	Homo sapiens cathepsin A (CTSA), transcript variant 1, mRNA.	NGBE; PPCA; GSL; PPGB; GLB2
5810605	CCNI	-1.59015	1.59015	-6.67054	1.84155e-07	1.69343e-06	NM_006835.2	10983	NP_006826.1	ILMN_1691942	5810605	S	Homo sapiens cyclin I (CCNI), mRNA.	CYC1; CYI
940180	RBBP5	2.95835	2.95835	6.66864	1.85138e-07	1.70064e-06	NM_005057.2	5929	NP_005048.2	ILMN_1696532	940180	S	Homo sapiens retinoblastoma binding protein 5 (RBBP5), mRNA.	RBQ3; SWD1
770730	ANXA2	4.93418	4.93418	6.6663	1.8635e-07	1.70994e-06	NM_001002857.1	302	NP_001002857.1	ILMN_1711899	770730	I	Homo sapiens annexin A2 (ANXA2), transcript variant 2, mRNA.	P36; LPC2D; ANX2L4; ANX2; PAP-IV; CAL1H; LIP2; LPC2
6590201	ATP6AP1	-2.22966	2.22966	-6.65996	1.89684e-07	1.73867e-06	NM_001183.4	537	NP_001174.2	ILMN_1697694	6590201	S	Homo sapiens ATPase, H+ transporting, lysosomal accessory protein 1 (ATP6AP1), mRNA.	XAP-3; 16A; ATP6IP1; CF2; ATP6S1; Ac45; MGC129781; XAP3; VATPS1
2710475	PWP1	-2.35593	2.35593	-6.65773	1.90872e-07	1.74769e-06	NM_007062.1	11137	NP_008993.1	ILMN_1743049	2710475	S	Homo sapiens PWP1 homolog (S. cerevisiae) (PWP1), mRNA.	IEF-SSP-9502
5360524	CACYBP	-2.37358	2.37358	-6.65035	1.94855e-07	1.78225e-06	NM_001007214.1	27101	NP_001007215.1	ILMN_1705141	5360524	I	Homo sapiens calcyclin binding protein (CACYBP), transcript variant 2, mRNA.	PNAS-107; MGC87971; SIP; S100A6BP; GIG5; RP1-102G20.6
5810273	C5orf53	-2.12705	2.12705	-6.64895	1.9562e-07	1.78733e-06	NM_001007189.1	492311	NP_001007190.1	ILMN_1685854	5810273	S	Homo sapiens chromosome 5 open reading frame 53 (C5orf53), mRNA.
6960546	POLR2C	1.56772	1.56772	6.64681	1.96795e-07	1.79615e-06	NM_032940.2	5432	NP_116558.1	ILMN_1732300	6960546	A	Homo sapiens polymerase (RNA) II (DNA directed) polypeptide C, 33kDa (POLR2C), mRNA.	RPB31; hsRPB3; RPB3; hRPB33
4880370	JUP	3.65233	3.65233	6.64558	1.97476e-07	1.79923e-06	NM_002230.1	3728	NP_002221.1	ILMN_1733811	4880370	A	Homo sapiens junction plakoglobin (JUP), transcript variant 1, mRNA.	PKGB; CTNNG; ARVD12; PDGB; DPIII; DP3
4590687	ITSN2	-1.45659	1.45659	-6.64544	1.97553e-07	1.79923e-06	NM_147152.1	50618	NP_671494.1	ILMN_1714372	4590687	I	Homo sapiens intersectin 2 (ITSN2), transcript variant 2, mRNA.	SWA; SH3P18; KIAA1256; SWAP; SH3D1B
2710348	FXYD2	-2.64256	2.64256	-6.64407	1.98312e-07	1.80422e-06	NM_021603.2	486	NP_067614.1	ILMN_1781045	2710348	A	Homo sapiens FXYD domain containing ion transport regulator 2 (FXYD2), transcript variant b, mRNA.	MGC12372; HOMG2; ATP1G1
3060523	NAMPT	5.29494	5.29494	6.6433	1.98737e-07	1.80475e-06	NM_005746.2	10135	NP_005737.1	ILMN_1753111	3060523	A	Homo sapiens nicotinamide phosphoribosyltransferase (NAMPT), mRNA.	DKFZP666B131; PBEF; 1110035O14Rik; NAMPT; MGC117256
2450768	ZSCAN2	-2.2141	2.2141	-6.6432	1.98792e-07	1.80475e-06	NM_017894.4	54993	NP_060364.3	ILMN_1675377	2450768	I	Homo sapiens zinc finger and SCAN domain containing 2 (ZSCAN2), transcript variant 2, mRNA.	FLJ20595; ZFP29
3390538	EGFR	1.52303	1.52303	6.63872	2.01302e-07	1.82559e-06	NM_201284.1	1956	NP_958441.1	ILMN_1728858	3390538	I	Homo sapiens epidermal growth factor receptor (erythroblastic leukemia viral (v-erb-b) oncogene homolog, avian) (EGFR), transcript variant 4, mRNA.	ERBB1; HER1; ERBB; mENA; PIG61
1400341	ACY1	-1.60855	1.60855	-6.63811	2.01648e-07	1.8268e-06	NM_000666.1	95	NP_000657.1	ILMN_1683883	1400341	S	Homo sapiens aminoacylase 1 (ACY1), mRNA.	ACY1D; ACYLASE
5050148	CDRT4	-1.77832	1.77832	-6.63771	2.0187e-07	1.82687e-06	NM_173622.3	284040	NP_775893.2	ILMN_1691418	5050148	S	Homo sapiens CMT1A duplicated region transcript 4 (CDRT4), mRNA.	NBLA10383; FLJ36674; MGC33988
3710711	STAG3L2	-2.75314	2.75314	-6.63711	2.0221e-07	1.82801e-06	NM_001025202.2	442582	NP_001020373.2	ILMN_1791375	3710711	S	Homo sapiens stromal antigen 3-like 2 (STAG3L2), mRNA.	MGC131759
540010	ZNF655	1.94534	1.94534	6.63447	2.03709e-07	1.83962e-06	NM_001009958.1	79027	NP_001009958.1	ILMN_1769673	540010	A	Homo sapiens zinc finger protein 655 (ZNF655), transcript variant 4, mRNA.	VIK-1; FLJ23461; MGC5521; VIK; DKFZp686M1631; MGC10859; MGC16203
7050494	LAPTM4A	3.10716	3.10716	6.63052	2.05977e-07	1.85814e-06	NM_014713.3	9741	NP_055528.1	ILMN_1745110	7050494	S	Homo sapiens lysosomal-associated protein transmembrane 4 alpha (LAPTM4A), mRNA.	LAPTM4; KIAA0108; Mtrp; HUMORF13; MBNT
5960767	CRKL	-1.83105	1.83105	-6.63007	2.06235e-07	1.85851e-06	NM_005207.2	1399	NP_005198.1	ILMN_1690122	5960767	S	Homo sapiens v-crk sarcoma virus CT10 oncogene homolog (avian)-like (CRKL), mRNA.
1410010	PDLIM1	-3.74063	3.74063	-6.62746	2.07749e-07	1.87018e-06	NM_020992.2	9124	NP_066272.1	ILMN_1788955	1410010	S	Homo sapiens PDZ and LIM domain 1 (PDLIM1), mRNA.	CLP36; CLP-36; hCLIM1; CLIM1; ELFIN
3310441	INTS10	-2.65981	2.65981	-6.60963	2.1839e-07	1.9639e-06	NM_018142.2	55174	NP_060612.2	ILMN_1679483	3310441	S	Homo sapiens integrator complex subunit 10 (INTS10), mRNA.	INT10; C8orf35; FLJ10569
2100452	NUP35	1.87621	1.87621	6.60376	2.22009e-07	1.99315e-06	NM_138285.3	129401	NP_612142.2	ILMN_1815723	2100452	I	Homo sapiens nucleoporin 35kDa (NUP35), mRNA.	MP44; NP44
1190040	GIMAP8	-3.19114	3.19114	-6.6036	2.22108e-07	1.99315e-06	NM_175571.2	155038	NP_783161.1	ILMN_1747305	1190040	S	Homo sapiens GTPase, IMAP family member 8 (GIMAP8), mRNA.	hIAN6; MGC129545; IANT; DKFZp667I133
110474	GSS	-1.91471	1.91471	-6.60016	2.24257e-07	2.01032e-06	NM_000178.2	2937	NP_000169.1	ILMN_1683462	110474	S	Homo sapiens glutathione synthetase (GSS), mRNA.	MGC14098; GSHS
1400541	SLC6A13	-1.42909	1.42909	-6.59926	2.24827e-07	2.01332e-06	NM_016615.2	6540	NP_057699.2	ILMN_1707710	1400541	S	Homo sapiens solute carrier family 6 (neurotransmitter transporter, GABA), member 13 (SLC6A13), mRNA.	GAT-2; GAT2
4480435	ASNA1	1.43789	1.43789	6.5955	2.27209e-07	2.03252e-06	NM_004317.2	439	NP_004308.2	ILMN_1657571	4480435	S	Homo sapiens arsA arsenite transporter, ATP-binding, homolog 1 (bacterial) (ASNA1), mRNA.	MGC3821; ARSA1; ARSA-I
3460279	APCS	-1.63072	1.63072	-6.59109	2.30034e-07	2.05565e-06	NM_001639.2	325	NP_001630.1	ILMN_1708833	3460279	S	Homo sapiens amyloid P component, serum (APCS), mRNA.	SAP; MGC88159; PTX2
6550209	KIF2A	-2.09881	2.09881	-6.59024	2.30583e-07	2.0584e-06	NM_004520.1	3796	NP_004511.1	ILMN_1734476	6550209	S	Homo sapiens kinesin heavy chain member 2A (KIF2A), mRNA.	HK2; KIF2
4150711	USP37	-2.36342	2.36342	-6.58668	2.32899e-07	2.07691e-06	NM_020935.1	57695	NP_065986.1	ILMN_1686319	4150711	S	Homo sapiens ubiquitin specific peptidase 37 (USP37), mRNA.	KIAA1594; MGC117261
7000411	GTPBP8	-2.0576	2.0576	-6.58405	2.34622e-07	2.09009e-06	NM_014170.2	29083	NP_054889.2	ILMN_1660698	7000411	A	Homo sapiens GTP-binding protein 8 (putative) (GTPBP8), transcript variant 1, mRNA.	HSPC135
3800110	ORC5L	-1.94443	1.94443	-6.5824	2.35708e-07	2.09758e-06	NM_002553.2	5001	NP_002544.1	ILMN_1705093	3800110	I	Homo sapiens origin recognition complex, subunit 5-like (yeast) (ORC5L), transcript variant 1, mRNA.	ORC5T; ORC5; ORC5P
1990307	UBE3A	-2.27985	2.27985	-6.58082	2.36757e-07	2.10424e-06	NM_000462.2	7337	NP_000453.2	ILMN_1764549	1990307	A	Homo sapiens ubiquitin protein ligase E3A (UBE3A), transcript variant 2, mRNA.	EPVE6AP; AS; FLJ26981; ANCR; HPVE6A; E6-AP
780358	RAB11A	-2.74408	2.74408	-6.58053	2.36949e-07	2.10424e-06	NM_004663.3	8766	NP_004654.1	ILMN_1712312	780358	S	Homo sapiens RAB11A, member RAS oncogene family (RAB11A), mRNA.	MGC1490; YL8
4220494	OSBPL6	-1.63773	1.63773	-6.57865	2.38202e-07	2.11318e-06	NM_032523.2	114880	NP_115912.1	ILMN_1763561	4220494	I	Homo sapiens oxysterol binding protein-like 6 (OSBPL6), transcript variant 1, mRNA.	ORP6; MGC59642; FLJ36583
6590278	CBX2	-1.90488	1.90488	-6.57764	2.38877e-07	2.11697e-06	NM_005189.1	84733	NP_005180.1	ILMN_1770678	6590278	I	Homo sapiens chromobox homolog 2 (Pc class homolog, Drosophila) (CBX2), transcript variant 1, mRNA.	M33; CDCA6; MGC10561
290373	TRIM5	8.51084	8.51084	6.57483	2.40768e-07	2.13152e-06	NM_033034.1	85363	NP_149023.1	ILMN_1704972	290373	I	Homo sapiens tripartite motif-containing 5 (TRIM5), transcript variant alpha, mRNA.	RNF88; TRIM5alpha
6760520	OR14I1	1.4988	1.4988	6.56932	2.44519e-07	2.16249e-06	NM_001004734.1	401994	NP_001004734.1	ILMN_1705745	6760520	S	Homo sapiens olfactory receptor, family 14, subfamily I, member 1 (OR14I1), mRNA.	OR5BU1P
4670291	GAST	-1.66124	1.66124	-6.56858	2.45021e-07	2.16469e-06	NM_000805.3	2520	NP_000796.1	ILMN_1712721	4670291	S	Homo sapiens gastrin (GAST), mRNA.	GAS
4480437	PIM3	2.94934	2.94934	6.56352	2.48529e-07	2.19341e-06	NM_001001852.2	415116	NP_001001852.1	ILMN_1789781	4480437	I	Homo sapiens pim-3 oncogene (PIM3), mRNA.	pim-3
5290332	TXN2	1.91493	1.91493	6.56146	2.49964e-07	2.20381e-06	NM_012473.3	25828	NP_036605.2	ILMN_1654457	5290332	S	Homo sapiens thioredoxin 2 (TXN2), nuclear gene encoding mitochondrial protein, mRNA.	MTRX; TRX2; MT-TRX
3780239	ATPAF2	-1.94811	1.94811	-6.56054	2.50613e-07	2.20725e-06	NM_145691.3	91647	NP_663729.1	ILMN_1727390	3780239	S	Homo sapiens ATP synthase mitochondrial F1 complex assembly factor 2 (ATPAF2), nuclear gene encoding mitochondrial protein, mRNA.	LP3663; ATP12p; MGC29736; ATP12
3780670	NGLY1	2.25808	2.25808	6.55998	2.51007e-07	2.20845e-06	NM_018297.2	55768	NP_060767.2	ILMN_1728779	3780670	S	Homo sapiens N-glycanase 1 (NGLY1), mRNA.	FLJ11005; FLJ12409; PNG1
4880379	MAFF	-4.34154	4.34154	-6.54658	2.60628e-07	2.29074e-06	NM_012323.2	23764	NP_036455.1	ILMN_1700413	4880379	I	Homo sapiens v-maf musculoaponeurotic fibrosarcoma oncogene homolog F (avian) (MAFF), transcript variant 1, mRNA.	U-MAF
2810241	EXOSC5	-2.89215	2.89215	-6.54494	2.61828e-07	2.29893e-06	NM_020158.3	56915	NP_064543.3	ILMN_1659725	2810241	S	Homo sapiens exosome component 5 (EXOSC5), mRNA.	RRP46; Rrp46p; p12B; MGC111224; MGC12901; RRP41B; hRrp46p
3140044	WDR5	1.39381	1.39381	6.54383	2.62644e-07	2.30373e-06	NM_017588.2	11091	NP_060058.1	ILMN_1737087	3140044	I	Homo sapiens WD repeat domain 5 (WDR5), transcript variant 1, mRNA.	SWD3; BIG-3
7650343	USP47	-1.75251	1.75251	-6.53569	2.68722e-07	2.35462e-06	NM_017944.3	55031	NP_060414.3	ILMN_1722953	7650343	S	Homo sapiens ubiquitin specific peptidase 47 (USP47), mRNA.	TRFP; DKFZp686C13257; FLJ20727
4730682	EXOC3	-2.20588	2.20588	-6.52819	2.74438e-07	2.40224e-06	NM_007277.4	11336	NP_009208.2	ILMN_1789419	4730682	S	Homo sapiens exocyst complex component 3 (EXOC3), mRNA.	SEC6L1; SEC6; Sec6p
5700646	CRTAP	3.01365	3.01365	6.52602	2.76118e-07	2.41448e-06	NM_006371.3	10491	NP_006362.1	ILMN_1665235	5700646	A	Homo sapiens cartilage associated protein (CRTAP), mRNA.	CASP; OI7
3830403	ZNF143	2.22248	2.22248	6.52516	2.76787e-07	2.41786e-06	NM_003442.4	7702	NP_003433.3	ILMN_1674399	3830403	S	Homo sapiens zinc finger protein 143 (ZNF143), mRNA.	pHZ-1; STAF; SBF
6580608	PEX16	-1.8003	1.8003	-6.52193	2.7931e-07	2.43741e-06	NM_004813.1	9409	NP_004804.1	ILMN_1745655	6580608	A	Homo sapiens peroxisomal biogenesis factor 16 (PEX16), transcript variant 1, mRNA.
1580767	DEFB126	1.41722	1.41722	6.5198	2.80986e-07	2.44954e-06	NM_030931.2	81623	NP_112193.1	ILMN_1792172	1580767	S	Homo sapiens defensin, beta 126 (DEFB126), mRNA.	DEFB26; hBD-26; DEFB-26; bA530N10.1; ESP13.2; C20orf8
4010020	ELF1	3.67595	3.67595	6.51682	2.83349e-07	2.46762e-06	NM_172373.2	1997	NP_758961.1	ILMN_1664010	4010020	S	Homo sapiens E74-like factor 1 (ets domain transcription factor) (ELF1), mRNA.
2680482	C13orf27	-2.21131	2.21131	-6.5161	2.83922e-07	2.46896e-06	NM_138779.2	93081	NP_620134.2	ILMN_1682774	2680482	S	Homo sapiens chromosome 13 open reading frame 27 (C13orf27), mRNA.
6350370	CLASP2	2.79348	2.79348	6.5159	2.84081e-07	2.46896e-06	NM_015097.1	23122	NP_055912.1	ILMN_1770548	6350370	S	Homo sapiens cytoplasmic linker associated protein 2 (CLASP2), mRNA.
6020132	CLIC5	-1.75285	1.75285	-6.51353	2.85977e-07	2.48292e-06	NM_016929.2	53405	NP_058625.2	ILMN_1778964	6020132	S	Homo sapiens chloride intracellular channel 5 (CLIC5), mRNA.	FLJ90663; MST130; MSTP130; dJ447E21.4; CLIC5B
1430767	ING4	-2.4815	2.4815	-6.51004	2.888e-07	2.50489e-06	NM_016162.2	51147	NP_057246.2	ILMN_1809141	1430767	A	Homo sapiens inhibitor of growth family, member 4 (ING4), mRNA.	my036; p29ING4; MGC12557
5090670	LHFPL3	-1.6165	1.6165	-6.50921	2.89476e-07	2.5082e-06	NM_199000.2	375612	NP_945351.1	ILMN_1663718	5090670	S	Homo sapiens lipoma HMGIC fusion partner-like 3 (LHFPL3), mRNA.	LHFPL4
6980154	GRINL1A	2.02167	2.02167	6.50742	2.90935e-07	2.5183e-06	NM_001018102.1	81488	NP_001018112.1	ILMN_1809511	6980154	A	Homo sapiens glutamate receptor, ionotropic, N-methyl D-aspartate-like 1A (GRINL1A), transcript variant 2, mRNA.	DKFZp586F1918
6550053	AKAP8	-1.86941	1.86941	-6.50655	2.91648e-07	2.52191e-06	NM_005858.2	10270	NP_005849.1	ILMN_1741572	6550053	S	Homo sapiens A kinase (PRKA) anchor protein 8 (AKAP8), mRNA.	DKFZp586B1222; AKAP95
10187	CNPY3	3.623	3.623	6.5054	2.92588e-07	2.52672e-06	NM_006586.3	10695	NP_006577.2	ILMN_1669674	10187	I	Homo sapiens canopy 3 homolog (zebrafish) (CNPY3), mRNA.	CAG4A; ERDA5; PRAT4A; TNRC5
3290170	PAAF1	-2.27232	2.27232	-6.50515	2.92795e-07	2.52672e-06	NM_025155.1	80227	NP_079431.1	ILMN_1652753	3290170	S	Homo sapiens proteasomal ATPase-associated factor 1 (PAAF1), mRNA.	WDR71; FLJ11848; PAAF
6660129	ATOH1	1.41305	1.41305	6.5028	2.94732e-07	2.54087e-06	NM_005172.1	474	NP_005163.1	ILMN_1740671	6660129	S	Homo sapiens atonal homolog 1 (Drosophila) (ATOH1), mRNA.	MATH-1; ATH1; HATH1
1240730	SPINT2	-2.22362	2.22362	-6.49959	2.97407e-07	2.55942e-06	NM_021102.2	10653	NP_066925.1	ILMN_1800739	1240730	S	Homo sapiens serine peptidase inhibitor, Kunitz type, 2 (SPINT2), mRNA.	Kop; PB; HAI-2; HAI2
1230612	CCT6B	-1.6294	1.6294	-6.4995	2.97481e-07	2.55942e-06	NM_006584.2	10693	NP_006575.2	ILMN_1699610	1230612	S	Homo sapiens chaperonin containing TCP1, subunit 6B (zeta 2) (CCT6B), mRNA.	CCTZ-2; TSA303; Cctz2; CCT-zeta-2; TCP-1-zeta-2
5550114	SMG7	-1.46383	1.46383	-6.49662	2.99901e-07	2.57764e-06	NM_173156.1	9887	NP_775179.1	ILMN_1690469	5550114	I	Homo sapiens Smg-7 homolog, nonsense mediated mRNA decay factor (C. elegans) (SMG7), transcript variant 1, mRNA.	EST1C; C1orf16; SGA56M; SMG-7; KIAA0250; FLJ23717
3310546	E2F4	2.31178	2.31178	6.49605	3.00379e-07	2.57916e-06	NM_001950.3	1874	NP_001941.2	ILMN_1761828	3310546	S	Homo sapiens E2F transcription factor 4, p107/p130-binding (E2F4), mRNA.	E2F-4
4590767	SPRR1B	-1.42916	1.42916	-6.49394	3.02167e-07	2.59191e-06	NM_003125.2	6699	NP_003116.2	ILMN_1711174	4590767	A	Homo sapiens small proline-rich protein 1B (cornifin) (SPRR1B), mRNA.	GADD33; CORNIFIN; SPRR1; MGC61901
3890398	WBP2	2.39416	2.39416	6.48791	3.07331e-07	2.63356e-06	NM_012478.3	23558	NP_036610.2	ILMN_1788604	3890398	S	Homo sapiens WW domain binding protein 2 (WBP2), mRNA.	MGC18269; WBP-2
2060082	MRPS10	2.003	2.003	6.48534	3.09566e-07	2.64969e-06	NM_018141.2	55173	NP_060611.2	ILMN_1663664	2060082	S	Homo sapiens mitochondrial ribosomal protein S10 (MRPS10), nuclear gene encoding mitochondrial protein, mRNA.	FLJ10567; PNAS-122; MRP-S10
650228	TTC16	-1.58024	1.58024	-6.48503	3.09833e-07	2.64969e-06	NM_144965.1	158248	NP_659402.1	ILMN_1737271	650228	S	Homo sapiens tetratricopeptide repeat domain 16 (TTC16), mRNA.	RP11-56D16.6; FLJ32780
1440037	BID	2.75711	2.75711	6.48414	3.10612e-07	2.65364e-06	NM_197966.1	637	NP_932070.1	ILMN_1763386	1440037	A	Homo sapiens BH3 interacting domain death agonist (BID), transcript variant 1, mRNA.	FP497; MGC42355; MGC15319
4640176	TFAP2E	-1.55315	1.55315	-6.4836	3.11081e-07	2.65364e-06	NM_178548.2	339488	NP_848643.1	ILMN_1790595	4640176	S	Homo sapiens transcription factor AP-2 epsilon (activating enhancer binding protein 2 epsilon) (TFAP2E), mRNA.	MGC49007; AP2E
6380064	LRPPRC	-2.30353	2.30353	-6.48344	3.11226e-07	2.65364e-06	NM_133259.2	10128	NP_573566.2	ILMN_1662417	6380064	S	Homo sapiens leucine-rich PPR-motif containing (LRPPRC), mRNA.	GP130; CLONE-23970; LRP130; LSFC
7570711	PRR14	2.76544	2.76544	6.48049	3.13819e-07	2.67309e-06	NM_024031.2	78994	NP_076936.1	ILMN_1745329	7570711	S	Homo sapiens proline rich 14 (PRR14), mRNA.	DKFZp781A13198; MGC3121
6370273	CTPS	-2.51659	2.51659	-6.47875	3.15359e-07	2.68343e-06	NM_001905.1	1503	NP_001896.1	ILMN_1783285	6370273	S	Homo sapiens CTP synthase (CTPS), mRNA.
1300674	FADD	-2.91257	2.91257	-6.47841	3.15661e-07	2.68343e-06	NM_003824.2	8772	NP_003815.1	ILMN_1758658	1300674	S	Homo sapiens Fas (TNFRSF6)-associated via death domain (FADD), mRNA.	GIG3; MORT1; MGC8528
670594	C2	-1.34203	1.34203	-6.47737	3.1658e-07	2.68858e-06	NM_000063.3	717	NP_000054.2	ILMN_1710740	670594	S	Homo sapiens complement component 2 (C2), mRNA.	DKFZp779M0311; CO2
3130669	SATB1	2.41757	2.41757	6.47432	3.19315e-07	2.70911e-06	NM_002971.2	6304	NP_002962.1	ILMN_1690646	3130669	S	Homo sapiens SATB homeobox 1 (SATB1), mRNA.
2690598	SCPEP1	-2.06326	2.06326	-6.47278	3.20697e-07	2.71813e-06	NM_021626.1	59342	NP_067639.1	ILMN_1767470	2690598	S	Homo sapiens serine carboxypeptidase 1 (SCPEP1), mRNA.	RISC; HSCP1
2690437	CSMD2	-1.44094	1.44094	-6.46724	3.25731e-07	2.75807e-06	NM_052896.3	114784	NP_443128.2	ILMN_1775432	2690437	S	Homo sapiens CUB and Sushi multiple domains 2 (CSMD2), mRNA.	dJ947L8.1; dJ1007G16.2; dJ1007G16.1; KIAA1884
7510086	KIAA0141	1.95212	1.95212	6.46193	3.30641e-07	2.79687e-06	NM_014773.2	9812	NP_055588.2	ILMN_1762990	7510086	S	Homo sapiens KIAA0141 (KIAA0141), mRNA.
6110369	ARMC8	-1.45624	1.45624	-6.45154	3.40453e-07	2.87703e-06	NM_213654.1	25852	NP_998819.1	ILMN_1656557	6110369	I	Homo sapiens armadillo repeat containing 8 (ARMC8), transcript variant 3, mRNA.	MGC10058; MGC4880; HSPC056; S863-2
4260767	GP1BA	1.82428	1.82428	6.45088	3.41088e-07	2.87955e-06	NM_000173.4	2811	NP_000164.4	ILMN_1753575	4260767	S	Homo sapiens glycoprotein Ib (platelet), alpha polypeptide (GP1BA), mRNA.	MGC34595; CD42B; GP1B; BSS; CD42b-alpha
2510091	COL8A1	-2.02905	2.02905	-6.4443	3.47466e-07	2.93051e-06	NM_020351.2	1295	NP_065084.2	ILMN_1685433	2510091	A	Homo sapiens collagen, type VIII, alpha 1 (COL8A1), transcript variant 2, mRNA.	C3orf7; MGC9568
5860307	PRKAB2	-1.98764	1.98764	-6.44313	3.48613e-07	2.93728e-06	NM_005399.3	5565	NP_005390.1	ILMN_1786021	5860307	S	Homo sapiens protein kinase, AMP-activated, beta 2 non-catalytic subunit (PRKAB2), mRNA.	MGC61468
1570110	MANBAL	-1.9136	1.9136	-6.44201	3.49709e-07	2.94308e-06	NM_001003897.1	63905	NP_001003897.1	ILMN_1673944	1570110	A	Homo sapiens mannosidase, beta A, lysosomal-like (MANBAL), transcript variant 2, mRNA.
2640184	ZBTB5	-1.98961	1.98961	-6.44173	3.49989e-07	2.94308e-06	NM_014872.1	9925	NP_055687.1	ILMN_1757262	2640184	S	Homo sapiens zinc finger and BTB domain containing 5 (ZBTB5), mRNA.
1190463	PNPLA2	3.43121	3.43121	6.44108	3.50627e-07	2.94554e-06	NM_020376.2	57104	NP_065109.1	ILMN_1787923	1190463	S	Homo sapiens patatin-like phospholipase domain containing 2 (PNPLA2), mRNA.	PEDF-R; FP17548; TTS2; TTS-2.2; ATGL; DKFZp667M109; 1110001C14Rik
6400711	ZNF573	-1.97694	1.97694	-6.4406	3.51105e-07	2.94666e-06	NM_152360.2	126231	NP_689573.2	ILMN_1658080	6400711	S	Homo sapiens zinc finger protein 573 (ZNF573), mRNA.	FLJ30921
4050288	CLSTN2	-1.47714	1.47714	-6.43979	3.51906e-07	2.95049e-06	NM_022131.1	64084	NP_071414.1	ILMN_1731237	4050288	S	Homo sapiens calsyntenin 2 (CLSTN2), mRNA.	CSTN2; CS2; alcagamma; FLJ39113; FLJ39499; MGC119560
5560112	RNMTL1	-2.79796	2.79796	-6.43294	3.58755e-07	3.00497e-06	NM_018146.2	55178	NP_060616.1	ILMN_1689652	5560112	S	Homo sapiens RNA methyltransferase like 1 (RNMTL1), mRNA.	FLJ10581; HC90
3850131	YWHAQ	2.07676	2.07676	6.43163	3.60082e-07	3.01313e-06	NM_006826.2	10971	NP_006817.1	ILMN_1674385	3850131	S	Homo sapiens tyrosine 3-monooxygenase/tryptophan 5-monooxygenase activation protein, theta polypeptide (YWHAQ), mRNA.	1C5; HS1; 14-3-3
2480736	GPR179	-1.46453	1.46453	-6.42978	3.61964e-07	3.02592e-06	NM_001004334.2	440435	NP_001004334.2	ILMN_1731294	2480736	S	Homo sapiens G protein-coupled receptor 179 (GPR179), mRNA.	GPR158L1
5690500	GALNT2	-1.58455	1.58455	-6.42673	3.65085e-07	3.04903e-06	NM_004481.2	2590	NP_004472.1	ILMN_1814606	5690500	S	Homo sapiens UDP-N-acetyl-alpha-D-galactosamine:polypeptide N-acetylgalactosaminyltransferase 2 (GalNAc-T2) (GALNT2), mRNA.	GalNAc-T2
5260369	GPR125	-1.42362	1.42362	-6.42603	3.6581e-07	3.0521e-06	NM_145290.2	166647	NP_660333.2	ILMN_1674181	5260369	I	Homo sapiens G protein-coupled receptor 125 (GPR125), mRNA.	TEM5L; PGR21
2360445	NHP2L1	2.43837	2.43837	6.42276	3.69195e-07	3.07734e-06	NM_005008.2	4809	NP_004999.1	ILMN_1709809	2360445	I	Homo sapiens NHP2 non-histone chromosome protein 2-like 1 (S. cerevisiae) (NHP2L1), transcript variant 1, mRNA.	OTK27; SNU13; NHPX
2710324	HELZ	3.35419	3.35419	6.41996	3.72116e-07	3.09867e-06	NM_014877.3	9931	NP_055692.2	ILMN_1762835	2710324	S	Homo sapiens helicase with zinc finger (HELZ), mRNA.	KIAA0054; DHRC; DKFZp586G1924; MGC163454; DRHC; HUMORF5
2470142	ZFP82	-2.08904	2.08904	-6.41889	3.7324e-07	3.10501e-06	NM_133466.2	284406	NP_597723.1	ILMN_1740490	2470142	S	Homo sapiens zinc finger protein 82 homolog (mouse) (ZFP82), mRNA.	MGC45380; KIAA1948
4180292	ACSM3	-1.54309	1.54309	-6.41668	3.75576e-07	3.1199e-06	NM_202000.2	6296	NP_973729.1	ILMN_1662738	4180292	I	Homo sapiens acyl-CoA synthetase medium-chain family member 3 (ACSM3), transcript variant 2, mRNA.	SA; SAH
2510593	HRASLS3	-2.20536	2.20536	-6.41651	3.7576e-07	3.1199e-06	NM_007069.2	11145	NP_009000.1	ILMN_1667711	2510593	S	Homo sapiens HRAS-like suppressor 3 (HRASLS3), mRNA.	HREV107-3; HREV107; H-REV107-1; MGC118754
2940661	LELP1	1.55578	1.55578	6.41435	3.78049e-07	3.13586e-06	NM_001010857.1	149018	NP_001010857.1	ILMN_1810321	2940661	S	Homo sapiens late cornified envelope-like proline-rich 1 (LELP1), mRNA.
7330068	SF3B5	1.83055	1.83055	6.41062	3.82041e-07	3.16591e-06	NM_031287.2	83443	NP_112577.1	ILMN_1689389	7330068	S	Homo sapiens splicing factor 3b, subunit 5, 10kDa (SF3B5), mRNA.	SF3b10; MGC3133
6620608	ZNF248	-2.19448	2.19448	-6.40996	3.82759e-07	3.16879e-06	NM_021045.1	57209	NP_066383.1	ILMN_1662192	6620608	S	Homo sapiens zinc finger protein 248 (ZNF248), mRNA.	KIAA0137; bA162G10.3; MGC131882
3130379	STX8	2.54569	2.54569	6.40944	3.83314e-07	3.17031e-06	NM_004853.1	9482	NP_004844.1	ILMN_1752895	3130379	S	Homo sapiens syntaxin 8 (STX8), mRNA.	CARB
4040274	OR8H3	-1.4043	1.4043	-6.39204	4.0259e-07	3.32446e-06	NM_001005201.1	390152	NP_001005201.1	ILMN_1768161	4040274	S	Homo sapiens olfactory receptor, family 8, subfamily H, member 3 (OR8H3), mRNA.	OR11-172
1070360	APITD1	-1.69765	1.69765	-6.39192	4.02729e-07	3.32446e-06	NM_199295.1	378708	NP_954992.1	ILMN_1788135	1070360	I	Homo sapiens apoptosis-inducing, TAF9-like domain 1 (APITD1), transcript variant B, mRNA.	MGC32686; CENP-S; CENPS
6650328	ACACA	1.37895	1.37895	6.38601	4.09493e-07	3.37703e-06	NM_198839.1	31	NP_942136.1	ILMN_1667641	6650328	I	Homo sapiens acetyl-Coenzyme A carboxylase alpha (ACACA), transcript variant 2, mRNA.	ACC1; ACAC; ACCA; ACC
6180040	MKRN3	-1.45218	1.45218	-6.38543	4.1017e-07	3.37936e-06	NM_005664.2	7681	NP_005655.1	ILMN_1709267	6180040	S	Homo sapiens makorin, ring finger protein, 3 (MKRN3), mRNA.	MGC88288; ZNF127; ZFP127; D15S9; RNF63
6290112	SRPR	2.07847	2.07847	6.38034	4.16092e-07	3.42485e-06	NM_003139.2	6734	NP_003130.2	ILMN_1785660	6290112	S	Homo sapiens signal recognition particle receptor (docking protein) (SRPR), mRNA.	SRP-alpha; MGC9571; MGC3650; Sralpha; DP; MGC17355
7610326	SNAPC5	1.71588	1.71588	6.37825	4.18562e-07	3.44187e-06	NM_006049.2	10302	NP_006040.1	ILMN_1683273	7610326	S	Homo sapiens small nuclear RNA activating complex, polypeptide 5, 19kDa (SNAPC5), mRNA.	SNAP19
1980338	KIAA1009	-1.46064	1.46064	-6.37125	4.269e-07	3.50706e-06	NM_014895.2	22832	NP_055710.2	ILMN_1781174	1980338	S	Homo sapiens KIAA1009 (KIAA1009), mRNA.	FLJ13551; C6orf84; QN1
5700523	C2orf29	-3.1703	3.1703	-6.36497	4.34543e-07	3.5661e-06	NM_017546.3	55571	NP_060016.2	ILMN_1708906	5700523	S	Homo sapiens chromosome 2 open reading frame 29 (C2orf29), mRNA.	C40
20706	PDCD10	2.05599	2.05599	6.36466	4.34921e-07	3.5661e-06	NM_145859.1	11235	NP_665858.1	ILMN_1709396	20706	I	Homo sapiens programmed cell death 10 (PDCD10), transcript variant 2, mRNA.	TFAR15; MGC24477; CCM3; MGC1212
1400224	WNT2B	-1.40357	1.40357	-6.35784	4.43367e-07	3.63187e-06	NM_024494.1	7482	NP_078613.1	ILMN_1651492	1400224	I	Homo sapiens wingless-type MMTV integration site family, member 2B (WNT2B), transcript variant WNT-2B2, mRNA.	WNT13; XWNT2
2600176	C19orf6	1.88369	1.88369	6.35743	4.4389e-07	3.63268e-06	NM_001033026.1	91304	NP_001028198.1	ILMN_1762439	2600176	I	Homo sapiens chromosome 19 open reading frame 6 (C19orf6), transcript variant 1, mRNA.	R32184_3; ASBABP1; MGC4022
780647	OGFOD1	1.46365	1.46365	6.35355	4.48774e-07	3.66914e-06	NM_018233.3	55239	NP_060703.3	ILMN_1653834	780647	I	Homo sapiens 2-oxoglutarate and iron-dependent oxygenase domain containing 1 (OGFOD1), mRNA.	KIAA1612; TPA1; FLJ10826
1820576	PITPNM2	-2.15035	2.15035	-6.35115	4.51819e-07	3.6905e-06	NM_020845.2	57605	NP_065896.1	ILMN_1725187	1820576	S	Homo sapiens phosphatidylinositol transfer protein, membrane-associated 2 (PITPNM2), mRNA.	RDGB2; KIAA1457; NIR3; RDGBA2
5090647	PSMD1	2.48249	2.48249	6.34252	4.6297e-07	3.77798e-06	NM_002807.2	5707	NP_002798.2	ILMN_1702837	5090647	S	Homo sapiens proteasome (prosome, macropain) 26S subunit, non-ATPase, 1 (PSMD1), mRNA.	S1; MGC133041; P112; MGC133040
150605	YTHDC2	1.9463	1.9463	6.34209	4.63524e-07	3.77889e-06	NM_022828.2	64848	NP_073739.2	ILMN_1725760	150605	S	Homo sapiens YTH domain containing 2 (YTHDC2), mRNA.
630377	RHOA	1.8341	1.8341	6.33515	4.72705e-07	3.84952e-06	NM_001664.2	387	NP_001655.1	ILMN_1781290	630377	S	Homo sapiens ras homolog gene family, member A (RHOA), mRNA.	RHO12; RHOH12; ARHA; ARH12
1010487	BTG2	4.87081	4.87081	6.33486	4.73087e-07	3.84952e-06	NM_006763.2	7832	NP_006754.1	ILMN_1770085	1010487	S	Homo sapiens BTG family, member 2 (BTG2), mRNA.	PC3; TIS21; MGC126064; MGC126063
3060736	RNASEH2C	-1.46059	1.46059	-6.32895	4.8105e-07	3.91059e-06	NM_032193.3	84153	NP_115569.2	ILMN_1765518	3060736	S	Homo sapiens ribonuclease H2, subunit C (RNASEH2C), mRNA.	AYP1; AGS3; FLJ20974; MGC22934
150739	C1orf113	-1.41072	1.41072	-6.32605	4.85007e-07	3.93901e-06	NM_024676.3	79729	NP_078952.3	ILMN_1789140	150739	S	Homo sapiens chromosome 1 open reading frame 113 (C1orf113), mRNA.	FLJ22938
3450739	N6AMT2	-1.77615	1.77615	-6.32336	4.88709e-07	3.96531e-06	NM_174928.1	221143	NP_777588.1	ILMN_1730260	3450739	S	Homo sapiens N-6 adenine-specific DNA methyltransferase 2 (putative) (N6AMT2), mRNA.
7050347	CTNS	1.99672	1.99672	6.32031	4.9294e-07	3.99585e-06	NM_004937.2	1497	NP_004928.2	ILMN_1738010	7050347	I	Homo sapiens cystinosis, nephropathic (CTNS), transcript variant 2, mRNA.	PQLC4; CTNS-LSB
2680754	MRPS23	-1.93878	1.93878	-6.3179	4.96317e-07	4.01942e-06	NM_016070.2	51649	NP_057154.2	ILMN_1687359	2680754	S	Homo sapiens mitochondrial ribosomal protein S23 (MRPS23), nuclear gene encoding mitochondrial protein, mRNA.	HSPC329; MRP-S23; CGI-138
990349	MCTP2	1.47015	1.47015	6.31746	4.96924e-07	4.02053e-06	NM_018349.2	55784	NP_060819.2	ILMN_1792682	990349	S	Homo sapiens multiple C2 domains, transmembrane 2 (MCTP2), mRNA.	MGC111402; FLJ11175; FLJ33303
3170131	SMAD1	1.55263	1.55263	6.31481	5.00666e-07	4.04698e-06	NM_001003688.1	4086	NP_001003688.1	ILMN_1705392	3170131	I	Homo sapiens SMAD family member 1 (SMAD1), transcript variant 2, mRNA.	MADR1; JV41; JV4-1; MADH1; BSP1
5340725	DYNLRB2	-1.39957	1.39957	-6.31407	5.01704e-07	4.04812e-06	NM_130897.1	83657	NP_570967.1	ILMN_1697317	5340725	S	Homo sapiens dynein, light chain, roadblock-type 2 (DYNLRB2), mRNA.	ROBLD2; DNLC2B; DNCL2B; MGC62033
2100201	KIAA1274	5.14212	5.14212	6.31404	5.01755e-07	4.04812e-06	NM_014431.1	27143	NP_055246.1	ILMN_1796751	2100201	S	Homo sapiens KIAA1274 (KIAA1274), mRNA.	PALD
1410132	ACVR1B	-1.36426	1.36426	-6.31011	5.07353e-07	4.08943e-06	NM_004302.3	91	NP_004293.1	ILMN_1786544	1410132	A	Homo sapiens activin A receptor, type IB (ACVR1B), transcript variant 1, mRNA.	ACVRLK4; ALK4; SKR2; ACTRIB
7150647	SCRN2	-1.5555	1.5555	-6.3083	5.09965e-07	4.10661e-06	NM_138355.2	90507	NP_612364.1	ILMN_1662016	7150647	S	Homo sapiens secernin 2 (SCRN2), mRNA.	Ses2
2680639	SLC25A38	-2.17171	2.17171	-6.30602	5.13261e-07	4.12926e-06	NM_017875.1	54977	NP_060345.1	ILMN_1781231	2680639	S	Homo sapiens solute carrier family 25, member 38 (SLC25A38), mRNA.	FLJ20551; FLJ22703
6400753	HKR1	-1.7853	1.7853	-6.30447	5.15516e-07	4.13986e-06	NM_181786.2	284459	NP_861451.1	ILMN_1675150	6400753	S	Homo sapiens GLI-Kruppel family member HKR1 (HKR1), mRNA.
6250093	GOLGA3	-2.24975	2.24975	-6.30445	5.15546e-07	4.13986e-06	NM_005895.3	2802	NP_005886.2	ILMN_1733511	6250093	S	Homo sapiens golgi autoantigen, golgin subfamily a, 3 (GOLGA3), mRNA.	GCP170; MEA-2
7050647	RFXDC2	-1.54612	1.54612	-6.30122	5.2027e-07	4.17387e-06	NM_022841.4	64864	NP_073752.4	ILMN_1762803	7050647	S	Homo sapiens regulatory factor X domain containing 2 (RFXDC2), mRNA.	MGC131836; FLJ21104; FLJ12994
620300	LASP1	-3.51482	3.51482	-6.29904	5.23484e-07	4.19572e-06	NM_006148.1	3927	NP_006139.1	ILMN_1665909	620300	S	Homo sapiens LIM and SH3 protein 1 (LASP1), mRNA.	MLN50; Lasp-1
1740487	BPHL	-1.9692	1.9692	-6.29309	5.32369e-07	4.26294e-06	NM_004332.1	670	NP_004323.1	ILMN_1657746	1740487	S	Homo sapiens biphenyl hydrolase-like (serine hydrolase) (BPHL), mRNA.	MCNAA; MGC41865; Bph-rp; MGC125930
3800204	OLFM1	-1.9547	1.9547	-6.29149	5.34779e-07	4.27823e-06	NM_006334.3	10439	NP_006325.1	ILMN_1714709	3800204	I	Homo sapiens olfactomedin 1 (OLFM1), transcript variant 2, mRNA.	NOELIN1; NOE1; OlfA; AMY
940288	BAZ1A	3.68514	3.68514	6.28928	5.38136e-07	4.30107e-06	NM_182648.1	11177	NP_872589.1	ILMN_1742230	940288	A	Homo sapiens bromodomain adjacent to zinc finger domain, 1A (BAZ1A), transcript variant 2, mRNA.	WALp1; hACF1; FLJ14383; DKFZP586E0518; ACF1; WCRF180
5910241	ZBBX	-1.37447	1.37447	-6.2872	5.41302e-07	4.32233e-06	NM_024687.2	79740	NP_078963.2	ILMN_1760503	5910241	S	Homo sapiens zinc finger, B-box domain containing (ZBBX), mRNA.	FLJ23049
3890202	SF3A2	4.26105	4.26105	6.28603	5.43093e-07	4.33258e-06	NM_007165.4	8175	NP_009096.2	ILMN_1754220	3890202	S	Homo sapiens splicing factor 3a, subunit 2, 66kDa (SF3A2), mRNA.	SF3a66; SAP62; PRPF11; PRP11
7560082	FAM12A	-1.4576	1.4576	-6.27973	5.52863e-07	4.40642e-06	NM_006683.4	10876	NP_006674.2	ILMN_1755674	7560082	S	Homo sapiens family with sequence similarity 12, member A (FAM12A), mRNA.	HE3-ALPHA; MGC119614; HE3ALPHA; EP3A; MGC119615; HE3A
6380131	TAF1C	-2.45538	2.45538	-6.27113	5.66486e-07	4.51079e-06	NM_139353.1	9013	NP_647610.1	ILMN_1671839	6380131	A	Homo sapiens TATA box binding protein (TBP)-associated factor, RNA polymerase I, C, 110kDa (TAF1C), transcript variant 2, mRNA.	SL1; MGC:39976; TAFI110; TAFI95
830519	IL5RA	-1.44314	1.44314	-6.2694	5.69256e-07	4.52863e-06	NM_000564.2	3568	NP_000555.2	ILMN_1756455	830519	A	Homo sapiens interleukin 5 receptor, alpha (IL5RA), transcript variant 1, mRNA.	IL5R; MGC26560; HSIL5R3; CDw125
4590228	GLRX	3.0621	3.0621	6.26526	5.7597e-07	4.57778e-06	NM_002064.1	2745	NP_002055.1	ILMN_1737308	4590228	S	Homo sapiens glutaredoxin (thioltransferase) (GLRX), mRNA.	GRX; GRX1; MGC117407
1450082	TRAPPC2L	-3.76831	3.76831	-6.26296	5.7973e-07	4.59849e-06	NM_016209.2	51693	NP_057293.1	ILMN_1747058	1450082	S	Homo sapiens trafficking protein particle complex 2-like (TRAPPC2L), mRNA.	MGC111156; HSPC176
6100154	C2orf44	-1.85993	1.85993	-6.26277	5.80044e-07	4.59849e-06	NM_025203.1	80304	NP_079479.1	ILMN_1730631	6100154	S	Homo sapiens chromosome 2 open reading frame 44 (C2orf44), mRNA.	PP384; FLJ21945
6350161	LCP1	-2.18347	2.18347	-6.26268	5.80189e-07	4.59849e-06	NM_002298.2	3936	NP_002289.1	ILMN_1662932	6350161	S	Homo sapiens lymphocyte cytosolic protein 1 (L-plastin) (LCP1), mRNA.	L-PLASTIN; PLS2; FLJ26114; CP64; DKFZp781A23186; FLJ39956; LC64P; FLJ25423
6290343	CRH	-1.50099	1.50099	-6.25917	5.85985e-07	4.64013e-06	NM_000756.1	1392	NP_000747.1	ILMN_1668035	6290343	S	Homo sapiens corticotropin releasing hormone (CRH), mRNA.	CRF
7210349	BVES	-1.88959	1.88959	-6.25659	5.90271e-07	4.66492e-06	NM_147147.2	11149	NP_671488.1	ILMN_1689237	7210349	A	Homo sapiens blood vessel epicardial substance (BVES), transcript variant 5, mRNA.	POPDC1; POP1; HBVES; MGC42413
7100603	KCNK3	1.84385	1.84385	6.25656	5.90317e-07	4.66492e-06	NM_002246.1	3777	NP_002237.1	ILMN_1768483	7100603	S	Homo sapiens potassium channel, subfamily K, member 3 (KCNK3), mRNA.	TBAK1; TASK-1; K2p3.1; TASK; OAT1
1440612	BZW2	2.20288	2.20288	6.2563	5.90751e-07	4.66492e-06	NM_014038.1	28969	NP_054757.1	ILMN_1676548	1440612	S	Homo sapiens basic leucine zipper and W2 domains 2 (BZW2), mRNA.	MST017; MSTP017; HSPC028
2810315	S100A6	3.24155	3.24155	6.25477	5.93316e-07	4.68085e-06	NM_014624.3	6277	NP_055439.1	ILMN_1713636	2810315	S	Homo sapiens S100 calcium binding protein A6 (S100A6), mRNA.	PRA; CABP; 2A9; 5B10; CACY
3190711	ATP5G2	1.45594	1.45594	6.24876	6.03498e-07	4.75679e-06	NM_005176.5	517	NP_005167.2	ILMN_1669102	3190711	I	Homo sapiens ATP synthase, H+ transporting, mitochondrial F0 complex, subunit C2 (subunit 9) (ATP5G2), nuclear gene encoding mitochondrial protein, transcript variant 2, mRNA.
1940047	AIF1	1.59478	1.59478	6.24704	6.06453e-07	4.77568e-06	NM_001623.3	199	NP_001614.3	ILMN_1703538	1940047	I	Homo sapiens allograft inflammatory factor 1 (AIF1), transcript variant 3, mRNA.	AIF-1; IRT-1; IBA1
3990450	IL1F7	-1.72269	1.72269	-6.24392	6.11819e-07	4.81351e-06	NM_014439.3	27178	NP_055254.2	ILMN_1697710	3990450	A	Homo sapiens interleukin 1 family, member 7 (zeta) (IL1F7), transcript variant 1, mRNA.	IL1H4; IL-1F7; IL1RP1; FIL1(ZETA); IL-1H4; FIL1Z; FIL1; IL-1RP1
4560170	SCAND1	2.15029	2.15029	6.24311	6.13237e-07	4.82022e-06	NM_016558.2	51282	NP_057642.1	ILMN_1795317	4560170	I	Homo sapiens SCAN domain containing 1 (SCAND1), transcript variant 1, mRNA.	RAZ1; SDP1
6560630	STX18	-1.52525	1.52525	-6.23647	6.24866e-07	4.90712e-06	NM_016930.2	53407	NP_058626.1	ILMN_1696126	6560630	S	Homo sapiens syntaxin 18 (STX18), mRNA.	DKFZp686O15149; Ufe1
4150050	C1orf69	-2.16049	2.16049	-6.23336	6.30397e-07	4.94601e-06	NM_001010867.1	200205	NP_001010867.1	ILMN_1657144	4150050	S	Homo sapiens chromosome 1 open reading frame 69 (C1orf69), mRNA.	FLJ12734; FLJ13849
4390372	BNIPL	-1.56203	1.56203	-6.22544	6.44695e-07	5.05356e-06	NM_138278.2	149428	NP_612122.2	ILMN_1699989	4390372	I	Homo sapiens BCL2/adenovirus E1B 19kD interacting protein like (BNIPL), mRNA.	BNIPL-2; BNIP-S; BNIPL-1; BNIPL1; BNIPL2; PP753
6350743	SDCCAG10	1.66276	1.66276	6.22504	6.45433e-07	5.05471e-06	NM_005869.2	10283	NP_005860.2	ILMN_1686194	6350743	S	Homo sapiens serologically defined colon cancer antigen 10 (SDCCAG10), mRNA.	NY-CO-10
3310736	B3GALT1	-1.46984	1.46984	-6.22461	6.46203e-07	5.05611e-06	NM_020981.2	8708	NP_066191.1	ILMN_1659202	3310736	S	Homo sapiens UDP-Gal:betaGlcNAc beta 1,3-galactosyltransferase, polypeptide 1 (B3GALT1), mRNA.	beta3Gal-T1; MGC126594
450369	PTPRG	-1.34692	1.34692	-6.22065	6.53495e-07	5.10849e-06	NM_002841.2	5793	NP_002832.2	ILMN_1779674	450369	S	Homo sapiens protein tyrosine phosphatase, receptor type, G (PTPRG), mRNA.	HPTPG; RPTPG; R-PTP-GAMMA; PTPG
2600630	CCT6A	3.85366	3.85366	6.22002	6.54673e-07	5.11303e-06	NM_001762.3	908	NP_001753.1	ILMN_1719611	2600630	I	Homo sapiens chaperonin containing TCP1, subunit 6A (zeta 1) (CCT6A), transcript variant 1, mRNA.	HTR3; TCPZ; Cctz; MGC126214; MGC126215; TCP-1-zeta; TCP20; MoDP-2; TTCP20; CCT-zeta-1; CCT-zeta; CCT6
6550253	SEC31B	-1.5524	1.5524	-6.21623	6.61734e-07	5.16346e-06	NM_015490.3	25956	NP_056305.1	ILMN_1733050	6550253	A	Homo sapiens SEC31 homolog B (S. cerevisiae) (SEC31B), mRNA.	DKFZP434M183; SEC31L2; SEC31B-1
1570075	FBXO4	-2.13458	2.13458	-6.21479	6.64442e-07	5.17986e-06	NM_012176.2	26272	NP_036308.1	ILMN_1656691	1570075	I	Homo sapiens F-box protein 4 (FBXO4), transcript variant 1, mRNA.	DKFZp547N213; FBX4; FLJ10141
2760669	MTERFD2	-1.42054	1.42054	-6.21212	6.69486e-07	5.21443e-06	NM_182501.2	130916	NP_872307.2	ILMN_1689899	2760669	S	Homo sapiens MTERF domain containing 2 (MTERFD2), mRNA.	FLJ16261; MGC61716
6020725	DGAT2L3	1.43641	1.43641	6.20611	6.80992e-07	5.29922e-06	NM_001013579.1	158833	NP_001013597.1	ILMN_1668162	6020725	S	Homo sapiens diacylglycerol O-acyltransferase 2-like 3 (DGAT2L3), mRNA.	DGA2; AWAT1
3610768	C19orf62	-1.97817	1.97817	-6.2053	6.82548e-07	5.3065e-06	NM_014173.2	29086	NP_054892.2	ILMN_1806937	3610768	A	Homo sapiens chromosome 19 open reading frame 62 (C19orf62), transcript variant 2, mRNA.	HSPC142; FLJ20571
1980671	RIC8B	2.20221	2.20221	6.20375	6.85544e-07	5.32495e-06	NM_018157.2	55188	NP_060627.2	ILMN_1663532	1980671	S	Homo sapiens resistance to inhibitors of cholinesterase 8 homolog B (C. elegans) (RIC8B), mRNA.	hSyn; FLJ10620; MGC39476; RIC8
4590241	CNOT7	3.29606	3.29606	6.20312	6.86788e-07	5.32977e-06	NM_013354.5	29883	NP_037486.2	ILMN_1715886	4590241	I	Homo sapiens CCR4-NOT transcription complex, subunit 7 (CNOT7), transcript variant 1, mRNA.	CAF1; hCAF-1
7200240	ARHGAP4	3.27358	3.27358	6.20051	6.91877e-07	5.3644e-06	NM_001666.2	393	NP_001657.2	ILMN_1770824	7200240	S	Homo sapiens Rho GTPase activating protein 4 (ARHGAP4), mRNA.	C1; p115; RGC1; KIAA0131; RhoGAP4
1090110	C3orf17	-2.31023	2.31023	-6.1986	6.95634e-07	5.38864e-06	NM_001025072.2	25871	NP_001020243.1	ILMN_1688372	1090110	A	Homo sapiens chromosome 3 open reading frame 17 (C3orf17), transcript variant 2, mRNA.	DKFZP434F2021
4900240	FBXL20	-2.9575	2.9575	-6.1929	7.06972e-07	5.47151e-06	NM_032875.1	84961	NP_116264.2	ILMN_1754489	4900240	S	Homo sapiens F-box and leucine-rich repeat protein 20 (FBXL20), mRNA.	MGC15482; Fbl20; SCR; Fbl2
6250646	SLC27A5	-1.55719	1.55719	-6.19253	7.077e-07	5.47219e-06	NM_012254.1	10998	NP_036386.1	ILMN_1725366	6250646	S	Homo sapiens solute carrier family 27 (fatty acid transporter), member 5 (SLC27A5), mRNA.	ACSB; ACSVL6; VLCSH2; VLACSR; FATP5; FACVL3; VLCS-H2; FLJ22987
1500504	AKR1A1	-2.22857	2.22857	-6.18795	7.16951e-07	5.53872e-06	NM_006066.2	10327	NP_006057.1	ILMN_1728047	1500504	A	Homo sapiens aldo-keto reductase family 1, member A1 (aldehyde reductase) (AKR1A1), transcript variant 1, mRNA.	ALR; ALDR1; MGC1380; MGC12529
3520288	RCE1	2.14305	2.14305	6.18725	7.18371e-07	5.54468e-06	NM_001032279.1	9986	NP_001027450.1	ILMN_1685002	3520288	A	Homo sapiens RCE1 homolog, prenyl protein peptidase (S. cerevisiae) (RCE1), transcript variant 2, mRNA.	FACE2; RCE1B; RCE1A
2640670	IDI1	3.65311	3.65311	6.18652	7.19873e-07	5.55126e-06	NM_004508.2	3422	NP_004499.2	ILMN_1755075	2640670	S	Homo sapiens isopentenyl-diphosphate delta isomerase 1 (IDI1), mRNA.	IPP1; IPPI1
3780709	KIAA1632	-1.86207	1.86207	-6.18602	7.20889e-07	5.55409e-06	NM_020964.2	57724	NP_066015.2	ILMN_1762608	3780709	S	Homo sapiens KIAA1632 (KIAA1632), mRNA.	HEEW1; DKFZp667P2311
4150538	GSG1L	-1.8373	1.8373	-6.18434	7.24325e-07	5.57239e-06	NM_144675.1	146395	NP_653276.1	ILMN_1671055	4150538	S	Homo sapiens GSG1-like (GSG1L), mRNA.	MGC18079; PRO19651
5310270	GALNT14	-1.41854	1.41854	-6.18422	7.24567e-07	5.57239e-06	NM_024572.2	79623	NP_078848.2	ILMN_1722524	5310270	S	Homo sapiens UDP-N-acetyl-alpha-D-galactosamine:polypeptide N-acetylgalactosaminyltransferase 14 (GalNAc-T14) (GALNT14), mRNA.	FLJ12691; GalNac-T14; GalNac-T10; GALNT15; FLJ13977
620136	LILRA5	2.20292	2.20292	6.18363	7.25787e-07	5.57675e-06	NM_181879.1	353514	NP_870994.1	ILMN_1726545	620136	A	Homo sapiens leukocyte immunoglobulin-like receptor, subfamily A (with TM domain), member 5 (LILRA5), transcript variant 3, mRNA.	LIR9; ILT11; CD85F; LILRB7; CD85
540274	ZDHHC18	-2.94218	2.94218	-6.17912	7.35133e-07	5.6435e-06	NM_032283.1	84243	NP_115659.1	ILMN_1668270	540274	S	Homo sapiens zinc finger, DHHC-type containing 18 (ZDHHC18), mRNA.	DKFZp667O2416
4610767	KTI12	1.70816	1.70816	6.17805	7.37368e-07	5.65546e-06	NM_138417.2	112970	NP_612426.1	ILMN_1703226	4610767	S	Homo sapiens KTI12 homolog, chromatin associated (S. cerevisiae) (KTI12), mRNA.	TOT4; SBBI81; MGC20419; RP11-91A18.3
3800053	SHBG	-1.39759	1.39759	-6.17774	7.38013e-07	5.65546e-06	NM_001040.2	6462	NP_001031.2	ILMN_1706579	3800053	S	Homo sapiens sex hormone-binding globulin (SHBG), mRNA.	MGC138391; MGC126834; ABP
1500088	RPS6KA2	1.48327	1.48327	6.17173	7.5069e-07	5.74558e-06	NM_021135.4	6196	NP_066958.2	ILMN_1790801	1500088	I	Homo sapiens ribosomal protein S6 kinase, 90kDa, polypeptide 2 (RPS6KA2), transcript variant 1, mRNA.	RSK3; S6K-alpha; S6K-alpha2; pp90RSK3; HU-2; RSK; MAPKAPK1C; p90-RSK3; p90-RSK2
4780521	PRPS1	-2.47475	2.47475	-6.17153	7.51118e-07	5.74558e-06	NM_002764.2	5631	NP_002755.1	ILMN_1667050	4780521	S	Homo sapiens phosphoribosyl pyrophosphate synthetase 1 (PRPS1), mRNA.	PRSI; KIAA0967; PRS I
2350661	TSTA3	-2.1368	2.1368	-6.16798	7.58728e-07	5.79861e-06	NM_003313.2	7264	NP_003304.1	ILMN_1697777	2350661	S	Homo sapiens tissue specific transplantation antigen P35B (TSTA3), mRNA.	FX; P35B
3060131	LRRTM4	-1.39006	1.39006	-6.16715	7.60514e-07	5.80707e-06	NM_024993.3	80059	NP_079269.3	ILMN_1685472	3060131	S	Homo sapiens leucine rich repeat transmembrane neuronal 4 (LRRTM4), mRNA.	MGC120633; FLJ12568; MGC120636
3710719	MRPL45	-1.68639	1.68639	-6.1667	7.61476e-07	5.80923e-06	NM_032351.3	84311	NP_115727.3	ILMN_1748650	3710719	A	Homo sapiens mitochondrial ribosomal protein L45 (MRPL45), nuclear gene encoding mitochondrial protein, mRNA.	MGC11321
2060091	DAG1	-2.43515	2.43515	-6.16454	7.66167e-07	5.83981e-06	NM_004393.2	1605	NP_004384.2	ILMN_1658425	2060091	S	Homo sapiens dystroglycan 1 (dystrophin-associated glycoprotein 1) (DAG1), mRNA.	AGRNR; 156DAG; A3a; DAG
360204	ZNF182	-1.34024	1.34024	-6.16163	7.72508e-07	5.88289e-06	NM_006962.1	7569	NP_008893.1	ILMN_1726617	360204	I	Homo sapiens zinc finger protein 182 (ZNF182), transcript variant 1, mRNA.	ZNF21; KOX14; HHZ150; Zfp182; MGC131713; MGC125383; ZNF182
2350594	UBXN8	1.53086	1.53086	6.15978	7.76581e-07	5.9045e-06	NM_005671.2	7993	NP_005662.1	ILMN_1731891	2350594	S	Homo sapiens UBX domain protein 8 (UBXN8), mRNA.	D8S2298E; REP8
1570280	GCC1	-2.8571	2.8571	-6.15971	7.76726e-07	5.9045e-06	NM_024523.5	79571	NP_078799.2	ILMN_1682206	1570280	S	Homo sapiens GRIP and coiled-coil domain containing 1 (GCC1), mRNA.	MGC20706; FLJ22035; GCC1P; GCC88
3440519	LOC400120	-1.50226	1.50226	-6.15917	7.77914e-07	5.90821e-06	NM_203451.1	400120	NP_982276.1	ILMN_1797526	3440519	S	Homo sapiens hypothetical LOC400120 (LOC400120), mRNA.	MGC33996
2350524	GLCE	-2.46101	2.46101	-6.15887	7.78595e-07	5.90821e-06	NM_015554.1	26035	NP_056369.1	ILMN_1714349	2350524	S	Homo sapiens glucuronic acid epimerase (GLCE), mRNA.	KIAA0836; HSEPI
6250064	IRF1	5.23116	5.23116	6.15697	7.82786e-07	5.93474e-06	NM_002198.1	3659	NP_002189.1	ILMN_1708375	6250064	S	Homo sapiens interferon regulatory factor 1 (IRF1), mRNA.	IRF-1; MAR
5220491	VGLL4	-3.41462	3.41462	-6.15563	7.8577e-07	5.95208e-06	NM_014667.1	9686	NP_055482.1	ILMN_1768480	5220491	S	Homo sapiens vestigial like 4 (Drosophila) (VGLL4), mRNA.	VGL-4; KIAA0121
3390577	MRRF	-2.19233	2.19233	-6.15517	7.8681e-07	5.95469e-06	NM_199177.1	92399	NP_954646.1	ILMN_1680675	3390577	A	Homo sapiens mitochondrial ribosome recycling factor (MRRF), nuclear gene encoding mitochondrial protein, transcript variant 2, mRNA.	RRF; MTRRF; MRFF
2970209	SLC47A1	-2.84231	2.84231	-6.14896	8.00785e-07	6.05509e-06	NM_018242.2	55244	NP_060712.2	ILMN_1670325	2970209	S	Homo sapiens solute carrier family 47, member 1 (SLC47A1), mRNA.	FLJ10847; MATE1; MATE2; MGC64822
3370110	RPS6KA3	2.42285	2.42285	6.14282	8.14874e-07	6.15618e-06	NM_004586.2	6197	NP_004577.1	ILMN_1806294	3370110	A	Homo sapiens ribosomal protein S6 kinase, 90kDa, polypeptide 3 (RPS6KA3), mRNA.	pp90RSK2; MAPKAPK1B; CLS; RSK2; RSK; S6K-alpha3; p90-RSK2; ISPK-1; MRX19; HU-3
10577	CASC2	-1.40694	1.40694	-6.14119	8.18642e-07	6.1792e-06	XR_017868.1	255082		ILMN_1680927	10577	I	PREDICTED: Homo sapiens cancer susceptibility candidate 2, transcript variant 1 (CASC2), misc RNA.
1240070	CD74	1.95845	1.95845	6.13923	8.2321e-07	6.20819e-06	NM_001025159.1	972	NP_001020330.1	ILMN_1736567	1240070	A	Homo sapiens CD74 molecule, major histocompatibility complex, class II invariant chain (CD74), transcript variant 1, mRNA.	Ia-GAMMA; DHLAG; HLADG; protein 41
770747	ODF2	-1.86354	1.86354	-6.13878	8.24266e-07	6.21068e-06	NM_002540.3	4957	NP_002531.3	ILMN_1671288	770747	A	Homo sapiens outer dense fiber of sperm tails 2 (ODF2), transcript variant 1, mRNA.	ODF84; MGC9034; ODF2/1; MGC111096; ODF2/2; FLJ44866
6960037	EDC4	-2.63136	2.63136	-6.13823	8.25541e-07	6.21327e-06	NM_014329.3	23644	NP_055144.3	ILMN_1665212	6960037	S	Homo sapiens enhancer of mRNA decapping 4 (EDC4), mRNA.	HEDLS; RCD-8; Ge-1
5130220	NMNAT2	1.42095	1.42095	6.13801	8.26062e-07	6.21327e-06	NM_015039.2	23057	NP_055854.1	ILMN_1742968	5130220	I	Homo sapiens nicotinamide nucleotide adenylyltransferase 2 (NMNAT2), transcript variant 1, mRNA.	C1orf15; PNAT2; KIAA0479; PNAT-2; MGC2756
7380274	PAPOLG	-1.57567	1.57567	-6.13727	8.278e-07	6.21623e-06	NM_022894.2	64895	NP_075045.2	ILMN_1786275	7380274	S	Homo sapiens poly(A) polymerase gamma (PAPOLG), mRNA.	MGC133307; FLJ11805; FLJ14187; MGC133308; FLJ12972; FLJ13482
1300167	FLII	-3.48012	3.48012	-6.13722	8.2791e-07	6.21623e-06	NM_002018.2	2314	NP_002009.1	ILMN_1737170	1300167	S	Homo sapiens flightless I homolog (Drosophila) (FLII), mRNA.	Fli1; FLIL; MGC39265; FLI
1660039	DHPS	-1.99584	1.99584	-6.13572	8.31458e-07	6.2374e-06	NM_013406.1	1725	NP_037538.1	ILMN_1752967	1660039	A	Homo sapiens deoxyhypusine synthase (DHPS), transcript variant 2, mRNA.	MIG13
6550204	RSPO3	-1.48325	1.48325	-6.13332	8.37125e-07	6.2744e-06	NM_032784.3	84870	NP_116173.2	ILMN_1681983	6550204	S	Homo sapiens R-spondin 3 homolog (Xenopus laevis) (RSPO3), mRNA.	THSD2; PWTSR; FLJ14440; CRISTIN1
1410259	ZNF398	-1.38721	1.38721	-6.13127	8.42024e-07	6.30559e-06	NM_020781.2	57541	NP_065832.1	ILMN_1799717	1410259	I	Homo sapiens zinc finger protein 398 (ZNF398), transcript variant 2, mRNA.	KIAA1339; P71; P51; ZER6
2490403	SLC25A17	-2.27394	2.27394	-6.12919	8.46998e-07	6.33729e-06	NM_006358.2	10478	NP_006349.1	ILMN_1737312	2490403	S	Homo sapiens solute carrier family 25 (mitochondrial carrier; peroxisomal membrane protein, 34kDa), member 17 (SLC25A17), nuclear gene encoding mitochondrial protein, mRNA.	PMP34
5720129	NFIX	1.4936	1.4936	6.12874	8.48081e-07	6.33985e-06	NM_002501.2	4784	NP_002492.2	ILMN_1694325	5720129	S	Homo sapiens nuclear factor I/X (CCAAT-binding transcription factor) (NFIX), mRNA.	NF1A
4490687	GBGT1	1.89358	1.89358	6.12523	8.56593e-07	6.39789e-06	NM_021996.3	26301	NP_068836.2	ILMN_1652906	4490687	S	Homo sapiens globoside alpha-1,3-N-acetylgalactosaminyltransferase 1 (GBGT1), mRNA.	FS; MGC44848; UNQ2513; RP11-326L24.6; A3GALNT
1780025	STARD5	1.94888	1.94888	6.12404	8.59485e-07	6.41389e-06	NM_181900.2	80765	NP_871629.1	ILMN_1783998	1780025	I	Homo sapiens StAR-related lipid transfer (START) domain containing 5 (STARD5), mRNA.	MGC10327
3130022	CHMP2A	1.55921	1.55921	6.12175	8.6508e-07	6.45001e-06	NM_198426.1	27243	NP_940818.1	ILMN_1762932	3130022	I	Homo sapiens chromatin modifying protein 2A (CHMP2A), transcript variant 2, mRNA.	VPS2; VPS2A; CHMP2; BC-2; BC2
5490707	FBXO3	1.79001	1.79001	6.11375	8.84962e-07	6.5925e-06	NM_033406.2	26273	NP_208385.1	ILMN_1729175	5490707	A	Homo sapiens F-box protein 3 (FBXO3), transcript variant 2, mRNA.	FBA; FBX3; DKFZp564B092
2690338	RPS21	4.32542	4.32542	6.10809	8.99318e-07	6.69362e-06	NM_001024.3	6227	NP_001015.1	ILMN_1800573	2690338	S	Homo sapiens ribosomal protein S21 (RPS21), mRNA.
3120500	NFKBID	2.41421	2.41421	6.10666	9.02973e-07	6.71498e-06	NM_139239.1	84807	NP_640332.1	ILMN_1763560	3120500	S	Homo sapiens nuclear factor of kappa light polypeptide gene enhancer in B-cells inhibitor, delta (NFKBID), mRNA.	MGC149503; MGC11314
4540424	DCLRE1C	-1.44168	1.44168	-6.10631	9.03856e-07	6.71571e-06	NM_001033858.1	64421	NP_001029030.1	ILMN_1678464	4540424	I	Homo sapiens DNA cross-link repair 1C (PSO2 homolog, S. cerevisiae) (DCLRE1C), transcript variant c, mRNA.	SCIDA; DCLREC1C; SNM1C; FLJ36438; RS-SCID; FLJ11360; A-SCID
770561	C20orf108	2.3018	2.3018	6.09976	9.2083e-07	6.83589e-06	NM_080821.2	116151	NP_543011.2	ILMN_1708016	770561	S	Homo sapiens chromosome 20 open reading frame 108 (C20orf108), mRNA.	DKFZP434A1114; dJ1167H4.1; 5A3
3370746	ZBTB24	-2.49628	2.49628	-6.09917	9.2239e-07	6.83728e-06	NM_014797.1	9841	NP_055612.1	ILMN_1659937	3370746	S	Homo sapiens zinc finger and BTB domain containing 24 (ZBTB24), mRNA.	ZNF450; BIF1; PATZ2
840278	JAM2	-1.50779	1.50779	-6.09895	9.22952e-07	6.83728e-06	NM_021219.2	58494	NP_067042.1	ILMN_1672350	840278	S	Homo sapiens junctional adhesion molecule 2 (JAM2), mRNA.	VE-JAM; PRO245; JAMB; VEJAM; JAM-B; CD322; C21orf43
3190743	NPSR1	1.44623	1.44623	6.09878	9.23416e-07	6.83728e-06	NM_207173.1	387129	NP_997056.1	ILMN_1654534	3190743	I	Homo sapiens neuropeptide S receptor 1 (NPSR1), transcript variant 2, mRNA.	GPR154; PGR14; ASRT2; NPSR; VRR1; GPRA
5130692	DDX17	3.03733	3.03733	6.09474	9.34075e-07	6.91021e-06	NM_030881.3	10521	NP_112020.1	ILMN_1774513	5130692	I	Homo sapiens DEAD (Asp-Glu-Ala-Asp) box polypeptide 17 (DDX17), transcript variant 2, mRNA.	DKFZp761H2016; RH70; P72
2600286	CCS	-2.77187	2.77187	-6.09312	9.38371e-07	6.93123e-06	NM_005125.1	9973	NP_005116.1	ILMN_1766797	2600286	A	Homo sapiens copper chaperone for superoxide dismutase (CCS), mRNA.	MGC138260
60128	PTDSS1	-2.2352	2.2352	-6.09306	9.38537e-07	6.93123e-06	NM_014754.1	9791	NP_055569.1	ILMN_1688753	60128	S	Homo sapiens phosphatidylserine synthase 1 (PTDSS1), mRNA.	PSSA; KIAA0024
4120187	EFNA3	1.40817	1.40817	6.09254	9.3993e-07	6.93553e-06	NM_004952.3	1944	NP_004943.1	ILMN_1684256	4120187	S	Homo sapiens ephrin-A3 (EFNA3), mRNA.	EPLG3; EFL2; LERK3; Ehk1-L
7200358	FNDC3A	2.44072	2.44072	6.09177	9.41973e-07	6.94461e-06	NM_001079673.1	22862	NP_001073141.1	ILMN_1705111	7200358	S	Homo sapiens fibronectin type III domain containing 3A (FNDC3A), transcript variant 1, mRNA.	KIAA0970; bA203I16.5; FLJ31509; FNDC3; RP11-203I16.5; bA203I16.1
3420139	NIF3L1	-1.80127	1.80127	-6.091	9.44038e-07	6.95384e-06	NM_021824.2	60491	NP_068596.2	ILMN_1777066	3420139	S	Homo sapiens NIF3 NGG1 interacting factor 3-like 1 (S. pombe) (NIF3L1), mRNA.	MDS015; ALS2CR1; CALS-7
3130050	RFC2	-1.48064	1.48064	-6.08595	9.577e-07	7.04841e-06	NM_002914.3	5982	NP_002905.2	ILMN_1732336	3130050	A	Homo sapiens replication factor C (activator 1) 2, 40kDa (RFC2), transcript variant 2, mRNA.	A1; RFC40; MGC3665
730739	TCEAL3	-3.40673	3.40673	-6.0856	9.58639e-07	7.04925e-06	NM_032926.2	85012	NP_116315.1	ILMN_1749478	730739	A	Homo sapiens transcription elongation factor A (SII)-like 3 (TCEAL3), transcript variant 2, mRNA.	MGC15737
7510369	PCDH12	-1.38552	1.38552	-6.07826	9.78839e-07	7.19161e-06	NM_016580.2	51294	NP_057664.1	ILMN_1673129	7510369	S	Homo sapiens protocadherin 12 (PCDH12), mRNA.	VE-cadherin-2; VECAD2
130537	EPHA3	1.50699	1.50699	6.07677	9.83011e-07	7.21089e-06	NM_182644.1	2042	NP_872585.1	ILMN_1782076	130537	A	Homo sapiens EPH receptor A3 (EPHA3), transcript variant 2, mRNA.	HEK4; ETK1; HEK; TYRO4; ETK
4830220	ZNF193	-2.4138	2.4138	-6.07672	9.8315e-07	7.21089e-06	NM_006299.3	7746	NP_006290.1	ILMN_1669516	4830220	S	Homo sapiens zinc finger protein 193 (ZNF193), mRNA.	ZSCAN9; PRD51
6770082	TOX4	2.11891	2.11891	6.07571	9.85955e-07	7.22527e-06	NM_014828.2	9878	NP_055643.1	ILMN_1743131	6770082	S	Homo sapiens TOX high mobility group box family member 4 (TOX4), mRNA.	KIAA0737; LCP1; C14orf92
5560541	SKIV2L	-3.0948	3.0948	-6.07529	9.87134e-07	7.22771e-06	NM_006929.4	6499	NP_008860.4	ILMN_1666512	5560541	S	Homo sapiens superkiller viralicidic activity 2-like (S. cerevisiae) (SKIV2L), mRNA.	SKIV2; DDX13; SKI2W; SKI2; 170A; HLP
4810661	KIAA0408	-2.54051	2.54051	-6.07393	9.90975e-07	7.24507e-06	NM_014702.3	9729	NP_055517.3	ILMN_1661519	4810661	S	Homo sapiens KIAA0408 (KIAA0408), mRNA.	FLJ43995; RP3-403A15.2
4890056	C16orf91	-2.49414	2.49414	-6.07385	9.91199e-07	7.24507e-06	NM_001010878.1	283951	NP_001010878.1	ILMN_1759325	4890056	S	Homo sapiens chromosome 16 open reading frame 91 (C16orf91), mRNA.	MGC104723; gs103
2320243	ABCA2	2.24368	2.24368	6.06723	1.01002e-06	7.37633e-06	NM_212533.2	20	NP_997698.1	ILMN_1747627	2320243	A	Homo sapiens ATP-binding cassette, sub-family A (ABC1), member 2 (ABCA2), transcript variant 2, mRNA.	MGC129761; ABC2
5560682	KRT10	-2.53585	2.53585	-6.06595	1.01371e-06	7.39694e-06	NM_000421.2	3858	NP_000412.2	ILMN_1716093	5560682	S	Homo sapiens keratin 10 (epidermolytic hyperkeratosis; keratosis palmaris et plantaris) (KRT10), mRNA.	K10; KPP; CK10
2030546	BAT1	1.59217	1.59217	6.06519	1.01591e-06	7.40667e-06	NM_004640.5	7919	NP_004631.1	ILMN_1690576	2030546	I	Homo sapiens HLA-B associated transcript 1 (BAT1), transcript variant 1, mRNA.	UAP56; DDX39B; D6S81E
4390047	C10orf30	1.37863	1.37863	6.06409	1.01909e-06	7.41882e-06	NM_152751.1	222389	NP_689964.1	ILMN_1723921	4390047	S	Homo sapiens chromosome 10 open reading frame 30 (C10orf30), mRNA.	MGC35247; FLJ40283
6840148	CREBBP	-2.39888	2.39888	-6.06401	1.01931e-06	7.41882e-06	NM_001079846.1	1387	NP_001073315.1	ILMN_1809583	6840148	S	Homo sapiens CREB binding protein (CREBBP), transcript variant 2, mRNA.	CBP; KAT3A; RTS; RSTS
2450524	GABRD	-1.33146	1.33146	-6.06329	1.0214e-06	7.42594e-06	NM_000815.2	2563	NP_000806.2	ILMN_1779742	2450524	S	Homo sapiens gamma-aminobutyric acid (GABA) A receptor, delta (GABRD), mRNA.	MGC45284
4210717	FRS3	1.76936	1.76936	6.06278	1.02288e-06	7.42594e-06	NM_006653.3	10817	NP_006644.1	ILMN_1772605	4210717	S	Homo sapiens fibroblast growth factor receptor substrate 3 (FRS3), mRNA.	MGC17167; FRS2beta; SNT2; SNT-2; FRS2B
3400674	MRPS15	-1.6102	1.6102	-6.06278	1.02289e-06	7.42594e-06	NM_031280.2	64960	NP_112570.2	ILMN_1680703	3400674	S	Homo sapiens mitochondrial ribosomal protein S15 (MRPS15), nuclear gene encoding mitochondrial protein, mRNA.	RPMS15; MPR-S15; FLJ11564; DC37
5050669	EIF3D	-1.95327	1.95327	-6.06142	1.02685e-06	7.44269e-06	NM_003753.3	8664	NP_003744.1	ILMN_1739847	5050669	S	Homo sapiens eukaryotic translation initiation factor 3, subunit D (EIF3D), mRNA.	EIF3S7; MGC126526; eIF3-p66; eIF3d; MGC17258; eIF3-zeta
630689	VILL	-1.85456	1.85456	-6.0609	1.02835e-06	7.44269e-06	NM_015873.3	50853	NP_056957.3	ILMN_1778650	630689	S	Homo sapiens villin-like (VILL), mRNA.
1710026	CCDC112	2.80923	2.80923	6.06055	1.02938e-06	7.44269e-06	NM_001040440.2	153733	NP_001035530.1	ILMN_1761101	1710026	S	Homo sapiens coiled-coil domain containing 112 (CCDC112), transcript variant 1, mRNA.	MBC1; MGC39633
4900500	CYLC2	-1.51464	1.51464	-6.06049	1.02955e-06	7.44269e-06	NM_001340.2	1539	NP_001331.1	ILMN_1661903	4900500	S	Homo sapiens cylicin, basic protein of sperm head cytoskeleton 2 (CYLC2), mRNA.	MGC129591
6350392	SLC1A4	-2.71695	2.71695	-6.06009	1.03074e-06	7.44269e-06	NM_003038.2	6509	NP_003029.2	ILMN_1656904	6350392	S	Homo sapiens solute carrier family 1 (glutamate/neutral amino acid transporter), member 4 (SLC1A4), mRNA.	SATT; ASCT1
6620669	C3orf23	-2.20958	2.20958	-6.06001	1.03097e-06	7.44269e-06	NM_173826.3	285343	NP_776187.2	ILMN_1754423	6620669	I	Homo sapiens chromosome 3 open reading frame 23 (C3orf23), transcript variant 1, mRNA.	MGC119532; MGC119533; MGC119530; DKFZp313N0621; FLJ41686; MGC119531
2600059	GNPDA1	-3.81464	3.81464	-6.0599	1.03129e-06	7.44269e-06	NM_005471.3	10007	NP_005462.1	ILMN_1784709	2600059	S	Homo sapiens glucosamine-6-phosphate deaminase 1 (GNPDA1), mRNA.	KIAA0060; HLN; GPI; GNPI; GNPDA
1170059	LIPE	-1.48645	1.48645	-6.05902	1.03389e-06	7.45517e-06	NM_005357.2	3991	NP_005348.2	ILMN_1670693	1170059	S	Homo sapiens lipase, hormone-sensitive (LIPE), mRNA.	LHS; HSL
7510315	HIGD2A	2.6661	2.6661	6.05582	1.04332e-06	7.51444e-06	NM_138820.2	192286	NP_620175.1	ILMN_1774334	7510315	S	Homo sapiens HIG1 hypoxia inducible domain family, member 2A (HIGD2A), mRNA.	MGC2198
6650196	E2F5	2.62303	2.62303	6.05564	1.04387e-06	7.51444e-06	NM_001951.3	1875	NP_001942.2	ILMN_1782551	6650196	S	Homo sapiens E2F transcription factor 5, p130-binding (E2F5), transcript variant 1, mRNA.	E2F-5
2810180	LRP6	-1.3528	1.3528	-6.05493	1.04596e-06	7.52314e-06	NM_002336.2	4040	NP_002327.2	ILMN_1732913	2810180	S	Homo sapiens low density lipoprotein receptor-related protein 6 (LRP6), mRNA.	FLJ90421; FLJ90062; ADCAD2
2000504	CCDC28A	-2.81659	2.81659	-6.05141	1.0565e-06	7.59261e-06	NM_015439.2	25901	NP_056254.1	ILMN_1798659	2000504	S	Homo sapiens coiled-coil domain containing 28A (CCDC28A), mRNA.	C6orf80; CCRL1AP; MGC131913; DKFZp586D0623
5690307	HOXA7	1.56662	1.56662	6.05062	1.05888e-06	7.60331e-06	NM_006896.3	3204	NP_008827.2	ILMN_1706478	5690307	S	Homo sapiens homeobox A7 (HOXA7), mRNA.	ANTP; HOX1.1; HOX1A; HOX1
3060095	COL12A1	-1.52975	1.52975	-6.04988	1.06111e-06	7.61262e-06	NM_080645.2	1303	NP_542376.2	ILMN_1733756	3060095	A	Homo sapiens collagen, type XII, alpha 1 (COL12A1), transcript variant short, mRNA.	BA209D8.1; DJ234P15.1; COL12A1L
3370243	WDR3	-1.43145	1.43145	-6.0496	1.06196e-06	7.61262e-06	NM_006784.1	10885	NP_006775.1	ILMN_1711254	3370243	S	Homo sapiens WD repeat domain 3 (WDR3), mRNA.	FLJ12796
4810577	ZNF776	-1.68074	1.68074	-6.04593	1.07309e-06	7.68598e-06	NM_173632.2	284309	NP_775903.2	ILMN_1701464	4810577	S	Homo sapiens zinc finger protein 776 (ZNF776), mRNA.	DKFZp686K10134; FLJ38288; DKFZp781G1213
5310170	CORO1B	3.09424	3.09424	6.04404	1.07886e-06	7.71525e-06	NM_001018070.1	57175	NP_001018080.1	ILMN_1653708	5310170	A	Homo sapiens coronin, actin binding protein, 1B (CORO1B), transcript variant 2, mRNA.	CORONIN-2; DKFZP762I166
7150068	HDAC9	1.60255	1.60255	6.044	1.07898e-06	7.71525e-06	NM_178425.2	9734	NP_848512.1	ILMN_1803563	7150068	A	Homo sapiens histone deacetylase 9 (HDAC9), transcript variant 5, mRNA.	DKFZp779K1053; HDAC; HDAC9FL; MITR; HD7; HDRP; HDAC9B; KIAA0744; HDAC7B; HDAC7
1230296	LTV1	1.87204	1.87204	6.0431	1.08176e-06	7.72867e-06	NM_032860.3	84946	NP_116249.2	ILMN_1805658	1230296	S	Homo sapiens LTV1 homolog (S. cerevisiae) (LTV1), mRNA.	dJ468K18.4; C6orf93; FLJ14909
2690431	C20orf94	-2.03152	2.03152	-6.04174	1.08594e-06	7.75208e-06	NM_001009608.1	128710	NP_001009608.1	ILMN_1715625	2690431	S	Homo sapiens chromosome 20 open reading frame 94 (C20orf94), mRNA.	bA204H22.1; dJ1099D15.3; bA254M13.1
6660491	AES	1.42556	1.42556	6.03641	1.10256e-06	7.86075e-06	NM_198969.1	166	NP_945320.1	ILMN_1707958	6660491	I	Homo sapiens amino-terminal enhancer of split (AES), transcript variant 1, mRNA.	AES-2; ESP1; GRG5; GRG; TLE5; AES-1
5960386	KCNQ3	-1.48666	1.48666	-6.03626	1.10301e-06	7.86075e-06	NM_004519.2	3786	NP_004510.1	ILMN_1775004	5960386	S	Homo sapiens potassium voltage-gated channel, KQT-like subfamily, member 3 (KCNQ3), mRNA.	BFNC2; EBN2; KV7.3
2850273	SAPS3	-1.77841	1.77841	-6.03581	1.10442e-06	7.86425e-06	NM_018312.3	55291	NP_060782.2	ILMN_1732725	2850273	S	Homo sapiens SAPS domain family, member 3 (SAPS3), mRNA.	MGC125712; SAPL; SAP190; SAPLa; DKFZp781E2374; C11orf23; PP6R3; DKFZp781O2362; KIAA1558; FLJ11058; MGC125711; DKFZp781E17107; FLJ43065
5820500	C1orf35	-2.51692	2.51692	-6.03428	1.10923e-06	7.89195e-06	NM_024319.2	79169	NP_077295.1	ILMN_1790202	5820500	S	Homo sapiens chromosome 1 open reading frame 35 (C1orf35), mRNA.	MMTAG2; MGC4174
3780608	ST6GALNAC6	-3.22989	3.22989	-6.03318	1.11272e-06	7.91021e-06	NM_013443.3	30815	NP_038471.2	ILMN_1691736	3780608	S	Homo sapiens ST6 (alpha-N-acetyl-neuraminyl-2,3-beta-galactosyl-1, 3)-N-acetylgalactosaminide alpha-2,6-sialyltransferase 6 (ST6GALNAC6), mRNA.	RP11-203J24.3; ST6GALNACVI; SIAT7F
6760044	GTF2H2	1.48363	1.48363	6.03233	1.11541e-06	7.92276e-06	NM_001515.3	2966	NP_001506.1	ILMN_1691485	6760044	S	Homo sapiens general transcription factor IIH, polypeptide 2, 44kDa (GTF2H2), mRNA.	T-BTF2P44; MGC102806; BTF2; TFIIH; BTF2P44
4070050	SCLT1	2.60382	2.60382	6.02307	1.1452e-06	8.12758e-06	NM_144643.2	132320	NP_653244.2	ILMN_1797107	4070050	S	Homo sapiens sodium channel and clathrin linker 1 (SCLT1), mRNA.	FLJ30655; hCAP-1A; FLJ36042; MGC70542
1400435	TOMM70A	-2.47534	2.47534	-6.02115	1.15145e-06	8.16519e-06	NM_014820.3	9868	NP_055635.3	ILMN_1746426	1400435	S	Homo sapiens translocase of outer mitochondrial membrane 70 homolog A (S. cerevisiae) (TOMM70A), nuclear gene encoding mitochondrial protein, mRNA.	FLJ90470
5130241	PPIH	-1.98251	1.98251	-6.02075	1.15278e-06	8.16784e-06	NM_006347.3	10465	NP_006338.1	ILMN_1801913	5130241	S	Homo sapiens peptidylprolyl isomerase H (cyclophilin H) (PPIH), mRNA.	CYPH; CYP-20; USA-CYP; MGC5016; SnuCyp-20
3450040	CCBL1	-1.96666	1.96666	-6.01662	1.16641e-06	8.25757e-06	NM_004059.4	883	NP_004050.3	ILMN_1764096	3450040	S	Homo sapiens cysteine conjugate-beta lyase, cytoplasmic (CCBL1), transcript variant 1, mRNA.	GTK; MGC29624; KATI
510632	KLHL35	-1.49595	1.49595	-6.01604	1.16833e-06	8.26434e-06	NM_001039548.1	283212	NP_001034637.1	ILMN_1693471	510632	S	Homo sapiens kelch-like 35 (Drosophila) (KLHL35), mRNA.
3440368	PPP1R7	-1.7901	1.7901	-6.01501	1.17175e-06	8.27507e-06	NM_002712.1	5510	NP_002703.1	ILMN_1808333	3440368	S	Homo sapiens protein phosphatase 1, regulatory (inhibitor) subunit 7 (PPP1R7), mRNA.	SDS22
2510014	TNPO1	1.87969	1.87969	6.015	1.17179e-06	8.27507e-06	NM_153188.2	3842	NP_694858.1	ILMN_1763627	2510014	I	Homo sapiens transportin 1 (TNPO1), transcript variant 2, mRNA.	TRN; IPO2; KPNB2; MIP; MIP1
3120762	MSH5	-1.38222	1.38222	-6.0134	1.17715e-06	8.30613e-06	NM_002441.3	4439	NP_002432.1	ILMN_1651787	3120762	I	Homo sapiens mutS homolog 5 (E. coli) (MSH5), transcript variant 3, mRNA.	DKFZp434C1615; MGC2939; G7; MutSH5; NG23
6280189	HPS4	-2.30913	2.30913	-6.00783	1.19594e-06	8.42532e-06	NM_152841.1	89781	NP_690054.1	ILMN_1808919	6280189	A	Homo sapiens Hermansky-Pudlak syndrome 4 (HPS4), transcript variant 2, mRNA.	KIAA1667; LE; bK1048E9.4; bK1048E9.5
1190717	BMS1	-2.39237	2.39237	-6.00759	1.19675e-06	8.42532e-06	NM_014753.2	9790	NP_055568.2	ILMN_1772713	1190717	S	Homo sapiens BMS1 homolog, ribosome assembly protein (yeast) (BMS1), mRNA.	KIAA0187; BMS1L
5490343	GOLGA7	-1.4044	1.4044	-6.00752	1.197e-06	8.42532e-06	NM_001002296.1	51125	NP_001002296.1	ILMN_1805221	5490343	I	Homo sapiens golgi autoantigen, golgin subfamily a, 7 (GOLGA7), transcript variant 2, mRNA.	MGC4876; GOLGA3AP1; GCP16; MGC21096; HSPC041
1300445	SOX30	1.45034	1.45034	6.00564	1.20342e-06	8.45823e-06	NM_178424.1	11063	NP_848511.1	ILMN_1793213	1300445	I	Homo sapiens SRY (sex determining region Y)-box 30 (SOX30), transcript variant 1, mRNA.
520050	C9orf85	1.59482	1.59482	6.00557	1.20366e-06	8.45823e-06	NM_182505.3	138241	NP_872311.2	ILMN_1678477	520050	A	Homo sapiens chromosome 9 open reading frame 85 (C9orf85), mRNA.	MGC61599; RP11-346E17.2
2850364	KIAA1333	1.55543	1.55543	6.0036	1.21046e-06	8.49564e-06	NM_017769.2	55632	NP_060239.2	ILMN_1680643	2850364	S	Homo sapiens KIAA1333 (KIAA1333), mRNA.	G2E3; FLJ20333
2650309	OR10G8	1.47985	1.47985	6.00345	1.21097e-06	8.49564e-06	NM_001004464.1	219869	NP_001004464.1	ILMN_1731717	2650309	S	Homo sapiens olfactory receptor, family 10, subfamily G, member 8 (OR10G8), mRNA.	OR11-274; OR11-282
2190400	DNAJC18	-1.44029	1.44029	-6.00159	1.21737e-06	8.53354e-06	NM_152686.2	202052	NP_689899.1	ILMN_1688730	2190400	S	Homo sapiens DnaJ (Hsp40) homolog, subfamily C, member 18 (DNAJC18), mRNA.	MGC29463
6380441	ENO1	-1.87051	1.87051	-6.00056	1.22096e-06	8.55172e-06	NM_001428.2	2023	NP_001419.1	ILMN_1710756	6380441	S	Homo sapiens enolase 1, (alpha) (ENO1), mRNA.	MPB1; ENO1L1; MBP-1; PPH; NNE
670671	TMEM134	-2.86747	2.86747	-5.99956	1.22442e-06	8.56896e-06	NM_001078650.1	80194	NP_001072118.1	ILMN_1770977	670671	S	Homo sapiens transmembrane protein 134 (TMEM134), transcript variant 2, mRNA.	FLJ21749; MGC149891
6060349	PRPF8	2.94756	2.94756	5.99914	1.2259e-06	8.57225e-06	NM_006445.3	10594	NP_006436.3	ILMN_1738677	6060349	S	Homo sapiens PRP8 pre-mRNA processing factor 8 homolog (S. cerevisiae) (PRPF8), mRNA.	HPRP8; PRPC8; RP13; PRP8
2370576	GATAD2B	3.06794	3.06794	5.99761	1.23126e-06	8.60272e-06	NM_020699.1	57459	NP_065750.1	ILMN_1766359	2370576	S	Homo sapiens GATA zinc finger domain containing 2B (GATAD2B), mRNA.	MGC138285; P66beta; RP11-216N14.6; KIAA1150; FLJ37346; MGC138257
1260520	GGPS1	2.41104	2.41104	5.99244	1.2495e-06	8.72306e-06	NM_001037277.1	9453	NP_001032354.1	ILMN_1692276	1260520	S	Homo sapiens geranylgeranyl diphosphate synthase 1 (GGPS1), transcript variant 2, mRNA.	GGPPS1; GGPPS
1300497	SPCS1	-1.91204	1.91204	-5.99189	1.25149e-06	8.72978e-06	NM_014041.2	28972	NP_054760.2	ILMN_1665280	1300497	S	Homo sapiens signal peptidase complex subunit 1 homolog (S. cerevisiae) (SPCS1), mRNA.	YJR010C-A; HSPC033; SPC12; SPC1
2510672	TCF4	2.65395	2.65395	5.99069	1.25574e-06	8.75232e-06	NM_003199.2	6925	NP_003190.1	ILMN_1814194	2510672	S	Homo sapiens transcription factor 4 (TCF4), transcript variant 2, mRNA.	SEF2; ITF2; MGC149723; SEF2-1A; MGC149724; SEF2-1B; PTHS; SEF2-1; E2-2
4730672	XKR6	-1.40427	1.40427	-5.98969	1.25935e-06	8.7703e-06	NM_173683.3	286046	NP_775954.2	ILMN_1724762	4730672	I	Homo sapiens XK, Kell blood group complex subunit-related family, member 6 (XKR6), transcript variant 2, mRNA.	C8orf7; XRG6; C8orf21
2370703	BBX	2.45546	2.45546	5.98594	1.27285e-06	8.85634e-06	NM_020235.3	56987	NP_064620.2	ILMN_1745415	2370703	S	Homo sapiens bobby sox homolog (Drosophila) (BBX), mRNA.	MDS001; HSPC339
2490181	SFRS10	-2.22983	2.22983	-5.98569	1.27377e-06	8.85634e-06	NM_004593.1	6434	NP_004584.1	ILMN_1742798	2490181	S	Homo sapiens splicing factor, arginine/serine-rich 10 (transformer 2 homolog, Drosophila) (SFRS10), mRNA.	DKFZp686F18120; TRAN2B; TRA2B; Htra2-beta; TRA2-BETA; SRFS10
5890326	ADAMTSL1	-1.63531	1.63531	-5.98419	1.27922e-06	8.88697e-06	NM_052866.3	92949	NP_443098.3	ILMN_1705250	5890326	I	Homo sapiens ADAMTS-like 1 (ADAMTSL1), transcript variant 2, mRNA.	FLJ46891; C9orf94; MGC118803; FLJ41032; MGC118805; MGC40193; ADAMTSR1; FLJ35283; DKFZp686L03130
2230678	ACACB	-2.93425	2.93425	-5.98381	1.28059e-06	8.88929e-06	NM_001093.3	32	NP_001084.3	ILMN_1763852	2230678	S	Homo sapiens acetyl-Coenzyme A carboxylase beta (ACACB), mRNA.	ACC2; ACCB; HACC275
3360437	PPIL2	1.36558	1.36558	5.9814	1.28941e-06	8.94322e-06	NM_014337.3	23759	NP_055152.1	ILMN_1802872	3360437	I	Homo sapiens peptidylprolyl isomerase (cyclophilin)-like 2 (PPIL2), transcript variant 1, mRNA.	MGC787; CYC4; MGC33174; CYP60; hCyP-60; FLJ39930
1030672	OR51V1	1.36605	1.36605	5.97959	1.29609e-06	8.98231e-06	NM_001004760.2	283111	NP_001004760.2	ILMN_1805062	1030672	S	Homo sapiens olfactory receptor, family 51, subfamily V, member 1 (OR51V1), mRNA.	OR11-36; OR51A12
3870100	KLHDC9	-1.69935	1.69935	-5.97767	1.3032e-06	9.02429e-06	NM_001007256.1	126823	NP_001007257.1	ILMN_1701918	3870100	A	Homo sapiens kelch domain containing 9 (KLHDC9), transcript variant 3, mRNA.	MGC33338; RP11-544M22.9; KARCA1
6290348	ABCC12	-1.41227	1.41227	-5.97397	1.31701e-06	9.1078e-06	NM_033226.2	94160	NP_150229.2	ILMN_1762093	6290348	A	Homo sapiens ATP-binding cassette, sub-family C (CFTR/MRP), member 12 (ABCC12), mRNA.	MRP9; MGC27071
1170471	ZFYVE28	1.36257	1.36257	5.97362	1.31829e-06	9.1078e-06	NM_020972.1	57732	NP_066023.1	ILMN_1763267	1170471	S	Homo sapiens zinc finger, FYVE domain containing 28 (ZFYVE28), mRNA.	MGC61592; MGC43699
2680541	MRPL19	2.19601	2.19601	5.97358	1.31846e-06	9.1078e-06	NM_014763.3	9801	NP_055578.2	ILMN_1771149	2680541	S	Homo sapiens mitochondrial ribosomal protein L19 (MRPL19), nuclear gene encoding mitochondrial protein, mRNA.	RLX1; MRP-L15; RPML15; MGC20675; KIAA0104
1450524	NUP205	2.27525	2.27525	5.97228	1.32334e-06	9.13414e-06	NM_015135.1	23165	NP_055950.1	ILMN_1673962	1450524	S	Homo sapiens nucleoporin 205kDa (NUP205), mRNA.	C7orf14
2070605	ACAT1	-2.07984	2.07984	-5.97137	1.32678e-06	9.15053e-06	NM_000019.2	38	NP_000010.1	ILMN_1800008	2070605	S	Homo sapiens acetyl-Coenzyme A acetyltransferase 1 (ACAT1), nuclear gene encoding mitochondrial protein, mRNA.	MAT; ACAT; THIL; T2
5090241	MAFA	-2.8985	2.8985	-5.9692	1.33502e-06	9.18669e-06	NM_201589.2	389692	NP_963883.2	ILMN_1661577	5090241	S	Homo sapiens v-maf musculoaponeurotic fibrosarcoma oncogene homolog A (avian) (MAFA), mRNA.	RIPE3b1; hMafA
1430187	CSTB	-3.43622	3.43622	-5.96905	1.33557e-06	9.18669e-06	NM_000100.2	1476	NP_000091.1	ILMN_1761797	1430187	S	Homo sapiens cystatin B (stefin B) (CSTB), mRNA.	CST6; STFB; PME; EPM1
6180465	SLC2A6	3.93589	3.93589	5.96898	1.33584e-06	9.18669e-06	NM_017585.2	11182	NP_060055.1	ILMN_1778321	6180465	S	Homo sapiens solute carrier family 2 (facilitated glucose transporter), member 6 (SLC2A6), mRNA.	GLUT6; HSA011372; GLUT9
5260414	LENG1	-1.63533	1.63533	-5.96885	1.33632e-06	9.18669e-06	NM_024316.1	79165	NP_077292.1	ILMN_1679238	5260414	S	Homo sapiens leukocyte receptor cluster (LRC) member 1 (LENG1), mRNA.
4860184	PCBD1	1.95749	1.95749	5.96813	1.33908e-06	9.19824e-06	NM_000281.2	5092	NP_000272.1	ILMN_1795906	4860184	A	Homo sapiens pterin-4 alpha-carbinolamine dehydratase/dimerization cofactor of hepatocyte nuclear factor 1 alpha (PCBD1), mRNA.	PHS; PCD; DCOH; PCBD
830446	RUNDC1	-2.22869	2.22869	-5.96353	1.35675e-06	9.31216e-06	NM_173079.1	146923	NP_775102.1	ILMN_1733875	830446	S	Homo sapiens RUN domain containing 1 (RUNDC1), mRNA.	DKFZp761H0421
5420564	NFIL3	2.14669	2.14669	5.96097	1.36669e-06	9.37283e-06	NM_005384.2	4783	NP_005375.2	ILMN_1707312	5420564	S	Homo sapiens nuclear factor, interleukin 3 regulated (NFIL3), mRNA.	IL3BP1; NF-IL3A; E4BP4; NFIL3A
7570397	ZKSCAN2	-1.70392	1.70392	-5.95786	1.37884e-06	9.44857e-06	NM_001012981.3	342357	NP_001012999.2	ILMN_1771135	7570397	S	Homo sapiens zinc finger with KRAB and SCAN domains 2 (ZKSCAN2), mRNA.	ZNF694; ZSCAN31; FLJ23199
7380280	ZNF710	1.3977	1.3977	5.95705	1.38202e-06	9.46283e-06	NM_198526.1	374655	NP_940928.1	ILMN_1788700	7380280	S	Homo sapiens zinc finger protein 710 (ZNF710), mRNA.	FLJ00306; DKFZp547K1113; MGC163413; FLJ37393
3990326	OR11L1	-2.77766	2.77766	-5.95284	1.3987e-06	9.56937e-06	NM_001001959.1	391189	NP_001001959.1	ILMN_1785650	3990326	S	Homo sapiens olfactory receptor, family 11, subfamily L, member 1 (OR11L1), mRNA.
6020487	USP39	-2.20146	2.20146	-5.94883	1.41477e-06	9.67154e-06	NM_006590.2	10713	NP_006581.2	ILMN_1659523	6020487	S	Homo sapiens ubiquitin specific peptidase 39 (USP39), mRNA.	SAD1; MGC75069; HSPC332; CGI-21
5090397	PSD3	-1.46747	1.46747	-5.94795	1.41831e-06	9.68804e-06	NM_206909.2	23362	NP_996792.1	ILMN_1658243	5090397	I	Homo sapiens pleckstrin and Sec7 domain containing 3 (PSD3), transcript variant 2, mRNA.	DKFZp761K1423; EFA6R; HCA67
3940348	CREBL1	1.73911	1.73911	5.94635	1.42482e-06	9.72471e-06	NM_004381.3	1388	NP_004372.3	ILMN_1814313	3940348	S	Homo sapiens cAMP responsive element binding protein-like 1 (CREBL1), mRNA.	FLJ10066; G13; CREB-RP
3800678	NUP88	1.902	1.902	5.94581	1.42702e-06	9.72863e-06	NM_002532.3	4927	NP_002523.2	ILMN_1734826	3800678	S	Homo sapiens nucleoporin 88kDa (NUP88), mRNA.	MGC8530
1070195	PPARBP	2.20783	2.20783	5.94565	1.42767e-06	9.72863e-06	NM_004774.2	5469	NP_004765.2	ILMN_1721729	1070195	S	Homo sapiens PPAR binding protein (PPARBP), mRNA.	TRIP2; PPARGBP; RB18A; MGC71488; MED1; CRSP200; TRAP220; CRSP1; PBP; DRIP205; DRIP230
50296	FANK1	-1.3477	1.3477	-5.94367	1.43574e-06	9.77582e-06	NM_145235.3	92565	NP_660278.3	ILMN_1773126	50296	S	Homo sapiens fibronectin type III and ankyrin repeat domains 1 (FANK1), mRNA.	HSD13
3840403	GCET2	1.47663	1.47663	5.94106	1.44645e-06	9.84094e-06	NM_001008756.1	257144	NP_001008756.1	ILMN_1685948	3840403	I	Homo sapiens germinal center expressed transcript 2 (GCET2), transcript variant 2, mRNA.	MGC40441; HGAL; GCAT2
70369	NFS1	-1.36949	1.36949	-5.93975	1.45186e-06	9.86986e-06	NM_021100.3	9054	NP_066923.3	ILMN_1703079	70369	I	Homo sapiens NFS1 nitrogen fixation 1 homolog (S. cerevisiae) (NFS1), nuclear gene encoding mitochondrial protein, mRNA.	IscS; NIFS; HUSSY-08
5870528	SERPINA12	1.44906	1.44906	5.93588	1.46797e-06	9.9715e-06	NM_173850.2	145264	NP_776249.1	ILMN_1670669	5870528	S	Homo sapiens serpin peptidase inhibitor, clade A (alpha-1 antiproteinase, antitrypsin), member 12 (SERPINA12), mRNA.	OL-64
7320717	GALNT4	2.62047	2.62047	5.93436	1.47434e-06	1.0001e-05	NM_003774.3	8693	NP_003765.2	ILMN_1739297	7320717	S	Homo sapiens UDP-N-acetyl-alpha-D-galactosamine:polypeptide N-acetylgalactosaminyltransferase 4 (GalNAc-T4) (GALNT4), mRNA.	GalNAcT4; GALNAC-T4
1820440	TLR9	4.61373	4.61373	5.93429	1.47465e-06	1.0001e-05	NM_017442.2	54106	NP_059138.1	ILMN_1679798	1820440	S	Homo sapiens toll-like receptor 9 (TLR9), transcript variant A, mRNA.	CD289
5870228	ADSL	-1.92077	1.92077	-5.93096	1.4887e-06	1.00882e-05	NM_000026.1	158	NP_000017.1	ILMN_1790757	5870228	S	Homo sapiens adenylosuccinate lyase (ADSL), mRNA.
4860086	TMEM118	-2.12946	2.12946	-5.92937	1.49548e-06	1.01262e-05	NM_032814.2	84900	NP_116203.1	ILMN_1738093	4860086	S	Homo sapiens transmembrane protein 118 (TMEM118), mRNA.	FLJ14627
3400630	TMPO	2.13565	2.13565	5.92858	1.49884e-06	1.0133e-05	NM_003276.1	7112	NP_003267.1	ILMN_1768816	3400630	I	Homo sapiens thymopoietin (TMPO), transcript variant 1, mRNA.	MGC61508; PRO0868; CMD1T; TP; LAP2
3060433	GINS4	-1.53488	1.53488	-5.92835	1.4998e-06	1.0133e-05	NM_032336.1	84296	NP_115712.1	ILMN_1807501	3060433	S	Homo sapiens GINS complex subunit 4 (Sld5 homolog) (GINS4), mRNA.	MGC14799; SLD5
2340603	CA6	-1.39264	1.39264	-5.9283	1.50005e-06	1.0133e-05	NM_001215.2	765	NP_001206.2	ILMN_1708790	2340603	S	Homo sapiens carbonic anhydrase VI (CA6), mRNA.	MGC21256; GUSTIN
2190390	NCOA1	2.87006	2.87006	5.92716	1.50492e-06	1.01579e-05	NM_147223.2	8648	NP_671756.1	ILMN_1785785	2190390	I	Homo sapiens nuclear receptor coactivator 1 (NCOA1), transcript variant 2, mRNA.	RIP160; NCoA-1; SRC1; MGC129719; MGC129720; F-SRC-1
1660736	ATP6V1D	-2.06082	2.06082	-5.92567	1.5113e-06	1.0193e-05	NM_015994.2	51382	NP_057078.1	ILMN_1797310	1660736	S	Homo sapiens ATPase, H+ transporting, lysosomal 34kDa, V1 subunit D (ATP6V1D), mRNA.	ATP6M; VATD; VMA8
430289	NIPSNAP3B	-1.41057	1.41057	-5.92466	1.51568e-06	1.02144e-05	NM_018376.2	55335	NP_060846.2	ILMN_1786308	430289	S	Homo sapiens nipsnap homolog 3B (C. elegans) (NIPSNAP3B), mRNA.	FLJ11275
10685	ANTXR2	-2.36017	2.36017	-5.92377	1.51952e-06	1.02323e-05	NM_058172.3	118429	NP_477520.2	ILMN_1812926	10685	S	Homo sapiens anthrax toxin receptor 2 (ANTXR2), mRNA.	FLJ31074; MGC111533; CMG-2; JHF; ISH; MGC45856; CMG2
2060612	MRPL27	-1.92985	1.92985	-5.92219	1.5264e-06	1.02705e-05	NM_148571.1	51264	NP_683412.1	ILMN_1811327	2060612	A	Homo sapiens mitochondrial ribosomal protein L27 (MRPL27), nuclear gene encoding mitochondrial protein, transcript variant 2, mRNA.	MGC23716; L27mt
2000048	XKR6	1.43852	1.43852	5.92108	1.53123e-06	1.02949e-05	NM_173683.3	286046	NP_775954.2	ILMN_1731175	2000048	I	Homo sapiens XK, Kell blood group complex subunit-related family, member 6 (XKR6), transcript variant 2, mRNA.	C8orf7; XRG6; C8orf21
2480121	XIAP	1.98013	1.98013	5.91905	1.54014e-06	1.03466e-05	NM_001167.2	331	NP_001158.2	ILMN_1815361	2480121	S	Homo sapiens X-linked inhibitor of apoptosis (XIAP), mRNA.	XLP2; ILP1; API3; XIAP; MIHA
6590035	ZP3	-1.33769	1.33769	-5.9174	1.54738e-06	1.03871e-05	NM_007155.4	7784	NP_009086.4	ILMN_1672378	6590035	A	Homo sapiens zona pellucida glycoprotein 3 (sperm receptor) (ZP3), mRNA.	ZPC; HUMZP3; ZP3-474; ZP3-424; ZP3-372; ZP3B; ZP3A
3940414	SFRS2	-1.62188	1.62188	-5.91595	1.55379e-06	1.04219e-05	NM_003016.3	6427	NP_003007.2	ILMN_1696407	3940414	S	Homo sapiens splicing factor, arginine/serine-rich 2 (SFRS2), mRNA.	PR264; SRp30b; SC35; SFRS2A; SC-35
2140154	CYB5A	-2.8846	2.8846	-5.90761	1.59119e-06	1.06644e-05	NM_001914.2	1528	NP_001905.1	ILMN_1714167	2140154	A	Homo sapiens cytochrome b5 type A (microsomal) (CYB5A), transcript variant 2, mRNA.	MCB5; CYB5
6280128	KRT18	1.35021	1.35021	5.90563	1.6002e-06	1.07164e-05	NM_199187.1	3875	NP_954657.1	ILMN_1730848	6280128	I	Homo sapiens keratin 18 (KRT18), transcript variant 2, mRNA.	K18; CYK18
1770360	GATAD1	-1.62934	1.62934	-5.90494	1.60333e-06	1.0729e-05	NM_021167.3	57798	NP_066990.3	ILMN_1710863	1770360	S	Homo sapiens GATA zinc finger domain containing 1 (GATAD1), mRNA.	FLJ40695; FLJ22489; ODAG; RG083M05.2
4610433	ANGPTL4	-1.45632	1.45632	-5.89912	1.63019e-06	1.09002e-05	NM_139314.1	51129	NP_647475.1	ILMN_1707727	4610433	A	Homo sapiens angiopoietin-like 4 (ANGPTL4), transcript variant 1, mRNA.	HFARP; ANGPTL2; PGAR; NL2; pp1158; PPARG; ARP4; FIAF
1470543	FOSL2	1.77091	1.77091	5.89864	1.63242e-06	1.09066e-05	NM_005253.3	2355	NP_005244.1	ILMN_1725175	1470543	S	Homo sapiens FOS-like antigen 2 (FOSL2), mRNA.	FRA2; FLJ23306
1110575	NDUFC1	2.34758	2.34758	5.8958	1.64569e-06	1.09845e-05	NM_002494.2	4717	NP_002485.1	ILMN_1733603	1110575	S	Homo sapiens NADH dehydrogenase (ubiquinone) 1, subcomplex unknown, 1, 6kDa (NDUFC1), mRNA.	MGC138266; KFYI; MGC126847; MGC117464
380056	B3GNT2	4.387	4.387	5.8956	1.64665e-06	1.09845e-05	NM_006577.5	10678	NP_006568.2	ILMN_1711102	380056	A	Homo sapiens UDP-GlcNAc:betaGal beta-1,3-N-acetylglucosaminyltransferase 2 (B3GNT2), mRNA.	B3GNT-2; B3GN-T1; B3GNT1; BETA3GNT; B3GN-T2; B3GNT
7510711	SULT1A1	1.72155	1.72155	5.89302	1.65882e-06	1.10571e-05	NM_177536.1	6817	NP_803880.1	ILMN_1778756	7510711	A	Homo sapiens sulfotransferase family, cytosolic, 1A, phenol-preferring, member 1 (SULT1A1), transcript variant 5, mRNA.	HAST1/HAST2; MGC5163; P-PST; MGC131921; ST1A3; TSPST1; STP1; STP; PST
150020	C19orf22	2.76054	2.76054	5.8915	1.66603e-06	1.10965e-05	NM_138774.2	91300	NP_620129.2	ILMN_1808202	150020	S	Homo sapiens chromosome 19 open reading frame 22 (C19orf22), mRNA.	MGC16353
3800079	C19orf56	-1.77367	1.77367	-5.89066	1.66999e-06	1.11109e-05	NM_016145.2	51398	NP_057229.1	ILMN_1757914	3800079	S	Homo sapiens chromosome 19 open reading frame 56 (C19orf56), mRNA.	PTD008
4280639	SH3GL1	1.9129	1.9129	5.8905	1.67079e-06	1.11109e-05	NM_003025.2	6455	NP_003016.1	ILMN_1788062	4280639	S	Homo sapiens SH3-domain GRB2-like 1 (SH3GL1), mRNA.	SH3P8; MGC111371; CNSA1; EEN; SH3D2B
150672	KLHL7	-1.97628	1.97628	-5.89018	1.67229e-06	1.11122e-05	NM_001031710.1	55975	NP_001026880.1	ILMN_1674458	150672	I	Homo sapiens kelch-like 7 (Drosophila) (KLHL7), transcript variant 1, mRNA.	KLHL6; SBBI26
3890524	C9orf78	-2.09354	2.09354	-5.88719	1.68664e-06	1.11989e-05	NM_016520.2	51759	NP_057604.1	ILMN_1697166	3890524	A	Homo sapiens chromosome 9 open reading frame 78 (C9orf78), mRNA.	bA409K20.3; HSPC220
6760288	MRPL28	-2.1819	2.1819	-5.88462	1.69904e-06	1.12724e-05	NM_006428.3	10573	NP_006419.2	ILMN_1694950	6760288	S	Homo sapiens mitochondrial ribosomal protein L28 (MRPL28), nuclear gene encoding mitochondrial protein, mRNA.	MGC8499; MAAT1; p15
540491	COX7A2	1.71372	1.71372	5.88333	1.70532e-06	1.13053e-05	NM_001865.2	1347	NP_001856.1	ILMN_1701293	540491	S	Homo sapiens cytochrome c oxidase subunit VIIa polypeptide 2 (liver) (COX7A2), mRNA.	MGC118950; MGC118952; COX7AL; MGC126875; COX7AL1; MGC126877; MGC118951; COXVIIa-L
1940064	PHACTR4	2.25918	2.25918	5.8817	1.71325e-06	1.13478e-05	NM_001048183.1	65979	NP_001041648.1	ILMN_1736548	1940064	S	Homo sapiens phosphatase and actin regulator 4 (PHACTR4), transcript variant 1, mRNA.	DKFZp686L07205; FLJ13171; MGC34186; MGC20618; RP11-442N24__A.1
1770025	SYNE2	-1.51994	1.51994	-5.88147	1.71438e-06	1.13478e-05	NM_182910.2	23224	NP_878914.1	ILMN_1745668	1770025	I	Homo sapiens spectrin repeat containing, nuclear envelope 2 (SYNE2), transcript variant 2, mRNA.	NUANCE; DKFZP434H2235; KIAA1011; FLJ46790; NUA; FLJ11014; DKFZp686H1931; SYNE-2; FLJ45710; Nesprin-2; FLJ43727; DKFZp686E01115
5910424	SLC29A1	3.51323	3.51323	5.87933	1.72488e-06	1.14085e-05	NM_001078174.1	2030	NP_001071642.1	ILMN_1723971	5910424	S	Homo sapiens solute carrier family 29 (nucleoside transporters), member 1 (SLC29A1), nuclear gene encoding mitochondrial protein, transcript variant 4, mRNA.	MGC3778; MGC1465; ENT1
2480039	AZIN1	-2.09295	2.09295	-5.87877	1.72764e-06	1.14179e-05	NM_015878.4	51582	NP_056962.2	ILMN_1656682	2480039	A	Homo sapiens antizyme inhibitor 1 (AZIN1), transcript variant 1, mRNA.	ODC1L; OAZIN; OAZI; MGC3832; MGC691
3170689	NKTR	-2.25278	2.25278	-5.87621	1.74027e-06	1.14925e-05	NM_005385.3	4820	NP_005376.2	ILMN_1721621	3170689	A	Homo sapiens natural killer-tumor recognition sequence (NKTR), mRNA.	DKFZp686J06106; DKFZp686G0426; p104; DKFZp686N24126; MGC90527; DKFZp686F1754
7320468	NCKIPSD	1.82021	1.82021	5.87348	1.7539e-06	1.15736e-05	NM_184231.1	51517	NP_909119.1	ILMN_1736623	7320468	A	Homo sapiens NCK interacting protein with SH3 domain (NCKIPSD), transcript variant 2, mRNA.	DIP; WISH; AF3P21; MGC23891; SPIN90; DIP1; ORF1; WASLBP
2230411	SMEK2	2.86668	2.86668	5.86602	1.79167e-06	1.18066e-05	NM_020463.1	57223	NP_065196.1	ILMN_1661650	2230411	S	Homo sapiens SMEK homolog 2, suppressor of mek1 (Dictyostelium) (SMEK2), mRNA.	PSY2; FLFL2; FLJ31474; smk1; KIAA1387
620450	RNASEH2B	2.81255	2.81255	5.86596	1.79197e-06	1.18066e-05	NM_024570.1	79621	NP_078846.1	ILMN_1782488	620450	S	Homo sapiens ribonuclease H2, subunit B (RNASEH2B), mRNA.	DLEU8; AGS2; FLJ11712
780021	OPN3	4.65296	4.65296	5.86301	1.80713e-06	1.18973e-05	NM_014322.2	23596	NP_055137.2	ILMN_1716988	780021	A	Homo sapiens opsin 3 (OPN3), mRNA.	ECPN
7510414	IGFBP4	5.8191	5.8191	5.86032	1.82106e-06	1.19797e-05	NM_001552.2	3487	NP_001543.2	ILMN_1665865	7510414	S	Homo sapiens insulin-like growth factor binding protein 4 (IGFBP4), mRNA.	IBP4; HT29-IGFBP; IGFBP-4; BP-4
130593	RNF122	2.77291	2.77291	5.85989	1.82325e-06	1.19849e-05	NM_024787.2	79845	NP_079063.2	ILMN_1691119	130593	S	Homo sapiens ring finger protein 122 (RNF122), mRNA.	MGC126622; FLJ12526
1440703	CLDN19	-1.3445	1.3445	-5.8596	1.82476e-06	1.19857e-05	NM_148960.1	149461	NP_683763.1	ILMN_1750097	1440703	S	Homo sapiens claudin 19 (CLDN19), mRNA.
2810022	C1orf163	-2.21115	2.21115	-5.85656	1.84068e-06	1.2081e-05	NM_023077.1	65260	NP_075565.1	ILMN_1757415	2810022	S	Homo sapiens chromosome 1 open reading frame 163 (C1orf163), mRNA.	FLJ12439
5490224	C17orf101	-1.58951	1.58951	-5.85467	1.85061e-06	1.21368e-05	NM_175902.3	79701	NP_787098.2	ILMN_1811991	5490224	I	Homo sapiens chromosome 17 open reading frame 101 (C17orf101), transcript variant 2, mRNA.
1470292	SUV420H1	1.47745	1.47745	5.85418	1.85324e-06	1.21447e-05	NM_017635.3	51111	NP_060105.3	ILMN_1692107	1470292	I	Homo sapiens suppressor of variegation 4-20 homolog 1 (Drosophila) (SUV420H1), transcript variant 1, mRNA.	MGC21161; MGC703; MGC118906; CGI-85; CGI85; MGC118909
6220142	EXOSC9	4.42428	4.42428	5.85258	1.86173e-06	1.21911e-05	NM_001034194.1	5393	NP_001029366.1	ILMN_1721713	6220142	S	Homo sapiens exosome component 9 (EXOSC9), transcript variant 1, mRNA.	p5; PMSCL1; PM/Scl-75; p6; Rrp45p; RRP45
3450373	CREB3L3	1.50352	1.50352	5.85176	1.86608e-06	1.22102e-05	NM_032607.1	84699	NP_115996.1	ILMN_1779524	3450373	S	Homo sapiens cAMP responsive element binding protein 3-like 3 (CREB3L3), mRNA.	MGC126557; CREB-H; HYST1481; MGC126553
6420722	GANC	1.35897	1.35897	5.85036	1.87354e-06	1.22496e-05	NM_198141.2	2595	NP_937784.2	ILMN_1812256	6420722	S	Homo sapiens glucosidase, alpha; neutral C (GANC), mRNA.	MGC138256
6220180	CABC1	-3.98253	3.98253	-5.8491	1.8803e-06	1.22844e-05	NM_020247.4	56997	NP_064632.2	ILMN_1731064	6220180	S	Homo sapiens chaperone, ABC1 activity of bc1 complex homolog (S. pombe) (CABC1), nuclear gene encoding mitochondrial protein, mRNA.	MGC4849; COQ8; ADCK3
3370747	YEATS4	-2.83622	2.83622	-5.84829	1.88466e-06	1.23035e-05	NM_006530.2	8089	NP_006521.1	ILMN_1801387	3370747	S	Homo sapiens YEATS domain containing 4 (YEATS4), mRNA.	B230215M10Rik; GAS41; NUBI-1; YAF9; 4930573H17Rik
2070332	UEVLD	1.92099	1.92099	5.84741	1.88937e-06	1.23242e-05	NM_018314.3	55293	NP_060784.3	ILMN_1711452	2070332	S	Homo sapiens UEV and lactate/malate dehyrogenase domains (UEVLD), transcript variant 2, mRNA.	ATTP; FLJ11068; UEV3
730543	RPAIN	-2.03236	2.03236	-5.84717	1.8907e-06	1.23242e-05	NM_001033002.2	84268	NP_001028174.1	ILMN_1770339	730543	I	Homo sapiens RPA interacting protein (RPAIN), mRNA.	MGC4189; RIP; HRIP
1170220	AHSA2	2.62126	2.62126	5.84381	1.90892e-06	1.24334e-05	NM_152392.2	130872	NP_689605.1	ILMN_1798308	1170220	S	Homo sapiens AHA1, activator of heat shock 90kDa protein ATPase homolog 2 (yeast) (AHSA2), mRNA.	DKFZp564C236; Hch1
4050746	ZFHX3	2.54289	2.54289	5.84329	1.91172e-06	1.24422e-05	NM_006885.3	463	NP_008816.3	ILMN_1808587	4050746	S	Homo sapiens zinc finger homeobox 3 (ZFHX3), transcript variant A, mRNA.	ATBF1; ZFHX3; ATBT
3800132	TMPRSS9	1.35638	1.35638	5.84287	1.91404e-06	1.24478e-05	NM_182973.1	360200	NP_892018.1	ILMN_1770387	3800132	S	Homo sapiens transmembrane protease, serine 9 (TMPRSS9), mRNA.	FLJ16193
4050717	MYOM2	-3.88639	3.88639	-5.83909	1.93481e-06	1.25714e-05	NM_003970.1	9172	NP_003961.1	ILMN_1716733	4050717	S	Homo sapiens myomesin (M-protein) 2, 165kDa (MYOM2), mRNA.	TTNAP
1440196	MAG	1.50782	1.50782	5.83888	1.93599e-06	1.25714e-05	NM_080600.1	4099	NP_542167.1	ILMN_1803773	1440196	A	Homo sapiens myelin associated glycoprotein (MAG), transcript variant 2, mRNA.	SIGLEC4A; S-MAG; SIGLEC-4A; GMA
610082	SKA2	-1.79464	1.79464	-5.83513	1.9568e-06	1.26969e-05	NM_182620.3	348235	NP_872426.1	ILMN_1807807	610082	S	Homo sapiens spindle and kinetochore associated complex subunit 2 (SKA2), transcript variant 1, mRNA.	MGC110975; Ska2; FLJ12758
5090400	TMEM34	-1.49668	1.49668	-5.82858	1.99374e-06	1.29268e-05	NM_018241.1	55751	NP_060711.1	ILMN_1714717	5090400	S	Homo sapiens transmembrane protein 34 (TMEM34), mRNA.	FLJ10846
7100577	VPS26B	-2.21823	2.21823	-5.82783	1.99803e-06	1.29448e-05	NM_052875.3	112936	NP_443107.1	ILMN_1736751	7100577	S	Homo sapiens vacuolar protein sorting 26 homolog B (S. pombe) (VPS26B), mRNA.	Pep8b; MGC10485
4780059	PPT2	-1.6184	1.6184	-5.82137	2.03524e-06	1.31759e-05	NM_138717.1	9374	NP_619731.1	ILMN_1750664	4780059	A	Homo sapiens palmitoyl-protein thioesterase 2 (PPT2), transcript variant 2, mRNA.	DKFZp564P1516; C6orf8; G14
4230224	SET	2.27007	2.27007	5.81971	2.0449e-06	1.32285e-05	NM_003011.2	6418	NP_003002.1	ILMN_1742238	4230224	S	Homo sapiens SET translocation (myeloid leukemia-associated) (SET), mRNA.	IGAAD; TAF-IBETA; PHAPII; I2PP2A; 2PP2A
5260082	CP110	1.65516	1.65516	5.81914	2.04826e-06	1.32402e-05	NM_014711.3	9738	NP_055526.2	ILMN_1773200	5260082	S	Homo sapiens CP110 protein (CP110), mRNA.	KIAA0419; DKFZp781G1416
10209	HNRNPA1	2.21685	2.21685	5.81848	2.05213e-06	1.32551e-05	NM_031157.2	3178	NP_112420.1	ILMN_1663447	10209	A	Homo sapiens heterogeneous nuclear ribonucleoprotein A1 (HNRNPA1), transcript variant 2, mRNA.	MGC102835; HNRNPA1
4010189	DERL2	-2.03902	2.03902	-5.81678	2.06208e-06	1.33094e-05	NM_016041.3	51009	NP_057125.2	ILMN_1761969	4010189	S	Homo sapiens Der1-like domain family, member 2 (DERL2), mRNA.	F-LAN-1; FLANa; CGI-101; F-LANa
7160270	ERH	2.19981	2.19981	5.81467	2.07452e-06	1.33796e-05	NM_004450.1	2079	NP_004441.1	ILMN_1781795	7160270	S	Homo sapiens enhancer of rudimentary homolog (Drosophila) (ERH), mRNA.	DROER; FLJ27340
2060605	P2RX4	-2.35168	2.35168	-5.81411	2.0779e-06	1.33814e-05	NM_002560.2	5025	NP_002551.2	ILMN_1813846	2060605	A	Homo sapiens purinergic receptor P2X, ligand-gated ion channel, 4 (P2RX4), mRNA.	P2X4R; P2X4
6650451	MYCBP2	2.32947	2.32947	5.8141	2.07794e-06	1.33814e-05	NM_015057.3	23077	NP_055872.3	ILMN_1811972	6650451	S	Homo sapiens MYC binding protein 2 (MYCBP2), mRNA.	FLJ21597; PAM; FLJ13826; FLJ10106; FLJ21646; DKFZp686M08244; KIAA0916
1090546	PPTC7	-3.41235	3.41235	-5.81148	2.09356e-06	1.34719e-05	NM_139283.1	160760	NP_644812.1	ILMN_1800855	1090546	S	Homo sapiens PTC7 protein phosphatase homolog (S. cerevisiae) (PPTC7), mRNA.	MGC133072; TA-PP2C; DKFZp686M07120
1410369	GLI1	-1.43113	1.43113	-5.80993	2.10282e-06	1.35213e-05	NM_005269.1	2735	NP_005260.1	ILMN_1779989	1410369	S	Homo sapiens glioma-associated oncogene homolog 1 (zinc finger protein) (GLI1), mRNA.	GLI
2370291	LPCAT3	2.32043	2.32043	5.80826	2.11288e-06	1.35758e-05	NM_005768.5	10162	NP_005759.4	ILMN_1805225	2370291	S	Homo sapiens lysophosphatidylcholine acyltransferase 3 (LPCAT3), mRNA.	C3F; nessy; OACT5
4230129	MAGED1	1.37065	1.37065	5.80095	2.15747e-06	1.38518e-05	NM_001005332.1	9500	NP_001005332.1	ILMN_1762792	4230129	I	Homo sapiens melanoma antigen family D, 1 (MAGED1), transcript variant 3, mRNA.	NRAGE; DLXIN-1
6860445	MEX3C	2.53824	2.53824	5.79968	2.16531e-06	1.38918e-05	NM_016626.3	51320	NP_057710.3	ILMN_1658182	6860445	S	Homo sapiens mex-3 homolog C (C. elegans) (MEX3C), mRNA.	BM-013; RKHD2; RNF194; MEX-3C; FLJ38871
4670386	TRAF3IP2	-1.36144	1.36144	-5.79862	2.17186e-06	1.39234e-05	NM_147200.1	10758	NP_671733.1	ILMN_1663381	4670386	I	Homo sapiens TRAF3 interacting protein 2 (TRAF3IP2), transcript variant 1, mRNA.	CIKS; C6orf5; MGC3581; DKFZP586G0522; C6orf6; C6orf4; ACT1
5820292	COPZ2	-1.44299	1.44299	-5.79792	2.17623e-06	1.39409e-05	NM_016429.2	51226	NP_057513.1	ILMN_1667361	5820292	S	Homo sapiens coatomer protein complex, subunit zeta 2 (COPZ2), mRNA.	MGC23008
830379	MRPS11	-1.92081	1.92081	-5.79706	2.18157e-06	1.39553e-05	NM_176805.1	64963	NP_789775.1	ILMN_1722905	830379	A	Homo sapiens mitochondrial ribosomal protein S11 (MRPS11), nuclear gene encoding mitochondrial protein, transcript variant 2, mRNA.	HCC-2; FLJ23406; FLJ22512
1570020	WDR22	-2.70639	2.70639	-5.79704	2.18174e-06	1.39553e-05	NM_003861.1	8816	NP_003852.1	ILMN_1735402	1570020	S	Homo sapiens WD repeat domain 22 (WDR22), mRNA.	KIAA1824; D14S1461E; BCRG2; DKFZp434A035; BCRP2
5890564	ANKDD1A	-2.25764	2.25764	-5.79625	2.18667e-06	1.39764e-05	NM_182703.3	348094	NP_874362.3	ILMN_1813139	5890564	S	Homo sapiens ankyrin repeat and death domain containing 1A (ANKDD1A), mRNA.	MGC120306; FLJ25870; MGC120307; MGC120305
730482	IKZF1	-4.41931	4.41931	-5.79254	2.20997e-06	1.41147e-05	NM_006060.3	10320	NP_006051.1	ILMN_1676575	730482	S	Homo sapiens IKAROS family zinc finger 1 (Ikaros) (IKZF1), mRNA.	Hs.54452; IK1; PRO0758; hIk-1; IKAROS; LYF1; ZNFN1A1
6180300	PIGK	2.4608	2.4608	5.79193	2.21379e-06	1.4123e-05	NM_005482.2	10026	NP_005473.1	ILMN_1772743	6180300	S	Homo sapiens phosphatidylinositol glycan anchor biosynthesis, class K (PIGK), mRNA.	MGC22559; GPI8
5560615	LOC399898	1.41397	1.41397	5.79181	2.21457e-06	1.4123e-05	XR_017970.1	399898		ILMN_1736860	5560615	S	PREDICTED: Homo sapiens hypothetical gene supported by AK128188 (LOC399898), misc RNA.
3850154	MTDH	1.90255	1.90255	5.78988	2.22679e-06	1.4181e-05	NM_178812.2	92140	NP_848927.1	ILMN_1810838	3850154	S	Homo sapiens metadherin (MTDH), mRNA.	AEG-1; 3D3; AEG1; LYRIC
3060750	PSMD5	-1.90422	1.90422	-5.78985	2.22697e-06	1.4181e-05	NM_005047.2	5711	NP_005038.1	ILMN_1720926	3060750	S	Homo sapiens proteasome (prosome, macropain) 26S subunit, non-ATPase, 5 (PSMD5), mRNA.	S5B; MGC23145; KIAA0072
7320731	MAP3K4	-1.72347	1.72347	-5.78738	2.24276e-06	1.42709e-05	NM_005922.2	4216	NP_005913.2	ILMN_1678087	7320731	A	Homo sapiens mitogen-activated protein kinase kinase kinase 4 (MAP3K4), transcript variant 1, mRNA.	FLJ42439; PRO0412; MAPKKK4; MEKK4; MTK1; KIAA0213
3420553	ENPP1	-1.39323	1.39323	-5.78361	2.26708e-06	1.44149e-05	NM_006208.1	5167	NP_006199.1	ILMN_1700888	3420553	S	Homo sapiens ectonucleotide pyrophosphatase/phosphodiesterase 1 (ENPP1), mRNA.	PCA1; PDNP1; M6S1; NPPS; PC-1; NPP1
2600170	PLA2G10	1.43985	1.43985	5.77976	2.29212e-06	1.45633e-05	NM_003561.1	8399	NP_003552.1	ILMN_1762561	2600170	A	Homo sapiens phospholipase A2, group X (PLA2G10), mRNA.	GXPLA2; SPLA2; MGC119919; GXSPLA2; MGC119918; MGC133367
6020735	GINS2	-2.28193	2.28193	-5.77917	2.296e-06	1.45772e-05	NM_016095.1	51659	NP_057179.1	ILMN_1809590	6020735	S	Homo sapiens GINS complex subunit 2 (Psf2 homolog) (GINS2), mRNA.	Pfs2; PSF2; HSPC037
2510441	TBC1D17	1.72497	1.72497	5.77789	2.30444e-06	1.46199e-05	NM_024682.1	79735	NP_078958.1	ILMN_1756542	2510441	S	Homo sapiens TBC1 domain family, member 17 (TBC1D17), mRNA.	FLJ12168
5910431	COL4A1	-1.3161	1.3161	-5.77375	2.33185e-06	1.4765e-05	NM_001845.4	1282	NP_001836.2	ILMN_1653028	5910431	S	Homo sapiens collagen, type IV, alpha 1 (COL4A1), mRNA.	arresten
3520711	MPV17	-2.03389	2.03389	-5.77368	2.33231e-06	1.4765e-05	NM_002437.4	4358	NP_002428.1	ILMN_1691090	3520711	S	Homo sapiens MpV17 mitochondrial inner membrane protein (MPV17), nuclear gene encoding mitochondrial protein, mRNA.	SYM1
2510546	C10orf125	-2.33507	2.33507	-5.77365	2.33249e-06	1.4765e-05	NM_198472.2	282969	NP_940874.2	ILMN_1704785	2510546	S	Homo sapiens chromosome 10 open reading frame 125 (C10orf125), transcript variant 2, mRNA.	FLJ26016; MGC149258
7100731	CYGB	1.47593	1.47593	5.77332	2.33474e-06	1.47682e-05	NM_134268.3	114757	NP_599030.1	ILMN_1758128	7100731	S	Homo sapiens cytoglobin (CYGB), mRNA.	HGB; STAP
7550059	VWC2	-1.38887	1.38887	-5.77242	2.34073e-06	1.47952e-05	NM_198570.2	375567	NP_940972.1	ILMN_1736448	7550059	S	Homo sapiens von Willebrand factor C domain containing 2 (VWC2), mRNA.	UNQ739; MGC131845; Brorin
4560689	ABCF3	-2.03921	2.03921	-5.76833	2.36825e-06	1.49518e-05	NM_018358.2	55324	NP_060828.2	ILMN_1810085	4560689	S	Homo sapiens ATP-binding cassette, sub-family F (GCN20), member 3 (ABCF3), mRNA.	EST201864; FLJ11198
1450376	KIAA0556	2.07548	2.07548	5.76822	2.369e-06	1.49518e-05	NM_015202.1	23247	NP_056017.1	ILMN_1753426	1450376	S	Homo sapiens KIAA0556 (KIAA0556), mRNA.
6060377	ABCG1	1.64767	1.64767	5.76688	2.37808e-06	1.49981e-05	NM_016818.2	9619	NP_058198.2	ILMN_1794782	6060377	A	Homo sapiens ATP-binding cassette, sub-family G (WHITE), member 1 (ABCG1), transcript variant 2, mRNA.	WHITE1; ABC8; MGC34313
5550369	ADPRH	2.00564	2.00564	5.76353	2.40096e-06	1.51312e-05	NM_001125.2	141	NP_001116.1	ILMN_1794512	5550369	S	Homo sapiens ADP-ribosylarginine hydrolase (ADPRH), mRNA.	ARH1
5560021	THAP7	-1.36705	1.36705	-5.7613	2.4163e-06	1.52167e-05	NM_030573.2	80764	NP_085050.2	ILMN_1771600	5560021	I	Homo sapiens THAP domain containing 7 (THAP7), transcript variant 1, mRNA.	MGC10963
430500	DNAJC30	-1.70755	1.70755	-5.75917	2.4311e-06	1.52986e-05	NM_032317.2	84277	NP_115693.2	ILMN_1771824	430500	S	Homo sapiens DnaJ (Hsp40) homolog, subfamily C, member 30 (DNAJC30), mRNA.	MGC12943
4210102	C3orf75	-1.77992	1.77992	-5.7575	2.44269e-06	1.53602e-05	NM_001031703.2	54859	NP_001026873.2	ILMN_1708382	4210102	I	Homo sapiens chromosome 3 open reading frame 75 (C3orf75), mRNA.	FLJ20211
1010367	CSTF3	-2.27521	2.27521	-5.7564	2.45045e-06	1.53977e-05	NM_001033506.1	1479	NP_001028678.1	ILMN_1806951	1010367	I	Homo sapiens cleavage stimulation factor, 3' pre-RNA, subunit 3, 77kDa (CSTF3), transcript variant 3, mRNA.	MGC75122; MGC43001; MGC117398; CSTF-77
4760041	NLRP7	2.32985	2.32985	5.7543	2.46519e-06	1.54785e-05	NM_206828.2	199713	NP_996611.2	ILMN_1658632	4760041	I	Homo sapiens NLR family, pyrin domain containing 7 (NLRP7), transcript variant 2, mRNA.	MGC126470; PYPAF3; NALP7; HYDM; CLR19.4; PAN7; MGC126471; NOD12
1260544	AKIRIN1	2.05074	2.05074	5.75405	2.46693e-06	1.54785e-05	NM_024595.1	79647	NP_078871.1	ILMN_1679383	1260544	I	Homo sapiens akirin 1 (AKIRIN1), mRNA.	STRF2; FLJ12666; RP11-781D11.2
2650750	CASP8	1.92485	1.92485	5.75158	2.48445e-06	1.5577e-05	NM_001080125.1	841	NP_001073594.1	ILMN_1673757	2650750	A	Homo sapiens caspase 8, apoptosis-related cysteine peptidase (CASP8), transcript variant G, mRNA.	MCH5; MGC78473; MACH; ALPS2B; FLICE; CAP4
4180717	OSBPL2	1.76331	1.76331	5.75091	2.48921e-06	1.55954e-05	NM_144498.1	9885	NP_653081.1	ILMN_1656482	4180717	A	Homo sapiens oxysterol binding protein-like 2 (OSBPL2), transcript variant 2, mRNA.	MGC8342; MGC4307; KIAA0772; ORP2; FLJ20223; ORP-2
7550181	IFNAR1	-2.60034	2.60034	-5.75017	2.49447e-06	1.56057e-05	NM_000629.2	3454	NP_000620.2	ILMN_1752923	7550181	S	Homo sapiens interferon (alpha, beta and omega) receptor 1 (IFNAR1), mRNA.	IFNBR; IFN-alpha-REC; IFNAR; AVP; IFRC
830215	MCAT	-1.99782	1.99782	-5.75016	2.4945e-06	1.56057e-05	NM_173467.4	27349	NP_775738.3	ILMN_1745513	830215	I	Homo sapiens malonyl CoA:ACP acyltransferase (mitochondrial) (MCAT), nuclear gene encoding mitochondrial protein, transcript variant 1, mRNA.	MCT; MT; FASN2C; fabD; MGC47838
7150092	SUDS3	1.86637	1.86637	5.74882	2.50407e-06	1.56541e-05	NM_022491.2	64426	NP_071936.2	ILMN_1757754	7150092	S	Homo sapiens suppressor of defective silencing 3 homolog (S. cerevisiae) (SUDS3), mRNA.	SAP45; SDS3; MGC104711; FLJ00052
50767	GLIS1	1.41284	1.41284	5.74783	2.51118e-06	1.56871e-05	NM_147193.1	148979	NP_671726.1	ILMN_1736101	50767	S	Homo sapiens GLIS family zinc finger 1 (GLIS1), mRNA.	FLJ36155
7550451	TOX	1.3605	1.3605	5.74606	2.52397e-06	1.57554e-05	NM_014729.2	9760	NP_055544.1	ILMN_1788886	7550451	S	Homo sapiens thymocyte selection-associated high mobility group box (TOX), mRNA.	TOX1; KIAA0808
20673	BSG	5.02988	5.02988	5.74031	2.56581e-06	1.59974e-05	NM_198590.1	682	NP_940992.1	ILMN_1778374	20673	A	Homo sapiens basigin (Ok blood group) (BSG), transcript variant 3, mRNA.	EMMPRIN; OK; TCSF; M6; 5F7; CD147
940291	MIDN	-2.28354	2.28354	-5.74022	2.56647e-06	1.59974e-05	NM_177401.4	90007	NP_796375.3	ILMN_1746408	940291	S	Homo sapiens midnolin (MIDN), mRNA.	DKFZp547M072
1980768	SIAH2	-2.10237	2.10237	-5.73962	2.57084e-06	1.6013e-05	NM_005067.5	6478	NP_005058.3	ILMN_1801313	1980768	S	Homo sapiens seven in absentia homolog 2 (Drosophila) (SIAH2), mRNA.	hSiah2
6280008	HSD17B11	2.41536	2.41536	5.73855	2.5787e-06	1.60502e-05	NM_016245.3	51170	NP_057329.2	ILMN_1675117	6280008	I	Homo sapiens hydroxysteroid (17-beta) dehydrogenase 11 (HSD17B11), mRNA.	17-BETA-HSD11; 17-BETA-HSDXI; DHRS8; PAN1B; RETSDR2
4200008	ATG2A	2.65785	2.65785	5.738	2.58278e-06	1.60616e-05	NM_015104.1	23130	NP_055919.1	ILMN_1756006	4200008	S	Homo sapiens ATG2 autophagy related 2 homolog A (S. cerevisiae) (ATG2A), mRNA.	MGC117153; KIAA0404
1470133	ZNF197	-1.80491	1.80491	-5.7378	2.58428e-06	1.60616e-05	NM_006991.3	10168	NP_008922.1	ILMN_1654689	1470133	I	Homo sapiens zinc finger protein 197 (ZNF197), transcript variant 1, mRNA.	ZNF20; D3S1363E; VHLaK; P18; ZKSCAN9; ZNF166
2070113	SIGLEC12	-1.30027	1.30027	-5.73637	2.59487e-06	1.61157e-05	NM_053003.2	89858	NP_443729.1	ILMN_1724709	2070113	I	Homo sapiens sialic acid binding Ig-like lectin 12 (SIGLEC12), transcript variant 1, mRNA.	Siglec-XII; FLJ38600; SLG; Siglec-12; S2V; SIGLECL1; Siglec-L1
4230215	USP46	-1.88799	1.88799	-5.73121	2.63341e-06	1.63432e-05	NM_022832.2	64854	NP_073743.2	ILMN_1724410	4230215	S	Homo sapiens ubiquitin specific peptidase 46 (USP46), mRNA.	FLJ12552
670025	CORO1C	3.59242	3.59242	5.72943	2.64684e-06	1.64146e-05	NM_014325.2	23603	NP_055140.1	ILMN_1745954	670025	S	Homo sapiens coronin, actin binding protein, 1C (CORO1C), transcript variant 1, mRNA.	HCRNN4; coronin-3
6110195	ZCCHC24	-1.71075	1.71075	-5.72869	2.65249e-06	1.64378e-05	NM_153367.2	219654	NP_699198.1	ILMN_1754660	6110195	S	Homo sapiens zinc finger, CCHC domain containing 24 (ZCCHC24), mRNA.	FLJ90798
4220026	NUBP1	-2.06572	2.06572	-5.72563	2.67579e-06	1.65701e-05	NM_002484.2	4682	NP_002475.2	ILMN_1689342	4220026	S	Homo sapiens nucleotide binding protein 1 (MinD homolog, E. coli) (NUBP1), mRNA.	MGC130053; NBP1; MGC117406; NBP; MGC130052
6620494	SLTM	2.16654	2.16654	5.72475	2.68257e-06	1.66001e-05	NM_024755.2	79811	NP_079031.2	ILMN_1718815	6620494	I	Homo sapiens SAFB-like, transcription modulator (SLTM), transcript variant 1, mRNA.	DKFZp762G052; FLJ13213; Met; FLJ10005
1340470	CECR5	-2.15984	2.15984	-5.72223	2.70192e-06	1.67077e-05	NM_033070.2	27440	NP_149061.1	ILMN_1654690	1340470	A	Homo sapiens cat eye syndrome chromosome region, candidate 5 (CECR5), transcript variant 2, mRNA.
1240097	BAZ1A	3.98145	3.98145	5.71914	2.72591e-06	1.68439e-05	NM_013448.2	11177	NP_038476.2	ILMN_1658327	1240097	I	Homo sapiens bromodomain adjacent to zinc finger domain, 1A (BAZ1A), transcript variant 1, mRNA.	WALp1; hACF1; FLJ14383; DKFZP586E0518; ACF1; WCRF180
3890706	NLRP10	-1.34928	1.34928	-5.71584	2.75176e-06	1.69914e-05	NM_176821.3	338322	NP_789791.1	ILMN_1656992	3890706	S	Homo sapiens NLR family, pyrin domain containing 10 (NLRP10), mRNA.	NOD8; PAN5; NALP10; PYNOD; CLR11.1
6350431	SSX3	-1.35863	1.35863	-5.71276	2.7761e-06	1.71293e-05	NM_021014.2	10214	NP_066294.1	ILMN_1690971	6350431	S	Homo sapiens synovial sarcoma, X breakpoint 3 (SSX3), transcript variant 1, mRNA.	MGC119054; MGC14495
6900209	ADAM19	2.69769	2.69769	5.71127	2.788e-06	1.71847e-05	NM_033274.2	8728	NP_150377.1	ILMN_1713751	6900209	I	Homo sapiens ADAM metallopeptidase domain 19 (meltrin beta) (ADAM19), mRNA.	MADDAM; FKSG34; MLTNB
520035	GTPBP3	-1.92083	1.92083	-5.71113	2.78909e-06	1.71847e-05	NM_133644.1	84705	NP_598399.1	ILMN_1777156	520035	A	Homo sapiens GTP binding protein 3 (mitochondrial) (GTPBP3), nuclear gene encoding mitochondrial protein, transcript variant IV, mRNA.	FLJ14700; GTPBG3; MTGP1; MSS1; THDF1
1450707	RING1	1.67682	1.67682	5.70868	2.80869e-06	1.7293e-05	NM_002931.3	6015	NP_002922.2	ILMN_1666399	1450707	S	Homo sapiens ring finger protein 1 (RING1), mRNA.	RNF1
5810678	RENBP	2.0231	2.0231	5.70629	2.82798e-06	1.73992e-05	NM_002910.4	5973	NP_002901.1	ILMN_1780057	5810678	S	Homo sapiens renin binding protein (RENBP), mRNA.	RNBP; RBP
3610327	OAS2	4.44076	4.44076	5.70483	2.83986e-06	1.74597e-05	NM_016817.2	4939	NP_058197.2	ILMN_1709333	3610327	A	Homo sapiens 2'-5'-oligoadenylate synthetase 2, 69/71kDa (OAS2), transcript variant 1, mRNA.	MGC78578
3780138	USP34	2.00651	2.00651	5.70185	2.86414e-06	1.75963e-05	NM_014709.3	9736	NP_055524.3	ILMN_1739454	3780138	S	Homo sapiens ubiquitin specific peptidase 34 (USP34), mRNA.	KIAA0570; FLJ43910; KIAA0729; MGC104459
4810400	ZNF512B	-1.96843	1.96843	-5.69896	2.88789e-06	1.77295e-05	NM_020713.1	57473	NP_065764.1	ILMN_1766346	4810400	S	Homo sapiens zinc finger protein 512B (ZNF512B), mRNA.	MGC149845; GM632; KIAA1196; MGC149846
2650162	CCDC80	-1.37474	1.37474	-5.69841	2.8925e-06	1.77451e-05	NM_199511.1	151887	NP_955805.1	ILMN_1803338	2650162	I	Homo sapiens coiled-coil domain containing 80 (CCDC80), transcript variant 1, mRNA.	URB; DRO1; okuribin; MGC134851; SSG1; MGC131805
4920487	TCEAL4	-2.68711	2.68711	-5.69757	2.8994e-06	1.77747e-05	NM_001006937.1	79921	NP_001006938.1	ILMN_1748625	4920487	A	Homo sapiens transcription elongation factor A (SII)-like 4 (TCEAL4), transcript variant 4, mRNA.	FLJ21174; NPD017; DKFZp686M0279
1010348	DICER1	-2.35189	2.35189	-5.69616	2.91114e-06	1.78339e-05	NM_030621.2	23405	NP_085124.2	ILMN_1706100	1010348	I	Homo sapiens Dicer1, Dcr-1 homolog (Drosophila) (DICER1), transcript variant 2, mRNA.	Dicer; HERNA; KIAA0928
3390605	AZI1	-4.55952	4.55952	-5.69439	2.92594e-06	1.79117e-05	NM_014984.2	22994	NP_055799.2	ILMN_1746206	3390605	A	Homo sapiens 5-azacytidine induced 1 (AZI1), transcript variant 1, mRNA.	AZ1; Cep131
7650152	GNB2L1	1.46812	1.46812	5.69283	2.93904e-06	1.79791e-05	NM_006098.4	10399	NP_006089.1	ILMN_1736500	7650152	S	Homo sapiens guanine nucleotide binding protein (G protein), beta polypeptide 2-like 1 (GNB2L1), mRNA.	HLC-7; RACK1; PIG21; Gnb2-rs1; H12.3
7560370	ZNF16	-1.3985	1.3985	-5.69093	2.95506e-06	1.80573e-05	NM_006958.2	7564	NP_008889.2	ILMN_1669275	7560370	A	Homo sapiens zinc finger protein 16 (ZNF16), transcript variant 1, mRNA.	KOX9
730228	VDAC3	-2.28906	2.28906	-5.69081	2.95607e-06	1.80573e-05	NM_005662.4	7419	NP_005653.3	ILMN_1729816	730228	S	Homo sapiens voltage-dependent anion channel 3 (VDAC3), mRNA.	HD-VDAC3
520608	MYEF2	1.52902	1.52902	5.68952	2.96698e-06	1.81111e-05	NM_016132.3	50804	NP_057216.2	ILMN_1710329	520608	S	Homo sapiens myelin expression factor 2 (MYEF2), mRNA.	MEF-2; FLJ11213; MSTP156; KIAA1341; MST156; HsT18564; MGC87325
7550110	BAX	1.55904	1.55904	5.68877	2.97335e-06	1.8137e-05	NM_004324.3	581	NP_004315.1	ILMN_1683300	7550110	I	Homo sapiens BCL2-associated X protein (BAX), transcript variant beta, mRNA.	Bax zeta
7150189	PHF17	-2.06665	2.06665	-5.68658	2.99209e-06	1.82383e-05	NM_024900.3	79960	NP_079176.2	ILMN_1736015	7150189	I	Homo sapiens PHD finger protein 17 (PHF17), transcript variant S, mRNA.	KIAA1807; FLJ22479; JADE1
1030630	PPAP2A	1.67426	1.67426	5.68598	2.99716e-06	1.82562e-05	NM_003711.2	8611	NP_003702.2	ILMN_1739161	1030630	I	Homo sapiens phosphatidic acid phosphatase type 2A (PPAP2A), transcript variant 1, mRNA.	PAP2a2; LLP1a; PAP-2a; LPP1; PAP2alpha2; PAP2; PAPalpha1
1510019	MGST2	-2.32918	2.32918	-5.6841	3.01333e-06	1.83416e-05	NM_002413.3	4258	NP_002404.1	ILMN_1802027	1510019	S	Homo sapiens microsomal glutathione S-transferase 2 (MGST2), mRNA.	MGC14097; MGST-II; GST2; FLJ27438
610543	YTHDF2	2.17742	2.17742	5.68185	3.03281e-06	1.84415e-05	NM_016258.2	51441	NP_057342.2	ILMN_1730658	610543	S	Homo sapiens YTH domain family, member 2 (YTHDF2), mRNA.	HGRG8; NY-REN-2
3930731	DHRS7	2.29318	2.29318	5.68171	3.03404e-06	1.84415e-05	NM_016029.1	51635	NP_057113.1	ILMN_1807455	3930731	S	Homo sapiens dehydrogenase/reductase (SDR family) member 7 (DHRS7), mRNA.	CGI-86; retDSR4; retSDR4
7160491	FKBP2	1.75468	1.75468	5.68018	3.04737e-06	1.85093e-05	NM_004470.2	2286	NP_004461.2	ILMN_1807563	7160491	I	Homo sapiens FK506 binding protein 2, 13kDa (FKBP2), transcript variant 1, mRNA.	PPIase; FKBP-13
2120707	CETN2	-2.11042	2.11042	-5.67781	3.06811e-06	1.8622e-05	NM_004344.1	1069	NP_004335.1	ILMN_1695645	2120707	S	Homo sapiens centrin, EF-hand protein, 2 (CETN2), mRNA.	CEN2; CALT
610523	C14orf142	1.87775	1.87775	5.67657	3.07903e-06	1.86751e-05	NM_032490.4	84520	NP_115879.2	ILMN_1685781	610523	S	Homo sapiens chromosome 14 open reading frame 142 (C14orf142), mRNA.	MGC104244; MGC133207; PNAS-127
650754	TBCB	-3.31331	3.31331	-5.67617	3.08257e-06	1.86833e-05	NM_001281.2	1155	NP_001272.2	ILMN_1790953	650754	S	Homo sapiens tubulin folding cofactor B (TBCB), mRNA.	CG22; MGC14625; CKAPI; CKAP1
4810592	SYT15	-2.48865	2.48865	-5.67579	3.08587e-06	1.86901e-05	NM_181519.2	83849	NP_852660.1	ILMN_1747160	4810592	I	Homo sapiens synaptotagmin XV (SYT15), transcript variant b, mRNA.	sytXV; CHR10SYT; syt XV-a
6450739	TMOD4	-1.40314	1.40314	-5.6738	3.10356e-06	1.87839e-05	NM_013353.1	29765	NP_037485.1	ILMN_1794163	6450739	S	Homo sapiens tropomodulin 4 (muscle) (TMOD4), mRNA.	Sk-Tmod; DKFZp779I0852
3140563	NUTF2	2.243	2.243	5.6723	3.11691e-06	1.88513e-05	NM_005796.1	10204	NP_005787.1	ILMN_1655046	3140563	S	Homo sapiens nuclear transport factor 2 (NUTF2), mRNA.	PP15; NTF2
6330538	MAD2L1BP	-2.55914	2.55914	-5.67054	3.13257e-06	1.89327e-05	NM_014628.2	9587	NP_055443.1	ILMN_1694711	6330538	A	Homo sapiens MAD2L1 binding protein (MAD2L1BP), transcript variant 2, mRNA.	RP1-261G23.6; CMT2; MGC11282; KIAA0110
6520133	CCNB3	1.37944	1.37944	5.66961	3.14091e-06	1.89697e-05	NM_033031.2	85417	NP_149020.2	ILMN_1705757	6520133	I	Homo sapiens cyclin B3 (CCNB3), transcript variant 3, mRNA.
5310259	COG1	-1.40541	1.40541	-5.66759	3.15916e-06	1.90664e-05	NM_018714.2	9382	NP_061184.1	ILMN_1791873	5310259	S	Homo sapiens component of oligomeric golgi complex 1 (COG1), mRNA.	LDLB; KIAA1381; DKFZp762L1710; CDG2G
4780041	ZC3H6	-1.65656	1.65656	-5.6673	3.16182e-06	1.9069e-05	NM_198581.2	376940	NP_940983.2	ILMN_1660852	4780041	S	Homo sapiens zinc finger CCCH-type containing 6 (ZC3H6), mRNA.	FLJ16526; FLJ41410; FLJ45877; ZC3HDC6; KIAA2035
4250519	TACR3	-1.4778	1.4778	-5.66581	3.17534e-06	1.91358e-05	NM_001059.1	6870	NP_001050.1	ILMN_1658369	4250519	S	Homo sapiens tachykinin receptor 3 (TACR3), mRNA.	TAC3RL; MGC148061; MGC148060; NK3R
3710653	TMUB2	1.90284	1.90284	5.66558	3.17737e-06	1.91358e-05	NM_001076674.1	79089	NP_001070142.1	ILMN_1657864	3710653	A	Homo sapiens transmembrane and ubiquitin-like domain containing 2 (TMUB2), transcript variant 3, mRNA.	MGC3123; FP2653
5220678	LRRC33	2.86339	2.86339	5.66192	3.21087e-06	1.9324e-05	NM_198565.1	375387	NP_940967.1	ILMN_1746148	5220678	S	Homo sapiens leucine rich repeat containing 33 (LRRC33), mRNA.	MGC50789; GARPL1; UNQ3030
4730402	AMZ1	-1.44507	1.44507	-5.66137	3.21592e-06	1.93408e-05	NM_133463.1	155185	NP_597720.1	ILMN_1785742	4730402	S	Homo sapiens archaelysin family metallopeptidase 1 (AMZ1), mRNA.	KIAA1950
3930113	TUT1	-2.88263	2.88263	-5.66077	3.22145e-06	1.93604e-05	NM_022830.1	64852	NP_073741.1	ILMN_1786108	3930113	S	Homo sapiens terminal uridylyl transferase 1, U6 snRNA-specific (TUT1), mRNA.	FLJ21850; MGC149809; TUTase; RBM21; FLJ22347; FLJ22267; PAPD2; MGC131987
130608	PPFIA1	-1.77102	1.77102	-5.66052	3.22376e-06	1.93606e-05	NM_003626.2	8500	NP_003617.1	ILMN_1800164	130608	I	Homo sapiens protein tyrosine phosphatase, receptor type, f polypeptide (PTPRF), interacting protein (liprin), alpha 1 (PPFIA1), transcript variant 2, mRNA.	MGC26800; FLJ41337; LIPRIN; LIP1; FLJ42630; FLJ43474; LIP.1
1580086	REG3G	1.41066	1.41066	5.65888	3.23896e-06	1.94383e-05	NM_001008387.1	130120	NP_001008388.1	ILMN_1685062	1580086	A	Homo sapiens regenerating islet-derived 3 gamma (REG3G), transcript variant 1, mRNA.	UNQ429; REG-III; MGC118998; PAP1B; MGC119001; MGC118999; PAPIB
7560039	TAPBP	2.17483	2.17483	5.65639	3.26212e-06	1.95636e-05	NM_172209.1	6892	NP_757346.1	ILMN_1782851	7560039	A	Homo sapiens TAP binding protein (tapasin) (TAPBP), transcript variant 3, mRNA.	TAPA; NGS17; TPSN; TPN
5550608	IKZF4	-1.56815	1.56815	-5.65522	3.27302e-06	1.96152e-05	NM_022465.3	64375	NP_071910.3	ILMN_1741334	5550608	S	Homo sapiens IKAROS family zinc finger 4 (Eos) (IKZF4), mRNA.	ZNFN1A4; KIAA1782; EOS
7210528	TMEM205	-3.56105	3.56105	-5.65321	3.29196e-06	1.97149e-05	NM_198536.1	374882	NP_940938.1	ILMN_1730734	7210528	S	Homo sapiens transmembrane protein 205 (TMEM205), mRNA.	UNQ501; MGC110858
5490370	OR5AP2	1.37095	1.37095	5.65234	3.30018e-06	1.97503e-05	NM_001002925.1	338675	NP_001002925.1	ILMN_1780952	5490370	S	Homo sapiens olfactory receptor, family 5, subfamily AP, member 2 (OR5AP2), mRNA.	OR9J1
1260736	MPST	-1.41316	1.41316	-5.65011	3.32125e-06	1.98624e-05	NM_001013440.1	4357	NP_001013458.1	ILMN_1672879	1260736	I	Homo sapiens mercaptopyruvate sulfurtransferase (MPST), nuclear gene encoding mitochondrial protein, transcript variant 1, mRNA.	MGC24539; TST2; MST
3310397	ACCN5	1.39797	1.39797	5.64936	3.32838e-06	1.98912e-05	NM_017419.2	51802	NP_059115.1	ILMN_1750295	3310397	S	Homo sapiens amiloride-sensitive cation channel 5, intestinal (ACCN5), mRNA.	INAC; HINAC
2320279	ZC3H18	1.6539	1.6539	5.64769	3.34432e-06	1.99725e-05	NM_144604.2	124245	NP_653205.2	ILMN_1658834	2320279	S	Homo sapiens zinc finger CCCH-type containing 18 (ZC3H18), mRNA.	FLJ34530; FLJ36075; FLJ22664; NHN1
2690731	GPR37L1	1.34471	1.34471	5.64705	3.35047e-06	1.99952e-05	NM_004767.3	9283	NP_004758.3	ILMN_1782944	2690731	S	Homo sapiens G protein-coupled receptor 37 like 1 (GPR37L1), mRNA.	ET(B)R-LP-2; ETBR-LP-2
3940692	SBF1	3.03599	3.03599	5.64154	3.40378e-06	2.02992e-05	NM_002972.1	6305	NP_002963.1	ILMN_1703246	3940692	S	Homo sapiens SET binding factor 1 (SBF1), transcript variant 1, mRNA.	DKFZp761D0422; MTMR5; MGC99700
3310484	C7orf54	2.98145	2.98145	5.63791	3.43934e-06	2.0497e-05	NM_014411.2	27099	NP_055226.1	ILMN_1655961	3310484	S	Homo sapiens chromosome 7 open reading frame 54 (C7orf54), mRNA.	NSG-X; NAG8; MGC138346
1070538	NDUFS8	2.76589	2.76589	5.63699	3.44838e-06	2.05366e-05	NM_002496.1	4728	NP_002487.1	ILMN_1794132	1070538	S	Homo sapiens NADH dehydrogenase (ubiquinone) Fe-S protein 8, 23kDa (NADH-coenzyme Q reductase) (NDUFS8), mRNA.	TYKY
3990600	TMEM93	-2.24007	2.24007	-5.63321	3.48589e-06	2.07455e-05	NM_031298.2	83460	NP_112588.1	ILMN_1758674	3990600	A	Homo sapiens transmembrane protein 93 (TMEM93), transcript variant 2, mRNA.	MGC2963
830736	RARB	-1.43069	1.43069	-5.63008	3.51728e-06	2.09047e-05	NM_000965.2	5915	NP_000956.2	ILMN_1699723	830736	I	Homo sapiens retinoic acid receptor, beta (RARB), transcript variant 1, mRNA.	RRB2; NR1B2; HAP
6940458	ZNF175	-3.18706	3.18706	-5.63006	3.51752e-06	2.09047e-05	NM_007147.2	7728	NP_009078.1	ILMN_1675788	6940458	S	Homo sapiens zinc finger protein 175 (ZNF175), mRNA.	OTK18
7050349	DDA1	2.12735	2.12735	5.62942	3.52391e-06	2.09281e-05	NM_024050.4	79016	NP_076955.1	ILMN_1694530	7050349	S	Homo sapiens DET1 and DDB1 associated 1 (DDA1), mRNA.	MGC2594; C19orf58; DDA1; PCIA1
870326	C14orf101	1.57752	1.57752	5.62613	3.55734e-06	2.1112e-05	NM_017799.3	54916	NP_060269.3	ILMN_1758093	870326	S	Homo sapiens chromosome 14 open reading frame 101 (C14orf101), mRNA.	FLJ20392
4590392	MCCD1	-1.35186	1.35186	-5.62525	3.56628e-06	2.11375e-05	NM_001011700.1	401250	NP_001011700.1	ILMN_1763092	4590392	S	Homo sapiens mitochondrial coiled-coil domain 1 (MCCD1), mRNA.
50521	NECAB3	1.3922	1.3922	5.62522	3.56658e-06	2.11375e-05	NM_031231.3	63941	NP_112508.3	ILMN_1749738	50521	A	Homo sapiens N-terminal EF-hand calcium binding protein 3 (NECAB3), transcript variant 1, mRNA.	SYTIP2; dJ63M2.4; XB51; NIP1; EFCBP3; STIP3; NECAB3; dJ63M2.5; APBA2BP
3190735	SSNA1	-2.39418	2.39418	-5.62441	3.57493e-06	2.11723e-05	NM_003731.1	8636	NP_003722.1	ILMN_1715705	3190735	S	Homo sapiens Sjogren syndrome nuclear autoantigen 1 (SSNA1), mRNA.	NA14; NA-14; N14
7560253	EXOSC4	-2.18509	2.18509	-5.62403	3.57878e-06	2.11769e-05	NM_019037.2	54512	NP_061910.1	ILMN_1745271	7560253	S	Homo sapiens exosome component 4 (EXOSC4), mRNA.	p12A; hRrp41p; RRP41A; RRP41; Rrp41p; FLJ20591; Ski6p; SKI6
4900193	ZCCHC7	2.03215	2.03215	5.62385	3.58066e-06	2.11769e-05	NM_032226.2	84186	NP_115602.2	ILMN_1744980	4900193	S	Homo sapiens zinc finger, CCHC domain containing 7 (ZCCHC7), mRNA.	HSPC086; RP11-397D12.1; FLJ22611; AIR1
6380743	STX12	-1.76862	1.76862	-5.6205	3.61511e-06	2.13659e-05	NM_177424.2	23673	NP_803173.1	ILMN_1773901	6380743	S	Homo sapiens syntaxin 12 (STX12), mRNA.	MGC51957; STX13; STX14
3190689	RBM26	2.40267	2.40267	5.62017	3.61859e-06	2.13717e-05	NM_022118.3	64062	NP_071401.3	ILMN_1740716	3190689	S	Homo sapiens RNA binding motif protein 26 (RBM26), mRNA.	MGC133296; C13orf10; FLJ20957; ZC3H17; PRO1777; RP11-255E21.1; ARRS2; SE70-2; MGC133295
6940520	ANKRD17	2.28034	2.28034	5.61825	3.63855e-06	2.14747e-05	NM_198889.1	26057	NP_942592.1	ILMN_1712019	6940520	A	Homo sapiens ankyrin repeat domain 17 (ANKRD17), transcript variant 2, mRNA.	KIAA0697; GTAR; FLJ22206; NY-BR-16
3940639	PYCR2	2.47614	2.47614	5.61648	3.65696e-06	2.15685e-05	NM_013328.2	29920	NP_037460.2	ILMN_1808568	3940639	S	Homo sapiens pyrroline-5-carboxylate reductase family, member 2 (PYCR2), mRNA.	P5CR2
6620630	XK	1.58663	1.58663	5.61384	3.68477e-06	2.17175e-05	NM_021083.2	7504	NP_066569.1	ILMN_1759117	6620630	S	Homo sapiens X-linked Kx blood group (McLeod syndrome) (XK), mRNA.	XKR1; KX; X1k
7040553	SDCCAG3	-1.83103	1.83103	-5.61297	3.69394e-06	2.17566e-05	NM_001039708.1	10807	NP_001034797.1	ILMN_1803997	7040553	S	Homo sapiens serologically defined colon cancer antigen 3 (SDCCAG3), transcript variant 3, mRNA.	NY-CO-3
2650156	TAP2	4.17444	4.17444	5.61213	3.70286e-06	2.17941e-05	NM_018833.2	6891	NP_061313.2	ILMN_1759250	2650156	A	Homo sapiens transporter 2, ATP-binding cassette, sub-family B (MDR/TAP) (TAP2), transcript variant 2, mRNA.	APT2; RING11; PSF2; ABC18; ABCB3; D6S217E
1010739	C3orf15	-1.86923	1.86923	-5.6118	3.70638e-06	2.17998e-05	NM_033364.3	89876	NP_203528.2	ILMN_1676749	1010739	S	Homo sapiens chromosome 3 open reading frame 15 (C3orf15), mRNA.	AAT1alpha; AAT1; DKFZp781A2221
2000220	HEATR6	-2.36052	2.36052	-5.60996	3.72592e-06	2.18866e-05	NM_022070.4	63897	NP_071353.4	ILMN_1791106	2000220	S	Homo sapiens HEAT repeat containing 6 (HEATR6), mRNA.	DKFZp686D22141; MGC148096; FLJ22087; ABC1
160692	MYOM1	-4.27311	4.27311	-5.60993	3.72625e-06	2.18866e-05	NM_003803.3	8736	NP_003794.3	ILMN_1680344	160692	S	Homo sapiens myomesin 1, 185kDa (MYOM1), transcript variant 1, mRNA.	SKELEMIN; MGC134947; MGC134946
4560129	LGMN	3.1076	3.1076	5.60879	3.7384e-06	2.19429e-05	NM_001008530.1	5641	NP_001008530.1	ILMN_1698019	4560129	A	Homo sapiens legumain (LGMN), transcript variant 2, mRNA.	AEP; LGMN1; PRSC1
2940722	ARID4B	2.42036	2.42036	5.60588	3.76968e-06	2.21113e-05	NM_016374.5	51742	NP_057458.4	ILMN_1761334	2940722	A	Homo sapiens AT rich interactive domain 4B (RBP1-like) (ARID4B), transcript variant 1, mRNA.	BCAA; RBP1L1; MGC163290; BRCAA1; RBBP1L1; SAP180; DKFZp313M2420
3060703	LOC81691	-1.71317	1.71317	-5.60543	3.77462e-06	2.21251e-05	NM_030941.1	81691	NP_112203.1	ILMN_1796923	3060703	S	Homo sapiens exonuclease NEF-sp (LOC81691), mRNA.	DKFZp434J0315
1690673	PHF12	1.35175	1.35175	5.60114	3.82122e-06	2.23829e-05	NM_001033561.1	57649	NP_001028733.1	ILMN_1808781	1690673	A	Homo sapiens PHD finger protein 12 (PHF12), transcript variant 1, mRNA.	KIAA1523; PF1; FLJ34122; MGC131914
650753	AFF3	2.31578	2.31578	5.60007	3.83294e-06	2.24362e-05	NM_001025108.1	3899	NP_001020279.1	ILMN_1775235	650753	A	Homo sapiens AF4/FMR2 family, member 3 (AFF3), transcript variant 2, mRNA.	MLLT2-like; LAF4
4180341	SLC39A9	1.822	1.822	5.59973	3.83668e-06	2.24427e-05	NM_018375.2	55334	NP_060845.2	ILMN_1756878	4180341	S	Homo sapiens solute carrier family 39 (zinc transporter), member 9 (SLC39A9), mRNA.	FLJ11274; MGC74989
5050689	PLD1	-1.44068	1.44068	-5.5976	3.86018e-06	2.25648e-05	NM_002662.2	5337	NP_002653.1	ILMN_1719696	5050689	S	Homo sapiens phospholipase D1, phosphatidylcholine-specific (PLD1), mRNA.
6420142	HSPBAP1	-3.09915	3.09915	-5.59635	3.8741e-06	2.26233e-05	NM_024610.4	79663	NP_078886.2	ILMN_1797031	6420142	S	Homo sapiens HSPB (heat shock 27kDa) associated protein 1 (HSPBAP1), mRNA.	FLJ22623; FLJ39386; PASS1
6770600	EAF2	1.97461	1.97461	5.59622	3.87548e-06	2.26233e-05	NM_018456.4	55840	NP_060926.2	ILMN_1708798	6770600	S	Homo sapiens ELL associated factor 2 (EAF2), mRNA.	TRAITS; U19; BM040
4290315	LTBP4	1.91121	1.91121	5.59478	3.89147e-06	2.27011e-05	NM_001042545.1	8425	NP_001036010.1	ILMN_1665219	4290315	S	Homo sapiens latent transforming growth factor beta binding protein 4 (LTBP4), transcript variant 3, mRNA.	FLJ90018; LTBP-4L; FLJ46318; LTBP-4
1340360	RCC2	-1.80625	1.80625	-5.59452	3.89437e-06	2.27026e-05	NM_018715.1	55920	NP_061185.1	ILMN_1720124	1340360	S	Homo sapiens regulator of chromosome condensation 2 (RCC2), mRNA.	DKFZp762N0610; KIAA1470; TD-60
3310672	CLIP4	-1.44297	1.44297	-5.59273	3.91442e-06	2.28039e-05	NM_024692.3	79745	NP_078968.3	ILMN_1759792	3310672	S	Homo sapiens CAP-GLY domain containing linker protein family, member 4 (CLIP4), mRNA.	FLJ32705; RSNL2; FLJ21069
2100286	ALS2CR8	1.35454	1.35454	5.59245	3.91759e-06	2.28068e-05	NM_024744.13	79800	NP_079020.13	ILMN_1760889	2100286	S	Homo sapiens amyotrophic lateral sclerosis 2 (juvenile) chromosome region, candidate 8 (ALS2CR8), mRNA.	DKFZp667N246; FLJ21579; NYD-SP24; CARF
5290408	MCEE	-2.11247	2.11247	-5.59129	3.9306e-06	2.2859e-05	NM_032601.2	84693	NP_115990.2	ILMN_1735347	5290408	S	Homo sapiens methylmalonyl CoA epimerase (MCEE), mRNA.	GLOD2
60273	KCNJ8	-1.41131	1.41131	-5.59118	3.9319e-06	2.2859e-05	NM_004982.2	3764	NP_004973.1	ILMN_1735779	60273	S	Homo sapiens potassium inwardly-rectifying channel, subfamily J, member 8 (KCNJ8), mRNA.	uKATP-1; KIR6.1
5900035	LOH12CR1	-1.418	1.418	-5.58794	3.96849e-06	2.30561e-05	NM_058169.2	118426	NP_477517.1	ILMN_1651268	5900035	S	Homo sapiens loss of heterozygosity, 12, chromosomal region 1 (LOH12CR1), mRNA.	LOH1CR12
1300279	DDX59	2.60184	2.60184	5.58412	4.01217e-06	2.32807e-05	NM_001031725.3	83479	NP_001026895.1	ILMN_1748077	1300279	I	Homo sapiens DEAD (Asp-Glu-Ala-Asp) box polypeptide 59 (DDX59), transcript variant 1, mRNA.	ZNHIT5; DKFZP564B1023; RP11-92G12.2
3710114	ART1	-1.32531	1.32531	-5.58408	4.0126e-06	2.32807e-05	NM_004314.1	417	NP_004305.1	ILMN_1807913	3710114	S	Homo sapiens ADP-ribosyltransferase 1 (ART1), mRNA.	RT6; CD296; ART2; MGC133217
2750475	D4S234E	-1.295	1.295	-5.58267	4.02883e-06	2.33557e-05	NM_001040101.1	27065	NP_001035190.1	ILMN_1772627	2750475	S	Homo sapiens DNA segment on chromosome 4 (unique) 234 expressed sequence (D4S234E), transcript variant 2, mRNA.	NEEP21; D4S234; P21; NSG1
1430286	SLC25A20	2.53432	2.53432	5.58249	4.031e-06	2.33557e-05	NM_000387.3	788	NP_000378.1	ILMN_1667429	1430286	I	Homo sapiens solute carrier family 25 (carnitine/acylcarnitine translocase), member 20 (SLC25A20), nuclear gene encoding mitochondrial protein, mRNA.	CAC; CACT
5130543	SON	2.63083	2.63083	5.5774	4.09017e-06	2.36825e-05	NM_138927.1	6651	NP_620305.1	ILMN_1703427	5130543	A	Homo sapiens SON DNA binding protein (SON), transcript variant f, mRNA.	FLJ21099; SON3; KIAA1019; BASS1; NREBP; C21orf50; DBP-5; FLJ33914
160332	PSIP1	1.42119	1.42119	5.57674	4.0979e-06	2.37112e-05	NM_021144.2	11168	NP_066967.2	ILMN_1679319	160332	A	Homo sapiens PC4 and SFRS1 interacting protein 1 (PSIP1), transcript variant 1, mRNA.	MGC74712; PAIP; LEDGF; p75; PSIP2; p52; DFS70
4290142	LPCAT1	-2.82718	2.82718	-5.57375	4.13322e-06	2.38995e-05	NM_024830.3	79888	NP_079106.3	ILMN_1702171	4290142	S	Homo sapiens lysophosphatidylcholine acyltransferase 1 (LPCAT1), mRNA.	FLJ12443; PFAAP3; lpcat; LPCAT1; AYTL2
3460053	SIPA1L2	-2.94721	2.94721	-5.5728	4.14448e-06	2.39484e-05	NM_020808.3	57568	NP_065859.3	ILMN_1732923	3460053	S	Homo sapiens signal-induced proliferation-associated 1 like 2 (SIPA1L2), mRNA.	SPAL2; FLJ23126; KIAA1389; FLJ23632
450397	IFNAR2	-3.93286	3.93286	-5.57126	4.16272e-06	2.40375e-05	NM_207585.1	3455	NP_997468.1	ILMN_1791057	450397	I	Homo sapiens interferon (alpha, beta and omega) receptor 2 (IFNAR2), transcript variant 1, mRNA.	IFN-alpha-REC; IFNABR; IFNARB; IFN-R
2190709	ASAP3	-1.41901	1.41901	-5.56442	4.2452e-06	2.44973e-05	NM_017707.2	55616	NP_060177.2	ILMN_1685441	2190709	S	Homo sapiens ArfGAP with SH3 domain, ankyrin repeat and PH domain 3 (ASAP3), mRNA.	CENTB6; ACAP4; FLJ20199; UPLC1; ASAP3
7570433	NPSR1	-1.53692	1.53692	-5.56011	4.29793e-06	2.47747e-05	NM_207172.1	387129	NP_997055.1	ILMN_1704206	7570433	A	Homo sapiens neuropeptide S receptor 1 (NPSR1), transcript variant 1, mRNA.	GPR154; PGR14; ASRT2; NPSR; VRR1; GPRA
4260010	CYB5R3	2.40818	2.40818	5.56002	4.29908e-06	2.47747e-05	NM_000398.4	1727	NP_000389.1	ILMN_1740441	4260010	A	Homo sapiens cytochrome b5 reductase 3 (CYB5R3), transcript variant M, mRNA.	DIA1; B5R
6220487	PCMT1	-2.01015	2.01015	-5.55717	4.33427e-06	2.49607e-05	NM_005389.1	5110	NP_005380.1	ILMN_1671621	6220487	S	Homo sapiens protein-L-isoaspartate (D-aspartate) O-methyltransferase (PCMT1), mRNA.
7100086	DAZAP1	-1.76344	1.76344	-5.55492	4.36231e-06	2.51053e-05	NM_170711.1	26528	NP_733829.1	ILMN_1746257	7100086	A	Homo sapiens DAZ associated protein 1 (DAZAP1), transcript variant 1, mRNA.	MGC19907
6520669	GALT	-1.60866	1.60866	-5.5503	4.42042e-06	2.54168e-05	NM_000155.2	2592	NP_000146.2	ILMN_1706005	6520669	A	Homo sapiens galactose-1-phosphate uridylyltransferase (GALT), mRNA.
2760441	LDOC1L	-2.19468	2.19468	-5.55015	4.42239e-06	2.54168e-05	NM_032287.2	84247	NP_115663.2	ILMN_1691425	2760441	S	Homo sapiens leucine zipper, down-regulated in cancer 1-like (LDOC1L), mRNA.	Mart6; Mar6; DKFZp761O17121; dJ1033E15.2
7570161	ZNF442	-1.32659	1.32659	-5.54335	4.50942e-06	2.58996e-05	NM_030824.2	79973	NP_110451.1	ILMN_1663754	7570161	S	Homo sapiens zinc finger protein 442 (ZNF442), mRNA.	FLJ14356
20066	OGDH	-1.56032	1.56032	-5.54288	4.51548e-06	2.5917e-05	NM_001003941.1	4967	NP_001003941.1	ILMN_1783266	20066	I	Homo sapiens oxoglutarate (alpha-ketoglutarate) dehydrogenase (lipoamide) (OGDH), nuclear gene encoding mitochondrial protein, transcript variant 2, mRNA.	AKGDH; OGDC; E1k
7330435	CCDC6	-1.84293	1.84293	-5.54163	4.53168e-06	2.59926e-05	NM_005436.2	8030	NP_005427.2	ILMN_1745904	7330435	S	Homo sapiens coiled-coil domain containing 6 (CCDC6), mRNA.	TST1; TPC; D10S170; PTC; H4; FLJ32286
5720553	SFXN2	-1.33574	1.33574	-5.53991	4.554e-06	2.61031e-05	NM_178858.3	118980	NP_849189.1	ILMN_1795976	5720553	S	Homo sapiens sideroflexin 2 (SFXN2), mRNA.
1030427	CUTA	-1.64291	1.64291	-5.53905	4.56526e-06	2.61501e-05	NM_001014838.1	51596	NP_001014838.1	ILMN_1712390	1030427	A	Homo sapiens cutA divalent cation tolerance homolog (E. coli) (CUTA), transcript variant 4, mRNA.	MGC111154; ACHAP; C6orf82
20154	AFAP1L1	-1.35904	1.35904	-5.53871	4.56972e-06	2.61581e-05	NM_152406.1	134265	NP_689619.1	ILMN_1694140	20154	S	Homo sapiens actin filament associated protein 1-like 1 (AFAP1L1), mRNA.	FLJ36748; MGC149773
4920576	PTN	-1.99322	1.99322	-5.53819	4.57662e-06	2.61801e-05	NM_002825.5	5764	NP_002816.1	ILMN_1813753	4920576	S	Homo sapiens pleiotrophin (PTN), mRNA.	HBGF8; NEGF1; HBNF; HARP
7330050	METT5D1	1.45907	1.45907	5.53795	4.57967e-06	2.61801e-05	NM_152636.1	196074	NP_689849.1	ILMN_1738342	7330050	S	Homo sapiens methyltransferase 5 domain containing 1 (METT5D1), mRNA.	FLJ33979
3450427	MED19	2.23967	2.23967	5.53493	4.61952e-06	2.63902e-05	NM_153450.1	219541	NP_703151.1	ILMN_1754553	3450427	S	Homo sapiens mediator complex subunit 19 (MED19), mRNA.	LCMR1
6290379	FAM156A	-2.3033	2.3033	-5.53249	4.65201e-06	2.65581e-05	NM_014138.3	29057	NP_054857.2	ILMN_1658160	6290379	S	Homo sapiens family with sequence similarity 156, member A (FAM156A), mRNA.	DKFZp686B22211; PRO0659
6250082	HECTD2	1.68799	1.68799	5.53117	4.66954e-06	2.66404e-05	NM_173497.1	143279	NP_775768.1	ILMN_1726636	6250082	I	Homo sapiens HECT domain containing 2 (HECTD2), transcript variant 2, mRNA.	FLJ16050
380348	C9orf82	-2.18479	2.18479	-5.5279	4.71354e-06	2.68734e-05	NM_024828.2	79886	NP_079104.2	ILMN_1755222	380348	S	Homo sapiens chromosome 9 open reading frame 82 (C9orf82), mRNA.	RP11-337A23.1; FLJ13657
5360653	CPT2	-2.47229	2.47229	-5.52726	4.72223e-06	2.69051e-05	NM_000098.1	1376	NP_000089.1	ILMN_1678579	5360653	S	Homo sapiens carnitine palmitoyltransferase II (CPT2), nuclear gene encoding mitochondrial protein, mRNA.	CPTASE; CPT1
2650164	FLJ10986	-2.38805	2.38805	-5.52607	4.73837e-06	2.6979e-05	NM_018291.2	55277	NP_060761.2	ILMN_1737604	2650164	S	Homo sapiens hypothetical protein FLJ10986 (FLJ10986), mRNA.	RP11-242B9.1
4640427	HIATL1	3.53985	3.53985	5.52526	4.74943e-06	2.7024e-05	NM_032558.2	84641	NP_115947.2	ILMN_1737964	4640427	S	Homo sapiens hippocampus abundant transcript-like 1 (HIATL1), mRNA.	FLJ14753; MGC117350
6350647	SMARCAL1	1.73224	1.73224	5.52362	4.77179e-06	2.7116e-05	NM_014140.2	50485	NP_054859.2	ILMN_1752111	6350647	S	Homo sapiens SWI/SNF related, matrix associated, actin dependent regulator of chromatin, subfamily a-like 1 (SMARCAL1), mRNA.	HHARP; HARP
6020441	SMTN	-1.52924	1.52924	-5.52361	4.77194e-06	2.7116e-05	NM_006932.3	6525	NP_008863.3	ILMN_1785618	6020441	A	Homo sapiens smoothelin (SMTN), transcript variant 3, mRNA.	FLJ38597; FLJ35365
3140437	MC2R	1.38127	1.38127	5.52284	4.78238e-06	2.71573e-05	NM_000529.2	4158	NP_000520.1	ILMN_1778521	3140437	S	Homo sapiens melanocortin 2 receptor (adrenocorticotropic hormone) (MC2R), mRNA.	ACTHR; MGC125798
5090070	MMP14	-1.31161	1.31161	-5.5219	4.79536e-06	2.7213e-05	NM_004995.2	4323	NP_004986.1	ILMN_1774739	5090070	S	Homo sapiens matrix metallopeptidase 14 (membrane-inserted) (MMP14), mRNA.	MTMMP1; MT1-MMP; MMP-X1
5420544	SFT2D3	-1.491	1.491	-5.51823	4.84606e-06	2.74825e-05	NM_032740.3	84826	NP_116129.3	ILMN_1765746	5420544	S	Homo sapiens SFT2 domain containing 3 (SFT2D3), mRNA.	MGC5391
4480008	BTBD1	2.58283	2.58283	5.51765	4.85405e-06	2.75095e-05	NM_025238.3	53339	NP_079514.1	ILMN_1691927	4480008	I	Homo sapiens BTB (POZ) domain containing 1 (BTBD1), transcript variant 1, mRNA.	C15orf1; NS5ATP8
7400112	BTN1A1	1.38376	1.38376	5.5135	4.91218e-06	2.78205e-05	NM_001732.1	696	NP_001723.1	ILMN_1698953	7400112	S	Homo sapiens butyrophilin, subfamily 1, member A1 (BTN1A1), mRNA.	BT; BTN
2190753	C11orf17	2.13797	2.13797	5.51149	4.94063e-06	2.79631e-05	NM_182901.2	56672	NP_878904.2	ILMN_1788356	2190753	A	Homo sapiens chromosome 11 open reading frame 17 (C11orf17), transcript variant 1, mRNA.	BCA3; AKIP1
6420253	BAT2	3.01838	3.01838	5.51103	4.94711e-06	2.79813e-05	NM_080686.2	7916	NP_542417.2	ILMN_1760563	6420253	A	Homo sapiens HLA-B associated transcript 2 (BAT2), mRNA.	G2; D6S51E; DKFZp686D09175; D6S51
5810747	CRAT	1.32304	1.32304	5.51071	4.95158e-06	2.79881e-05	NM_004003.2	1384	NP_003994.2	ILMN_1705767	5810747	I	Homo sapiens carnitine acetyltransferase (CRAT), transcript variant 2, mRNA.	CAT1
6450470	STX5	1.96353	1.96353	5.50962	4.96714e-06	2.80575e-05	NM_003164.3	6811	NP_003155.2	ILMN_1808860	6450470	A	Homo sapiens syntaxin 5 (STX5), mRNA.	STX5A; SED5
1300592	DNMT3A	-1.58046	1.58046	-5.50868	4.98047e-06	2.80972e-05	NM_175630.1	1788	NP_783329.1	ILMN_1676128	1300592	I	Homo sapiens DNA (cytosine-5-)-methyltransferase 3 alpha (DNMT3A), transcript variant 4, mRNA.	DNMT3A2; M.HsaIIIA
1580477	C11orf74	1.62968	1.62968	5.50867	4.98075e-06	2.80972e-05	NM_138787.2	119710	NP_620142.2	ILMN_1659017	1580477	S	Homo sapiens chromosome 11 open reading frame 74 (C11orf74), mRNA.	FLJ38678
1190025	CTF1	-1.36895	1.36895	-5.50822	4.98714e-06	2.81147e-05	NM_001330.2	1489	NP_001321.1	ILMN_1661804	1190025	S	Homo sapiens cardiotrophin 1 (CTF1), mRNA.	CT1; CT-1
2810382	RALA	-2.68652	2.68652	-5.50371	5.05195e-06	2.84613e-05	NM_005402.2	5898	NP_005393.2	ILMN_1755364	2810382	S	Homo sapiens v-ral simian leukemia viral oncogene homolog A (ras related) (RALA), mRNA.	MGC48949; RAL
4280725	RNF14	2.56017	2.56017	5.50265	5.06745e-06	2.85298e-05	NM_183399.1	9604	NP_899646.1	ILMN_1714461	4280725	A	Homo sapiens ring finger protein 14 (RNF14), transcript variant 3, mRNA.	ARA54; HRIHFB2038; FLJ26004; TRIAD2; HFB30
3780537	TBPL2	-1.60567	1.60567	-5.50196	5.07742e-06	2.85354e-05	NM_199047.2	387332	NP_950248.1	ILMN_1694928	3780537	S	Homo sapiens TATA box binding protein like 2 (TBPL2), mRNA.	TRF3; TBP2
1050278	SRD5A1	-2.60968	2.60968	-5.50192	5.07803e-06	2.85354e-05	NM_001047.2	6715	NP_001038.1	ILMN_1793241	1050278	S	Homo sapiens steroid-5-alpha-reductase, alpha polypeptide 1 (3-oxo-5 alpha-steroid delta 4-dehydrogenase alpha 1) (SRD5A1), mRNA.
1990491	AK2	1.83192	1.83192	5.50189	5.07845e-06	2.85354e-05	NM_001625.2	204	NP_001616.1	ILMN_1670542	1990491	I	Homo sapiens adenylate kinase 2 (AK2), transcript variant AK2A, mRNA.	ADK2
7040307	UQCC	-2.16952	2.16952	-5.50151	5.08404e-06	2.85481e-05	NM_018244.3	55245	NP_060714.3	ILMN_1745152	7040307	A	Homo sapiens ubiquinol-cytochrome c reductase complex chaperone (UQCC), nuclear gene encoding mitochondrial protein, transcript variant 1, mRNA.	MGC141902; BFZB; C20orf44; CBP3; MGC104353
7610168	CNTLN	-1.45867	1.45867	-5.50052	5.09845e-06	2.86102e-05	NM_017738.2	54875	NP_060208.2	ILMN_1684754	7610168	S	Homo sapiens centlein, centrosomal protein (CNTLN), transcript variant 1, mRNA.	bA340N12.1; C9orf101; RP11-340N12.1; C9orf39; FLJ25636; FLJ20276
70343	FRAT1	-2.2804	2.2804	-5.49888	5.12246e-06	2.87261e-05	NM_005479.2	10023	NP_005470.2	ILMN_1781416	70343	A	Homo sapiens frequently rearranged in advanced T-cell lymphomas (FRAT1), mRNA.
3940471	CCDC106	2.73178	2.73178	5.49633	5.16005e-06	2.89179e-05	NM_013301.2	29903	NP_037433.2	ILMN_1682567	3940471	S	Homo sapiens coiled-coil domain containing 106 (CCDC106), mRNA.	ZNF581; HSU79303
4150561	AASDH	-2.02888	2.02888	-5.49332	5.20473e-06	2.91232e-05	NM_181806.2	132949	NP_861522.2	ILMN_1784269	4150561	S	Homo sapiens aminoadipate-semialdehyde dehydrogenase (AASDH), mRNA.	LYS2; ACSF4; NRPS1098; NRPS998
2480075	ATF7IP2	-2.39013	2.39013	-5.49332	5.20474e-06	2.91232e-05	NM_024997.2	80063	NP_079273.2	ILMN_1804445	2480075	S	Homo sapiens activating transcription factor 7 interacting protein 2 (ATF7IP2), mRNA.	MCAF2; FLJ12668
7200195	TBX3	-1.32688	1.32688	-5.49318	5.2069e-06	2.91232e-05	NM_005996.3	6926	NP_005987.3	ILMN_1713449	7200195	A	Homo sapiens T-box 3 (TBX3), transcript variant 1, mRNA.	UMS; XHL; TBX3-ISO
6650746	RHBDD2	-2.24577	2.24577	-5.49175	5.22828e-06	2.92237e-05	NM_001040456.1	57414	NP_001035546.1	ILMN_1809437	6650746	S	Homo sapiens rhomboid domain containing 2 (RHBDD2), transcript variant 1, mRNA.	NPD007; RHBDL7
6660719	OR51G1	1.35768	1.35768	5.49072	5.24368e-06	2.92906e-05	NM_001005237.1	79324	NP_001005237.1	ILMN_1659063	6660719	S	Homo sapiens olfactory receptor, family 51, subfamily G, member 1 (OR51G1), mRNA.	OR11-29; OR51G3P
670113	TPP1	2.11327	2.11327	5.48844	5.27808e-06	2.94635e-05	NM_000391.3	1200	NP_000382.3	ILMN_1729234	670113	S	Homo sapiens tripeptidyl peptidase I (TPP1), mRNA.	MGC21297; LPIC; TPP I; GIG1; CLN2
3460564	PRKCB1	3.1267	3.1267	5.48631	5.31047e-06	2.96222e-05	NM_212535.1	5579	NP_997700.1	ILMN_1716563	3460564	I	Homo sapiens protein kinase C, beta 1 (PRKCB1), transcript variant 1, mRNA.	PRKCB2; PRKCB; MGC41878; PKCB; PKC-beta
4210332	WDR73	-1.87774	1.87774	-5.48611	5.31343e-06	2.96222e-05	NM_032856.2	84942	NP_116245.2	ILMN_1702592	4210332	S	Homo sapiens WD repeat domain 73 (WDR73), mRNA.	FLJ14888; HSPC264
5670167	DGCR2	-4.06248	4.06248	-5.48281	5.36399e-06	2.98846e-05	NM_005137.2	9993	NP_005128.1	ILMN_1713301	5670167	S	Homo sapiens DiGeorge syndrome critical region gene 2 (DGCR2), mRNA.	DKFZp686I1730; LAN; SEZ-12; IDD; KIAA0163; DGS-C
6510152	MTMR1	1.41794	1.41794	5.48179	5.37969e-06	2.99526e-05	NM_003828.2	8776	NP_003819.1	ILMN_1715110	6510152	A	Homo sapiens myotubularin related protein 1 (MTMR1), mRNA.
460364	ID4	1.34166	1.34166	5.48115	5.38954e-06	2.99879e-05	NM_001546.2	3400	NP_001537.1	ILMN_1721758	460364	S	Homo sapiens inhibitor of DNA binding 4, dominant negative helix-loop-helix protein (ID4), mRNA.
780332	FAM3C	2.27287	2.27287	5.48065	5.39726e-06	3.00113e-05	NM_001040020.1	10447	NP_001035109.1	ILMN_1777261	780332	S	Homo sapiens family with sequence similarity 3, member C (FAM3C), transcript variant 2, mRNA.	GS3786; ILEI
6400386	MAP4K2	2.79665	2.79665	5.47654	5.46129e-06	3.03476e-05	NM_004579.2	5871	NP_004570.2	ILMN_1723625	6400386	S	Homo sapiens mitogen-activated protein kinase kinase kinase kinase 2 (MAP4K2), mRNA.	GCK; RAB8IP; BL44
6280240	SH3BGRL3	4.05841	4.05841	5.47529	5.48093e-06	3.0437e-05	NM_031286.3	83442	NP_112576.1	ILMN_1737163	6280240	S	Homo sapiens SH3 domain binding glutamic acid-rich protein like 3 (SH3BGRL3), mRNA.	TIP-B1; SH3BP-1
110121	UBIAD1	2.44412	2.44412	5.4747	5.49027e-06	3.0469e-05	NM_013319.1	29914	NP_037451.1	ILMN_1651872	110121	S	Homo sapiens UbiA prenyltransferase domain containing 1 (UBIAD1), mRNA.	RP4-796F18.1; TERE1
2000204	MTA2	2.30969	2.30969	5.47438	5.49519e-06	3.04766e-05	NM_004739.2	9219	NP_004730.2	ILMN_1773763	2000204	S	Homo sapiens metastasis associated 1 family, member 2 (MTA2), mRNA.	MTA1L1; PID; DKFZp686F2281
6220541	ATP5G3	-1.81457	1.81457	-5.46834	5.59132e-06	3.09896e-05	NM_001002258.4	518	NP_001002258.1	ILMN_1770466	6220541	A	Homo sapiens ATP synthase, H+ transporting, mitochondrial F0 complex, subunit C3 (subunit 9) (ATP5G3), nuclear gene encoding mitochondrial protein, transcript variant 3, mRNA.	MGC125738; P3
3780148	C7orf26	2.18601	2.18601	5.46185	5.69627e-06	3.15508e-05	NM_024067.2	79034	NP_076972.2	ILMN_1730048	3780148	S	Homo sapiens chromosome 7 open reading frame 26 (C7orf26), mRNA.	MGC2718
5490672	B3GALNT1	-1.39343	1.39343	-5.4612	5.70693e-06	3.15894e-05	NM_033167.2	8706	NP_149357.1	ILMN_1726840	5490672	A	Homo sapiens beta-1,3-N-acetylgalactosaminyltransferase 1 (globoside blood group) (B3GALNT1), transcript variant 2, mRNA.	galT3; P1; B3GALT3; GLCT3; P; Gb4Cer; GLOB; beta3Gal-T3
5700424	FAM48A	-2.22223	2.22223	-5.45683	5.77882e-06	3.19667e-05	NM_001014286.2	55578	NP_001014308.2	ILMN_1669555	5700424	A	Homo sapiens family with sequence similarity 48, member A (FAM48A), transcript variant 1, mRNA.	bA421P11.4; FP757; C13; P38IP; C13orf19
510471	FAM175B	-1.98098	1.98098	-5.45618	5.78971e-06	3.20062e-05	NM_032182.3	23172	NP_115558.3	ILMN_1762615	510471	S	Homo sapiens family with sequence similarity 175, member B (FAM175B), mRNA.	ABRO1; FLJ22338
7570278	EXOC6	1.43858	1.43858	5.45465	5.81511e-06	3.21212e-05	NM_019053.3	54536	NP_061926.3	ILMN_1679687	7570278	I	Homo sapiens exocyst complex component 6 (EXOC6), transcript variant 1, mRNA.	SEC15L1; SEC15L3; EXOC6A; Sec15p; DKFZp761I2124; FLJ1125; FLJ11251; SEC15L; MGC33397
2850372	KRT24	-1.33439	1.33439	-5.45448	5.81802e-06	3.21212e-05	NM_019016.1	192666	NP_061889.1	ILMN_1770663	2850372	S	Homo sapiens keratin 24 (KRT24), mRNA.	MGC138173; MGC138169; FLJ20261
4060204	WHSC2	-1.45734	1.45734	-5.454	5.826e-06	3.21445e-05	NM_005663.2	7469	NP_005654.2	ILMN_1815083	4060204	S	Homo sapiens Wolf-Hirschhorn syndrome candidate 2 (WHSC2), mRNA.	NELF-A; P/OKcl.15; FLJ25112; FLJ10442; NELFA
1240593	CFLAR	-2.35421	2.35421	-5.45158	5.86664e-06	3.23422e-05	NM_003879.3	8837	NP_003870.3	ILMN_1789830	1240593	S	Homo sapiens CASP8 and FADD-like apoptosis regulator (CFLAR), mRNA.	I-FLICE; CASP8AP1; CASH; c-FLIPL; Casper; FLAME1; CLARP; USURPIN; FLIP; c-FLIPR; c-FLIPS; c-FLIP; MRIT; FLAME; FLAME-1
1070541	MYH3	-2.27419	2.27419	-5.45141	5.8694e-06	3.23422e-05	NM_002470.2	4621	NP_002461.2	ILMN_1795119	1070541	S	Homo sapiens myosin, heavy chain 3, skeletal muscle, embryonic (MYH3), mRNA.	MYHC-EMB; MYHSE1; HEMHC; SMHCE
6840255	GRM4	-1.2993	1.2993	-5.45117	5.87351e-06	3.2344e-05	NM_000841.1	2914	NP_000832.1	ILMN_1752843	6840255	S	Homo sapiens glutamate receptor, metabotropic 4 (GRM4), mRNA.	mGlu4; MGLUR4; GPRC1D
3360041	SHOX2	1.38092	1.38092	5.45052	5.8845e-06	3.23837e-05	NM_006884.2	6474	NP_006875.2	ILMN_1702979	3360041	I	Homo sapiens short stature homeobox 2 (SHOX2), transcript variant SHOX2a, mRNA.	OG12X; SHOT; OG12; OGI2X
6450646	HNRPM	-1.63579	1.63579	-5.4496	5.9e-06	3.24481e-05	NM_005968.2	4670	NP_005959.2	ILMN_1745385	6450646	A	Homo sapiens heterogeneous nuclear ribonucleoprotein M (HNRPM), transcript variant 1, mRNA.	HNRPM4; HTGR1; HNRNPM4; HNRNPM; DKFZp547H118; NAGR1
380551	SPSB2	-3.28664	3.28664	-5.44821	5.92359e-06	3.25569e-05	NM_032641.1	84727	NP_116030.1	ILMN_1787541	380551	S	Homo sapiens splA/ryanodine receptor domain and SOCS box containing 2 (SPSB2), mRNA.	MGC2519; GRCC9; SSB2; SSB-2
620008	M6PRBP1	2.37081	2.37081	5.4468	5.94762e-06	3.2668e-05	NM_005817.3	10226	NP_005808.2	ILMN_1660021	620008	S	Homo sapiens mannose-6-phosphate receptor binding protein 1 (M6PRBP1), mRNA.	MGC2012; TIP47; PP17; MGC11117
7570215	CPNE3	2.72846	2.72846	5.44632	5.95579e-06	3.26919e-05	NM_003909.2	8895	NP_003900.1	ILMN_1773576	7570215	S	Homo sapiens copine III (CPNE3), mRNA.	KIAA0636; PRO1071; CPN3
130685	ARL8B	2.59167	2.59167	5.44579	5.96474e-06	3.272e-05	NM_018184.2	55207	NP_060654.1	ILMN_1752837	130685	S	Homo sapiens ADP-ribosylation factor-like 8B (ARL8B), mRNA.	FLJ10702; ARL10C; Gie1
5130327	TMEM63B	1.98228	1.98228	5.4454	5.97142e-06	3.27356e-05	NM_018426.1	55362	NP_060896.1	ILMN_1728349	5130327	S	Homo sapiens transmembrane protein 63B (TMEM63B), mRNA.	DKFZp686N2275; C6orf110; RP3-421H19.2
1580521	RNF167	2.19753	2.19753	5.44342	6.00553e-06	3.29015e-05	NM_015528.1	26001	NP_056343.1	ILMN_1794726	1580521	S	Homo sapiens ring finger protein 167 (RNF167), mRNA.	5730408C10Rik; DKFZP566H073; LP2254
4150358	TNS4	1.36579	1.36579	5.4423	6.02479e-06	3.29859e-05	NM_032865.4	84951	NP_116254.3	ILMN_1716370	4150358	S	Homo sapiens tensin 4 (TNS4), mRNA.	CTEN; FLJ14950; PP14434
5290131	DYNC1LI2	-1.7491	1.7491	-5.43995	6.06551e-06	3.31876e-05	NM_006141.2	1783	NP_006132.1	ILMN_1783448	5290131	S	Homo sapiens dynein, cytoplasmic 1, light intermediate chain 2 (DYNC1LI2), mRNA.	DNCLI2; LIC2
2640768	CTSC	4.03099	4.03099	5.43714	6.11462e-06	3.34336e-05	NM_001814.2	1075	NP_001805.1	ILMN_1792885	2640768	A	Homo sapiens cathepsin C (CTSC), transcript variant 1, mRNA.	JPD; DPP1; JP; HMS; CPPI; PALS; PLS; DPPI
2510523	RBCK1	3.48425	3.48425	5.43693	6.11829e-06	3.34336e-05	NM_031229.2	10616	NP_112506.2	ILMN_1751330	2510523	A	Homo sapiens RanBP-type and C3HC4-type zinc finger containing 1 (RBCK1), transcript variant 2, mRNA.	XAP4; RNF54; ZRANB4; RBCK2; UBCE7IP3; C20orf18; HOIL1
3940564	FAM131A	-2.92576	2.92576	-5.43534	6.14622e-06	3.35648e-05	NM_144635.3	131408	NP_653236.2	ILMN_1729217	3940564	S	Homo sapiens family with sequence similarity 131, member A (FAM131A), mRNA.	MGC21688; PRO1378; FLAT715; C3orf40
6660470	GAB1	1.73126	1.73126	5.43257	6.19535e-06	3.38115e-05	NM_207123.1	2549	NP_997006.1	ILMN_1781672	6660470	A	Homo sapiens GRB2-associated binding protein 1 (GAB1), transcript variant 1, mRNA.
6770309	MYL6	-1.54726	1.54726	-5.43159	6.21274e-06	3.38848e-05	NM_021019.3	4637	NP_066299.2	ILMN_1809013	6770309	A	Homo sapiens myosin, light chain 6, alkali, smooth muscle and non-muscle (MYL6), transcript variant 1, mRNA.	LC17-NM; LC17-GI; ESMLC; MLC3NM; MLC1SM; LC17B; MLC3SM; LC17A
3390731	NFX1	2.1406	2.1406	5.43069	6.22883e-06	3.39509e-05	NM_147133.1	4799	NP_667344.1	ILMN_1698402	3390731	A	Homo sapiens nuclear transcription factor, X-box binding 1 (NFX1), transcript variant 2, mRNA.	MGC20369; NFX2; DKFZp779G2416
5960398	NT5E	-1.87079	1.87079	-5.42989	6.24316e-06	3.40073e-05	NM_002526.1	4907	NP_002517.1	ILMN_1697220	5960398	S	Homo sapiens 5'-nucleotidase, ecto (CD73) (NT5E), mRNA.	eN; eNT; NT5; NT; CD73; NTE; E5NT
3890521	DEDD2	2.74179	2.74179	5.42893	6.26027e-06	3.40788e-05	NM_133328.2	162989	NP_579874.1	ILMN_1768031	3890521	S	Homo sapiens death effector domain containing 2 (DEDD2), mRNA.	FLAME-3
7400400	MMP3	-1.36443	1.36443	-5.42645	6.30497e-06	3.42837e-05	NM_002422.3	4314	NP_002413.1	ILMN_1784459	7400400	S	Homo sapiens matrix metallopeptidase 3 (stromelysin 1, progelatinase) (MMP3), mRNA.	STR1; STMY; MGC126102; STMY1; SL-1; MGC126103; MGC126104; MMP-3
4810576	GLRX2	-1.29479	1.29479	-5.4264	6.30593e-06	3.42837e-05	NM_016066.3	51022	NP_057150.2	ILMN_1737912	4810576	I	Homo sapiens glutaredoxin 2 (GLRX2), transcript variant 1, mRNA.	GRX2; bA101E13.1
1940735	PLCB1	1.46751	1.46751	5.42527	6.32638e-06	3.43731e-05	NM_182734.1	23236	NP_877398.1	ILMN_1708432	1940735	I	Homo sapiens phospholipase C, beta 1 (phosphoinositide-specific) (PLCB1), transcript variant 2, mRNA.	FLJ45792; PLC-154; PLC-I; PI-PLC
2230156	C15orf52	-2.1065	2.1065	-5.42326	6.36306e-06	3.45504e-05	NM_207380.1	388115	NP_997263.1	ILMN_1775330	2230156	S	Homo sapiens chromosome 15 open reading frame 52 (C15orf52), mRNA.	FLJ43339; DKFZp686N1468
1450463	SKIV2L2	2.16022	2.16022	5.42002	6.4224e-06	3.48372e-05	NM_015360.3	23517	NP_056175.2	ILMN_1651513	1450463	S	Homo sapiens superkiller viralicidic activity 2-like 2 (S. cerevisiae) (SKIV2L2), mRNA.	MGC142069; Dob1; KIAA0052; Mtr4
7570050	HMGB3	-1.46862	1.46862	-5.41993	6.42402e-06	3.48372e-05	NM_005342.2	3149	NP_005333.2	ILMN_1733519	7570050	S	Homo sapiens high-mobility group box 3 (HMGB3), mRNA.	MGC90319; HMG4; HMG2A
4830240	LEKR1	-1.27607	1.27607	-5.41746	6.46972e-06	3.50627e-05	NM_001004316.1	389170	NP_001004316.1	ILMN_1684492	4830240	S	Homo sapiens leucine, glutamate and lysine rich 1 (LEKR1), mRNA.	FLJ16641
5050349	VPS13A	1.76716	1.76716	5.41575	6.50146e-06	3.51943e-05	NM_001018038.1	23230	NP_001018048.1	ILMN_1800721	5050349	A	Homo sapiens vacuolar protein sorting 13 homolog A (S. cerevisiae) (VPS13A), transcript variant D, mRNA.	CHAC; FLJ42030; KIAA0986
2140519	SOS1	1.61835	1.61835	5.41571	6.50222e-06	3.51943e-05	NM_005633.2	6654	NP_005624.2	ILMN_1767135	2140519	S	Homo sapiens son of sevenless homolog 1 (Drosophila) (SOS1), mRNA.	NS4; HGF; GGF1; GINGF; GF1
5860253	AHI1	-2.71331	2.71331	-5.41425	6.52962e-06	3.53202e-05	NM_017651.3	54806	NP_060121.3	ILMN_1791006	5860253	S	Homo sapiens Abelson helper integration site 1 (AHI1), mRNA.	FLJ14023; dJ71N10.1; FLJ20069; DKFZp686J1653; ORF1; JBTS3; AHI-1
5130414	C9orf23	-1.82907	1.82907	-5.41148	6.58168e-06	3.55794e-05	NM_148178.1	138716	NP_680544.1	ILMN_1683175	5130414	A	Homo sapiens chromosome 9 open reading frame 23 (C9orf23), transcript variant 1, mRNA.	MGC29635; bA296L22.5
130167	FAAH2	-1.35688	1.35688	-5.41065	6.59735e-06	3.56415e-05	NM_174912.2	158584	NP_777572.1	ILMN_1679158	130167	S	Homo sapiens fatty acid amide hydrolase 2 (FAAH2), mRNA.	FAAH-2; RP11-479E16.1; AMDD; FLJ31204; RP11-479E16
670291	ZNF554	1.43371	1.43371	5.40145	6.77383e-06	3.65718e-05	NM_152303.2	115196	NP_689516.1	ILMN_1815118	670291	S	Homo sapiens zinc finger protein 554 (ZNF554), mRNA.	FLJ34817
4050239	KLHL18	-1.56954	1.56954	-5.3967	6.86668e-06	3.70497e-05	NM_025010.3	23276	NP_079286.2	ILMN_1655608	4050239	S	Homo sapiens kelch-like 18 (Drosophila) (KLHL18), mRNA.	FLJ13703; KIAA0795
4060255	ZNRD1	-2.28812	2.28812	-5.39579	6.8846e-06	3.7123e-05	NM_170783.1	30834	NP_740753.1	ILMN_1692486	4060255	A	Homo sapiens zinc ribbon domain containing 1 (ZNRD1), transcript variant a, mRNA.	hZR14; tctex-6; MGC13376; Rpa12; HTEX-6
1710102	EIF2C1	-2.45676	2.45676	-5.39304	6.93926e-06	3.73942e-05	NM_012199.2	26523	NP_036331.1	ILMN_1671326	1710102	S	Homo sapiens eukaryotic translation initiation factor 2C, 1 (EIF2C1), mRNA.	Q99; GERP95; DKFZp686M13167; AGO1; EIF2C
60364	PCDHGB4	-1.44877	1.44877	-5.39213	6.95746e-06	3.74686e-05	NM_003736.2	8641	NP_003727.1	ILMN_1719533	60364	A	Homo sapiens protocadherin gamma subfamily B, 4 (PCDHGB4), transcript variant 1, mRNA.	MGC138293; PCDH-GAMMA-B4; FIB2; MGC142167; CDH20
1070730	HRH2	1.38508	1.38508	5.39015	6.99701e-06	3.76579e-05	NM_022304.1	3274	NP_071640.1	ILMN_1722411	1070730	S	Homo sapiens histamine receptor H2 (HRH2), mRNA.	H2R
6020114	ONECUT2	-1.35181	1.35181	-5.38619	7.07691e-06	3.80483e-05	NM_004852.2	9480	NP_004843.2	ILMN_1664462	6020114	S	Homo sapiens one cut homeobox 2 (ONECUT2), mRNA.	OC-2; OC2; MGC120378; MGC120377
5310537	MRPL16	2.15592	2.15592	5.38612	7.07845e-06	3.80483e-05	NM_017840.2	54948	NP_060310.1	ILMN_1730685	5310537	S	Homo sapiens mitochondrial ribosomal protein L16 (MRPL16), nuclear gene encoding mitochondrial protein, mRNA.	L16mt; FLJ20484; PNAS-111
1090255	CNPY4	-1.36277	1.36277	-5.38585	7.08379e-06	3.80531e-05	NM_152755.1	245812	NP_689968.1	ILMN_1777314	1090255	A	Homo sapiens canopy 4 homolog (zebrafish) (CNPY4), mRNA.	MGC40499; PRAT4B
6620142	CLRN1	1.90906	1.90906	5.38497	7.10177e-06	3.81258e-05	NM_052995.2	7401	NP_443721.1	ILMN_1698745	6620142	I	Homo sapiens clarin 1 (CLRN1), transcript variant 4, mRNA.	USH3A; USH3
520630	CLN3	-1.96934	1.96934	-5.38397	7.12215e-06	3.82112e-05	NM_001042432.1	1201	NP_001035897.1	ILMN_1669281	520630	S	Homo sapiens ceroid-lipofuscinosis, neuronal 3 (CLN3), transcript variant 1, mRNA.	MGC102840; BTS
1190113	RAB11B	1.44094	1.44094	5.38261	7.15e-06	3.83366e-05	NM_004218.2	9230	NP_004209.1	ILMN_1731135	1190113	S	Homo sapiens RAB11B, member RAS oncogene family (RAB11B), mRNA.	H-YPT3; MGC133246
5420471	MDM4	2.51531	2.51531	5.38117	7.17953e-06	3.84708e-05	NM_002393.2	4194	NP_002384.2	ILMN_1746020	5420471	S	Homo sapiens Mdm4 p53 binding protein homolog (mouse) (MDM4), mRNA.	MDMX; DKFZp781B1423; MRP1; MGC132766
2140059	C1orf165	-1.52636	1.52636	-5.38087	7.18583e-06	3.84804e-05	NM_024603.1	79656	NP_078879.1	ILMN_1675024	2140059	S	Homo sapiens chromosome 1 open reading frame 165 (C1orf165), mRNA.	FLJ11588
2000546	C3orf10	-2.17449	2.17449	-5.38011	7.20151e-06	3.85403e-05	NM_018462.4	55845	NP_060932.2	ILMN_1764500	2000546	S	Homo sapiens chromosome 3 open reading frame 10 (C3orf10), mRNA.	MDS027; HSPC300; hHBrk1
1980630	UACA	-1.32721	1.32721	-5.37873	7.23008e-06	3.86483e-05	NM_018003.2	55075	NP_060473.2	ILMN_1681497	1980630	I	Homo sapiens uveal autoantigen with coiled-coil domains and ankyrin repeats (UACA), transcript variant 1, mRNA.	NUCLING; MGC141967; FLJ10128; MGC141969; KIAA1561
6200196	SLC4A8	-1.47995	1.47995	-5.3787	7.23074e-06	3.86483e-05	NM_004858.2	9498	NP_004849.2	ILMN_1738300	6200196	S	Homo sapiens solute carrier family 4, sodium bicarbonate cotransporter, member 8 (SLC4A8), transcript variant 2, mRNA.	DKFZp761B2318; NBC3; FLJ46462
1580592	CKM	1.44331	1.44331	5.37676	7.27092e-06	3.88149e-05	NM_001824.2	1158	NP_001815.2	ILMN_1757521	1580592	S	Homo sapiens creatine kinase, muscle (CKM), mRNA.	CKMM; M-CK
580500	SLC16A8	1.3768	1.3768	5.37676	7.27098e-06	3.88149e-05	NM_013356.2	23539	NP_037488.2	ILMN_1731165	580500	S	Homo sapiens solute carrier family 16, member 8 (monocarboxylic acid transporter 3) (SLC16A8), mRNA.	MCT3; REMP
7510709	CEP55	-1.56662	1.56662	-5.37584	7.29033e-06	3.88801e-05	NM_018131.3	55165	NP_060601.2	ILMN_1747016	7510709	S	Homo sapiens centrosomal protein 55kDa (CEP55), mRNA.	FLJ10540; URCC6; C10orf3
2690762	PLAA	-1.36394	1.36394	-5.37574	7.2923e-06	3.88801e-05	NM_004253.3	9373	NP_004244.1	ILMN_1704410	2690762	I	Homo sapiens phospholipase A2-activating protein (PLAA), transcript variant 2, mRNA.	FLJ11281; PLA2P; PLAP; FLJ12699
5670093	ECHS1	-1.68902	1.68902	-5.37053	7.40222e-06	3.94416e-05	NM_004092.2	1892	NP_004083.2	ILMN_1718132	5670093	S	Homo sapiens enoyl Coenzyme A hydratase, short chain, 1, mitochondrial (ECHS1), nuclear gene encoding mitochondrial protein, mRNA.	SCEH
7610193	FBXL21	-1.30439	1.30439	-5.36996	7.41425e-06	3.94811e-05	NM_012159.2	26223	NP_036291.2	ILMN_1717252	7610193	S	Homo sapiens F-box and leucine-rich repeat protein 21 (FBXL21), mRNA.	FBXL3B; FBL3B; Fbl21; FBXL3P; MGC120237
2640379	XPA	1.52245	1.52245	5.36704	7.4766e-06	3.97883e-05	NM_000380.2	7507	NP_000371.1	ILMN_1787591	2640379	S	Homo sapiens xeroderma pigmentosum, complementation group A (XPA), mRNA.	XP1; XPAC
1820037	SLC11A2	-3.37368	3.37368	-5.36602	7.49852e-06	3.98802e-05	NM_000617.1	4891	NP_000608.1	ILMN_1745034	1820037	S	Homo sapiens solute carrier family 11 (proton-coupled divalent metal ion transporters), member 2 (SLC11A2), mRNA.	DCT1; DMT1; FLJ37416; NRAMP2
1050133	TIGD6	-1.39522	1.39522	-5.36331	7.55709e-06	4.01667e-05	NM_030953.2	81789	NP_112215.1	ILMN_1703984	1050133	S	Homo sapiens tigger transposable element derived 6 (TIGD6), mRNA.	DKFZp761E2110
3290491	C9orf43	-1.29843	1.29843	-5.35866	7.65861e-06	4.06714e-05	NM_152786.1	257169	NP_689999.1	ILMN_1796499	3290491	S	Homo sapiens chromosome 9 open reading frame 43 (C9orf43), mRNA.	MGC17358
510300	ARF6	-1.34378	1.34378	-5.35853	7.66155e-06	4.06714e-05	NM_001663.2	382	NP_001654.1	ILMN_1764297	510300	S	Homo sapiens ADP-ribosylation factor 6 (ARF6), mRNA.
2000288	CCDC25	1.64723	1.64723	5.35822	7.66821e-06	4.06814e-05	NM_018246.2	55246	NP_060716.2	ILMN_1793146	2000288	I	Homo sapiens coiled-coil domain containing 25 (CCDC25), mRNA.	FLJ10853
5090044	TFG	1.874	1.874	5.35793	7.67465e-06	4.06904e-05	NM_006070.4	10342	NP_006061.2	ILMN_1779213	5090044	I	Homo sapiens TRK-fused gene (TFG), transcript variant 1, mRNA.	TF6; FLJ36137; TRKT3
7200768	ITGA4	2.67044	2.67044	5.35735	7.6875e-06	4.07333e-05	NM_000885.4	3676	NP_000876.3	ILMN_1747052	7200768	S	Homo sapiens integrin, alpha 4 (antigen CD49D, alpha 4 subunit of VLA-4 receptor) (ITGA4), mRNA.	MGC90518; IA4; CD49D
60059	KIAA1432	1.36623	1.36623	5.35461	7.7482e-06	4.10295e-05	NM_020829.1	57589	NP_065880.1	ILMN_1689965	60059	S	Homo sapiens KIAA1432 (KIAA1432), mRNA.	FLJ12580; CIP150; bA207C16.1
6370215	RSBN1	-3.15296	3.15296	-5.35312	7.78119e-06	4.11787e-05	NM_018364.3	54665	NP_060834.2	ILMN_1791097	6370215	S	Homo sapiens round spermatid basic protein 1 (RSBN1), mRNA.	DKFZp781E21150; RP11-324J2.1; ROSBIN
1850367	CCDC47	-2.39346	2.39346	-5.34761	7.90536e-06	4.18099e-05	NM_020198.1	57003	NP_064583.1	ILMN_1804522	1850367	S	Homo sapiens coiled-coil domain containing 47 (CCDC47), mRNA.	MSTP041; GK001
430446	KRT81	-1.3668	1.3668	-5.34567	7.94952e-06	4.20175e-05	NM_002281.2	3887	NP_002272.1	ILMN_1801442	430446	S	Homo sapiens keratin 81 (KRT81), mRNA.	KRTHB1; Hb-1; HB1; MLN137; hHAKB2-1; ghHkb1
3420088	MTG1	-1.63766	1.63766	-5.34543	7.95497e-06	4.20203e-05	NM_138384.2	92170	NP_612393.2	ILMN_1775328	3420088	S	Homo sapiens mitochondrial GTPase 1 homolog (S. cerevisiae) (MTG1), nuclear gene encoding mitochondrial protein, mRNA.	GTP; GTPBP7; RP11-108K14.2
3400553	OPRK1	-1.33605	1.33605	-5.34179	8.03836e-06	4.24346e-05	NM_000912.3	4986	NP_000903.2	ILMN_1714782	3400553	S	Homo sapiens opioid receptor, kappa 1 (OPRK1), mRNA.	OPRK; KOR
4230133	POLG2	1.71239	1.71239	5.33056	8.30172e-06	4.37978e-05	NM_007215.2	11232	NP_009146.2	ILMN_1671004	4230133	S	Homo sapiens polymerase (DNA directed), gamma 2, accessory subunit (POLG2), mRNA.	POLB; POLGB; HP55; MTPOLB; PEOA4
6620397	ISCU	2.0618	2.0618	5.32961	8.32432e-06	4.389e-05	NM_014301.2	23479	NP_055116.1	ILMN_1735432	6620397	A	Homo sapiens iron-sulfur cluster scaffold homolog (E. coli) (ISCU), nuclear gene encoding mitochondrial protein, transcript variant 1, mRNA.	hnifU; 2310020H20Rik; NIFUN; MGC74517; NIFU; ISU2
3060064	ADCYAP1	-1.34569	1.34569	-5.32778	8.36823e-06	4.40943e-05	NM_001117.3	116	NP_001108.2	ILMN_1763344	3060064	S	Homo sapiens adenylate cyclase activating polypeptide 1 (pituitary) (ADCYAP1), transcript variant 2, mRNA.	PACAP; MGC126852
5670458	PRR3	1.44553	1.44553	5.32403	8.45872e-06	4.45437e-05	NM_025263.2	80742	NP_079539.2	ILMN_1750167	5670458	S	Homo sapiens proline rich 3 (PRR3), transcript variant 1, mRNA.	MGC161733; CAT56; MGC161735
270520	DMD	-1.35616	1.35616	-5.31931	8.57395e-06	4.51227e-05	NM_004006.1	1756	NP_003997.1	ILMN_1653434	270520	I	Homo sapiens dystrophin (DMD), transcript variant Dp427m, mRNA.	DXS272; DXS269; DXS268; DXS270; DXS239; DXS142; DXS206; DXS230; CMD3B; DXS164; BMD
2070088	HLA-G	-2.5923	2.5923	-5.31845	8.59529e-06	4.52072e-05	NM_002127.3	3135	NP_002118.1	ILMN_1656670	2070088	S	Homo sapiens HLA-G histocompatibility antigen, class I, G (HLA-G), mRNA.	MHC-G
4760564	SS18L2	-1.74415	1.74415	-5.31722	8.62552e-06	4.53383e-05	NM_016305.2	51188	NP_057389.1	ILMN_1796407	4760564	S	Homo sapiens synovial sarcoma translocation gene on chromosome 18-like 2 (SS18L2), mRNA.	KIAA-iso
3940026	HEBP2	2.57168	2.57168	5.31625	8.64959e-06	4.54369e-05	NM_014320.2	23593	NP_055135.1	ILMN_1755077	3940026	S	Homo sapiens heme binding protein 2 (HEBP2), mRNA.	RP3-422G23.1; KIAA1244; C6ORF34B; PP23; SOUL; C6orf34
3310474	SLC17A4	1.38921	1.38921	5.31539	8.67102e-06	4.55215e-05	NM_005495.1	10050	NP_005486.1	ILMN_1720461	3310474	S	Homo sapiens solute carrier family 17 (sodium phosphate), member 4 (SLC17A4), mRNA.	MGC129623; KIAA2138; KAIA2138
50402	ENO2	-2.46188	2.46188	-5.31429	8.69854e-06	4.56256e-05	NM_001975.2	2026	NP_001966.1	ILMN_1765796	50402	S	Homo sapiens enolase 2 (gamma, neuronal) (ENO2), mRNA.	NSE
3400367	USP4	2.18487	2.18487	5.31417	8.70151e-06	4.56256e-05	NM_003363.2	7375	NP_003354.2	ILMN_1773505	3400367	I	Homo sapiens ubiquitin specific peptidase 4 (proto-oncogene) (USP4), transcript variant 1, mRNA.	MGC149848; Unph; UNP; MGC149849
1450255	COX19	-3.11129	3.11129	-5.31195	8.75701e-06	4.58884e-05	NM_001031617.2	90639	NP_001026788.1	ILMN_1656656	1450255	S	Homo sapiens COX19 cytochrome c oxidase assembly homolog (S. cerevisiae) (COX19), mRNA.	MGC104475
6760730	RSRC1	2.24589	2.24589	5.31128	8.77395e-06	4.5949e-05	NM_016625.2	51319	NP_057709.2	ILMN_1682494	6760730	S	Homo sapiens arginine/serine-rich coiled-coil 1 (RSRC1), mRNA.	BM-011; MGC12197
3870131	WNT7A	1.30333	1.30333	5.30646	8.89617e-06	4.65606e-05	NM_004625.3	7476	NP_004616.2	ILMN_1778575	3870131	S	Homo sapiens wingless-type MMTV integration site family, member 7A (WNT7A), mRNA.
5340193	VPS4B	-1.89728	1.89728	-5.30618	8.90317e-06	4.65688e-05	NM_004869.3	9525	NP_004860.2	ILMN_1792587	5340193	S	Homo sapiens vacuolar protein sorting 4 homolog B (S. cerevisiae) (VPS4B), mRNA.	VPS4-2; SKD1; MIG1
5670706	FAM171A1	-1.34798	1.34798	-5.30536	8.92415e-06	4.66499e-05	NM_001010924.1	221061	NP_001010924.1	ILMN_1749868	5670706	S	Homo sapiens family with sequence similarity 171, member A1 (FAM171A1), mRNA.	MGC130015; FLJ12884; MGC130014
7210367	KCNMA1	1.42959	1.42959	5.30463	8.94305e-06	4.67202e-05	NM_001014797.1	3778	NP_001014797.1	ILMN_1740508	7210367	I	Homo sapiens potassium large conductance calcium-activated channel, subfamily M, alpha member 1 (KCNMA1), transcript variant 1, mRNA.	MaxiK; SLO-ALPHA; MGC71881; SAKCA; BKTM; mSLO1; SLO; KCa1.1; DKFZp686K1437
4010477	ATP6V1E2	-1.7795	1.7795	-5.30257	8.9961e-06	4.69686e-05	NM_080653.3	90423	NP_542384.1	ILMN_1810235	4010477	S	Homo sapiens ATPase, H+ transporting, lysosomal 31kDa, V1 subunit E2 (ATP6V1E2), mRNA.	ATP6EL2; ATP6E1; ATP6V1EL2; MGC9341; VMA4
6480202	C8orf38	1.53283	1.53283	5.29986	9.06614e-06	4.73055e-05	NM_152416.2	137682	NP_689629.2	ILMN_1727618	6480202	S	Homo sapiens chromosome 8 open reading frame 38 (C8orf38), mRNA.	MGC40214
1850681	EIF6	-2.12103	2.12103	-5.29939	9.07848e-06	4.7341e-05	NM_181466.1	3692	NP_852131.1	ILMN_1787410	1850681	A	Homo sapiens eukaryotic translation initiation factor 6 (EIF6), transcript variant 4, mRNA.	EIF6; EIF3A; 2; CAB; ITGB4BP; gcn; b; p27BBP; b(2)gcn
4490142	NRBP2	-2.11393	2.11393	-5.29742	9.12999e-06	4.75806e-05	NM_178564.2	340371	NP_848659.1	ILMN_1733248	4490142	S	Homo sapiens nuclear receptor binding protein 2 (NRBP2), mRNA.	pp9320; TRG16; MGC138699; DKFZp434P086
1780097	CRTC1	1.67636	1.67636	5.29507	9.19167e-06	4.78728e-05	NM_015321.2	23373	NP_056136.2	ILMN_1699843	1780097	A	Homo sapiens CREB regulated transcription coactivator 1 (CRTC1), transcript variant 1, mRNA.	WAMTP1; MECT1; KIAA0616; TORC1; FLJ14027
2070575	ALCAM	2.81177	2.81177	5.29384	9.22409e-06	4.80125e-05	NM_001627.2	214	NP_001618.2	ILMN_1670870	2070575	S	Homo sapiens activated leukocyte cell adhesion molecule (ALCAM), mRNA.	CD166; FLJ38514; MEMD; MGC71733
4780398	NXT1	-2.01527	2.01527	-5.28848	9.3673e-06	4.87282e-05	NM_013248.2	29107	NP_037380.1	ILMN_1760280	4780398	S	Homo sapiens NTF2-like export factor 1 (NXT1), mRNA.	P15; MTR2
4040017	PEX7	-1.94355	1.94355	-5.28563	9.44422e-06	4.90985e-05	NM_000288.1	5191	NP_000279.1	ILMN_1729650	4040017	S	Homo sapiens peroxisomal biogenesis factor 7 (PEX7), mRNA.	RCDP1; RD; PTS2R
770390	PRKDC	-2.23497	2.23497	-5.28474	9.46828e-06	4.91936e-05	NM_001081640.1	5591	NP_001075109.1	ILMN_1769517	770390	S	Homo sapiens protein kinase, DNA-activated, catalytic polypeptide (PRKDC), transcript variant 2, mRNA.	XRCC7; p350; DNPK1; HYRC1; HYRC; DNAPK
6110367	PIGL	-1.48035	1.48035	-5.28443	9.47663e-06	4.92071e-05	NM_004278.3	9487	NP_004269.1	ILMN_1760332	6110367	S	Homo sapiens phosphatidylinositol glycan anchor biosynthesis, class L (PIGL), mRNA.
60347	TMTC1	1.45399	1.45399	5.28108	9.56819e-06	4.96524e-05	NM_175861.2	83857	NP_787057.2	ILMN_1699251	60347	I	Homo sapiens transmembrane and tetratricopeptide repeat containing 1 (TMTC1), mRNA.	OLF; FLJ41625; FLJ31400; ARG99
5570452	B3GALT5	1.47056	1.47056	5.28047	9.58494e-06	4.97091e-05	NM_033173.1	10317	NP_149363.1	ILMN_1698756	5570452	I	Homo sapiens UDP-Gal:betaGlcNAc beta 1,3-galactosyltransferase, polypeptide 5 (B3GALT5), transcript variant 5, mRNA.	B3GalT-V; B3GalTx; GLCT5; beta3Gal-T5; B3T5
6620544	TACO1	-2.08955	2.08955	-5.27851	9.63913e-06	4.99599e-05	NM_016360.2	51204	NP_057444.2	ILMN_1685112	6620544	S	Homo sapiens translational activator of mitochondrially encoded cytochrome c oxidase I (TACO1), nuclear gene encoding mitochondrial protein, mRNA.
1260341	IL13RA1	-3.48407	3.48407	-5.27012	9.87403e-06	5.11464e-05	NM_001560.2	3597	NP_001551.1	ILMN_1768505	1260341	S	Homo sapiens interleukin 13 receptor, alpha 1 (IL13RA1), mRNA.	IL-13Ra; NR4; CD213A1
630114	EVC2	-1.30854	1.30854	-5.26784	9.93878e-06	5.14506e-05	NM_147127.3	132884	NP_667338.3	ILMN_1762735	630114	S	Homo sapiens Ellis van Creveld syndrome 2 (EVC2), mRNA.	LBN
5340474	RPP14	1.50803	1.50803	5.26634	9.98157e-06	5.16149e-05	NM_007042.1	11102	NP_008973.1	ILMN_1725969	5340474	S	Homo sapiens ribonuclease P 14kDa subunit (RPP14), mRNA.	P14
2650709	CDH11	-1.34577	1.34577	-5.26631	9.98258e-06	5.16149e-05	NM_001797.2	1009	NP_001788.2	ILMN_1672611	2650709	S	Homo sapiens cadherin 11, type 2, OB-cadherin (osteoblast) (CDH11), mRNA.	CDHOB; CAD11; OB; OSF-4
2650056	LOC729264	-1.67758	1.67758	-5.26218	1.01015e-05	5.21984e-05	XM_001133677.1	729264	XP_001133677.1	ILMN_1744252	2650056	A	PREDICTED: Homo sapiens similar to TP53TG3 protein, transcript variant 2 (LOC729264), mRNA.
4150240	YTHDF3	2.32944	2.32944	5.25946	1.01808e-05	5.25762e-05	NM_152758.4	253943	NP_689971.4	ILMN_1657470	4150240	S	Homo sapiens YTH domain family, member 3 (YTHDF3), mRNA.	FLJ31657
1110100	PSENEN	-1.97835	1.97835	-5.25908	1.01919e-05	5.26016e-05	NM_172341.1	55851	NP_758844.1	ILMN_1669718	1110100	S	Homo sapiens presenilin enhancer 2 homolog (C. elegans) (PSENEN), mRNA.	MSTP064; MDS033; PEN-2; PEN2
6480372	IKZF5	2.17646	2.17646	5.25878	1.02005e-05	5.26142e-05	NM_022466.3	64376	NP_071911.3	ILMN_1674024	6480372	S	Homo sapiens IKAROS family zinc finger 5 (Pegasus) (IKZF5), mRNA.	DKFZp781B0249; PEGASUS; ZNFN1A5; FLJ22973
6580646	PSMC5	1.92389	1.92389	5.25818	1.02181e-05	5.26709e-05	NM_002805.4	5705	NP_002796.4	ILMN_1780189	6580646	S	Homo sapiens proteasome (prosome, macropain) 26S subunit, ATPase, 5 (PSMC5), mRNA.	SUG1; S8; p45; TRIP1; p45/SUG; TBP10
5130095	SART1	-1.7433	1.7433	-5.25789	1.02267e-05	5.26709e-05	NM_005146.4	9092	NP_005137.1	ILMN_1680145	5130095	S	Homo sapiens squamous cell carcinoma antigen recognized by T cells (SART1), mRNA.	Snu66; MGC2038; SART1259; Ara1; HOMS1
4890706	DR1	2.40763	2.40763	5.25778	1.02299e-05	5.26709e-05	NM_001938.2	1810	NP_001929.1	ILMN_1759983	4890706	S	Homo sapiens down-regulator of transcription 1, TBP-binding (negative cofactor 2) (DR1), mRNA.	NC2-BETA; NC2
6450133	ZNF671	-1.92553	1.92553	-5.25748	1.02388e-05	5.26848e-05	NM_024833.1	79891	NP_079109.1	ILMN_1713454	6450133	S	Homo sapiens zinc finger protein 671 (ZNF671), mRNA.	FLJ23506
1030008	TGFB3	-1.4566	1.4566	-5.25666	1.02628e-05	5.27767e-05	NM_003239.1	7043	NP_003230.1	ILMN_1687652	1030008	S	Homo sapiens transforming growth factor, beta 3 (TGFB3), mRNA.	FLJ16571; ARVD; TGF-beta3
150148	MAP1S	2.60106	2.60106	5.25637	1.02714e-05	5.27889e-05	NM_018174.4	55201	NP_060644.4	ILMN_1796336	150148	S	Homo sapiens microtubule-associated protein 1S (MAP1S), mRNA.	VCY2IP-1; C19orf5; VCY2IP1; BPY2IP1; FLJ10669; MAP8; MGC133087
1780564	CDC42	3.75097	3.75097	5.25214	1.03969e-05	5.33885e-05	NM_001039802.1	998	NP_001034891.1	ILMN_1675156	1780564	A	Homo sapiens cell division cycle 42 (GTP binding protein, 25kDa) (CDC42), transcript variant 3, mRNA.	CDC42Hs; G25K
6590594	HIST1H2AC	2.67443	2.67443	5.25193	1.04032e-05	5.33885e-05	NM_003512.3	8334	NP_003503.1	ILMN_1792689	6590594	S	Homo sapiens histone cluster 1, H2ac (HIST1H2AC), mRNA.	dJ221C16.4; H2AFL; H2A/l; MGC99519
5390010	SLC9A8	-2.12676	2.12676	-5.25181	1.04068e-05	5.33885e-05	NM_015266.1	23315	NP_056081.1	ILMN_1690625	5390010	S	Homo sapiens solute carrier family 9 (sodium/hydrogen exchanger), member 8 (SLC9A8), mRNA.	FLJ42500; MGC138418; NHE8; DKFZp686C03237; KIAA0939
2320152	ASB16	1.3618	1.3618	5.25007	1.04589e-05	5.36237e-05	NM_080863.4	92591	NP_543139.4	ILMN_1810881	2320152	S	Homo sapiens ankyrin repeat and SOCS box-containing 16 (ASB16), mRNA.	MGC141877; FLJ30165; MGC141876
2490202	TMEM219	-2.2344	2.2344	-5.24957	1.04737e-05	5.36522e-05	NM_001083613.1	124446	NP_001077082.1	ILMN_1737644	2490202	S	Homo sapiens transmembrane protein 219 (TMEM219), transcript variant 1, mRNA.
6130433	C8orf40	1.80115	1.80115	5.24946	1.0477e-05	5.36522e-05	NM_138436.2	114926	NP_612445.1	ILMN_1677385	6130433	S	Homo sapiens chromosome 8 open reading frame 40 (C8orf40), mRNA.
3120730	LRP2	1.37618	1.37618	5.24844	1.05077e-05	5.37774e-05	NM_004525.2	4036	NP_004516.2	ILMN_1723443	3120730	S	Homo sapiens low density lipoprotein-related protein 2 (LRP2), mRNA.	DBS; gp330
1820398	HNRNPAB	-1.91353	1.91353	-5.24787	1.05251e-05	5.38342e-05	NM_031266.2	3182	NP_112556.2	ILMN_1696485	1820398	I	Homo sapiens heterogeneous nuclear ribonucleoprotein A/B (HNRNPAB), transcript variant 1, mRNA.	ABBP1; FLJ40338
1500647	SYF2	-1.8757	1.8757	-5.24722	1.05447e-05	5.38934e-05	NM_015484.4	25949	NP_056299.1	ILMN_1660186	1500647	A	Homo sapiens SYF2 homolog, RNA splicing factor (S. cerevisiae) (SYF2), transcript variant 1, mRNA.	P29; CBPIN; DKFZp564O2082; NTC31
2480709	ADCK5	-2.02676	2.02676	-5.24667	1.05612e-05	5.38934e-05	NM_174922.3	203054	NP_777582.3	ILMN_1761309	2480709	S	Homo sapiens aarF domain containing kinase 5 (ADCK5), mRNA.	MGC126708; FLJ35454
1430709	SPACA3	-2.14072	2.14072	-5.24666	1.05618e-05	5.38934e-05	NM_173847.3	124912	NP_776246.1	ILMN_1775408	1430709	S	Homo sapiens sperm acrosome associated 3 (SPACA3), mRNA.	1700025M08Rik; MGC119058; SLLP1; LYZL3; LYC3; ALLP17
6200528	ZBTB3	1.87905	1.87905	5.24665	1.05619e-05	5.38934e-05	NM_024784.2	79842	NP_079060.1	ILMN_1689189	6200528	S	Homo sapiens zinc finger and BTB domain containing 3 (ZBTB3), mRNA.	FLJ23392
5080112	MARK1	-1.42167	1.42167	-5.24622	1.05749e-05	5.39277e-05	NM_018650.3	4139	NP_061120.3	ILMN_1779800	5080112	S	Homo sapiens MAP/microtubule affinity-regulating kinase 1 (MARK1), mRNA.	KIAA1477; MGC126512; MGC126513; MARK
580037	INO80E	2.21603	2.21603	5.24088	1.07382e-05	5.47276e-05	NM_173618.1	283899	NP_775889.1	ILMN_1724406	580037	S	Homo sapiens INO80 complex subunit E (INO80E), mRNA.	FLJ00079; FLJ90652
5290278	SEC24C	-1.31651	1.31651	-5.23847	1.08128e-05	5.50749e-05	NM_004922.2	9632	NP_004913.2	ILMN_1706758	5290278	I	Homo sapiens SEC24 family, member C (S. cerevisiae) (SEC24C), transcript variant 1, mRNA.	KIAA0079
1470086	RPS19	1.67094	1.67094	5.23738	1.08468e-05	5.52153e-05	NM_001022.3	6223	NP_001013.1	ILMN_1784717	1470086	S	Homo sapiens ribosomal protein S19 (RPS19), mRNA.	DBA
1090112	C21orf57	-2.12175	2.12175	-5.23692	1.08611e-05	5.52552e-05	NM_058181.1	54059	NP_478061.1	ILMN_1656297	1090112	I	Homo sapiens chromosome 21 open reading frame 57 (C21orf57), transcript variant 1, mRNA.	FLJ46907
10050	PAPD4	3.22265	3.22265	5.23554	1.09042e-05	5.54418e-05	NM_173797.2	167153	NP_776158.1	ILMN_1681845	10050	S	Homo sapiens PAP associated domain containing 4 (PAPD4), mRNA.	FLJ38499
2850133	SYCE1	-1.31275	1.31275	-5.23521	1.09144e-05	5.54602e-05	NM_201564.1	93426	NP_963858.1	ILMN_1791356	2850133	I	Homo sapiens synaptonemal complex central element protein 1 (SYCE1), transcript variant 2, mRNA.	RP11-108K14.6; bA108K14.6; C10orf94
5290215	CLASP1	-2.02244	2.02244	-5.23478	1.09279e-05	5.5496e-05	NM_015282.1	23332	NP_056097.1	ILMN_1700507	5290215	S	Homo sapiens cytoplasmic linker associated protein 1 (CLASP1), mRNA.	FLJ33821; FLJ41222; MAST1; KIAA0622; MGC131895; DKFZp686H2039; DKFZp686D1968
6420296	MRPL2	2.12335	2.12335	5.23352	1.09676e-05	5.56647e-05	NM_015950.3	51069	NP_057034.2	ILMN_1763264	6420296	S	Homo sapiens mitochondrial ribosomal protein L2 (MRPL2), nuclear gene encoding mitochondrial protein, mRNA.	CGI-22; RPML14; MRP-L14
270546	PIP4K2B	1.46329	1.46329	5.22862	1.11228e-05	5.6419e-05	NM_003559.4	8396	NP_003550.1	ILMN_1741017	270546	A	Homo sapiens phosphatidylinositol-5-phosphate 4-kinase, type II, beta (PIP4K2B), mRNA.	Pip4k2B; PIP5K2B; PIP5KIIbeta; PIP5KIIB
2650673	CLDN18	-1.37668	1.37668	-5.2281	1.11395e-05	5.647e-05	NM_001002026.2	51208	NP_001002026.1	ILMN_1662484	2650673	I	Homo sapiens claudin 18 (CLDN18), transcript variant 2, mRNA.
4050609	DNAJA2	2.50966	2.50966	5.22749	1.11591e-05	5.65357e-05	NM_005880.2	10294	NP_005871.1	ILMN_1770127	4050609	S	Homo sapiens DnaJ (Hsp40) homolog, subfamily A, member 2 (DNAJA2), mRNA.	RDJ2; DNAJ; DJA2; DNJ3; HIRIP4; PRO3015; CPR3
5890072	TRAPPC9	1.58365	1.58365	5.22402	1.12706e-05	5.70407e-05	NM_031466.4	83696	NP_113654.3	ILMN_1711368	5890072	S	Homo sapiens trafficking protein particle complex 9 (TRAPPC9), mRNA.	IBP; KIAA1882; T1; MGC4769; MGC4737
160554	ARID5A	3.00203	3.00203	5.22398	1.12721e-05	5.70407e-05	NM_212481.1	10865	NP_997646.1	ILMN_1689700	160554	A	Homo sapiens AT rich interactive domain 5A (MRF1-like) (ARID5A), mRNA.	MRF-1; RP11-363D14; MRF1
1740086	B4GALNT1	-1.33688	1.33688	-5.22307	1.13015e-05	5.71559e-05	NM_001478.3	2583	NP_001469.1	ILMN_1805725	1740086	S	Homo sapiens beta-1,4-N-acetyl-galactosaminyl transferase 1 (B4GALNT1), mRNA.	GALGT; GALNACT
620376	PPP1R11	1.96613	1.96613	5.22211	1.13326e-05	5.72794e-05	NM_021959.2	6992	NP_068778.1	ILMN_1747598	620376	A	Homo sapiens protein phosphatase 1, regulatory (inhibitor) subunit 11 (PPP1R11), mRNA.	TCTEX5; TCTE5; HCGV; MGC125741; HCG-V; MGC125742; MGC125743
7380041	PPM1B	1.44914	1.44914	5.21984	1.14067e-05	5.76195e-05	NM_001033557.1	5495	NP_001028729.1	ILMN_1727138	7380041	I	Homo sapiens protein phosphatase 1B (formerly 2C), magnesium-dependent, beta isoform (PPM1B), transcript variant 5, mRNA.	PPC2BETAX; MGC21657; PP2CB; PP2C-beta-X; PP2CBETA
1980370	MGC35361	-1.31648	1.31648	-5.21961	1.14143e-05	5.76241e-05	NM_147194.1	222234	NP_671727.1	ILMN_1699449	1980370	S	Homo sapiens hypothetical protein MGC35361 (MGC35361), mRNA.
5220189	PIK3AP1	2.17596	2.17596	5.21736	1.14881e-05	5.79622e-05	NM_152309.2	118788	NP_689522.2	ILMN_1652787	5220189	S	Homo sapiens phosphoinositide-3-kinase adaptor protein 1 (PIK3AP1), mRNA.	BCAP; RP11-34E5.3
2630561	RPL6	2.1184	2.1184	5.21544	1.15517e-05	5.82489e-05	NM_001024662.1	6128	NP_001019833.1	ILMN_1717490	2630561	I	Homo sapiens ribosomal protein L6 (RPL6), transcript variant 1, mRNA.	SHUJUN-2; TXREB1; TAXREB107
7100092	GPR146	-1.61979	1.61979	-5.21378	1.16066e-05	5.84913e-05	NM_138445.2	115330	NP_612454.1	ILMN_1684227	7100092	S	Homo sapiens G protein-coupled receptor 146 (GPR146), mRNA.	PGR8
6980056	FBXL7	-1.33347	1.33347	-5.21126	1.16909e-05	5.88812e-05	NM_012304.3	23194	NP_036436.1	ILMN_1705035	6980056	S	Homo sapiens F-box and leucine-rich repeat protein 7 (FBXL7), mRNA.	FBL7; FBL6
5560725	FGF17	1.35263	1.35263	5.2084	1.17873e-05	5.93317e-05	NM_003867.2	8822	NP_003858.1	ILMN_1781390	5560725	S	Homo sapiens fibroblast growth factor 17 (FGF17), mRNA.	FGF-13
4180500	TP53	1.82215	1.82215	5.20593	1.18713e-05	5.97002e-05	NM_000546.3	7157	NP_000537.3	ILMN_1779356	4180500	S	Homo sapiens tumor protein p53 (TP53), mRNA.	TRP53; p53; LFS1
5090209	AQP7	1.28436	1.28436	5.20584	1.18744e-05	5.97002e-05	NM_001170.1	364	NP_001161.1	ILMN_1738494	5090209	S	Homo sapiens aquaporin 7 (AQP7), mRNA.	MGC149555; AQP7L; MGC149556; AQPap; AQP9
5960358	PELO	-2.35764	2.35764	-5.20535	1.18909e-05	5.97479e-05	NM_015946.4	53918	NP_057030.3	ILMN_1770811	5960358	S	Homo sapiens pelota homolog (Drosophila) (PELO), mRNA.	PRO1770; CGI-17
4610239	PPP1R8	-2.39657	2.39657	-5.20458	1.19172e-05	5.98448e-05	NM_138558.1	5511	NP_612568.1	ILMN_1781526	4610239	A	Homo sapiens protein phosphatase 1, regulatory (inhibitor) subunit 8 (PPP1R8), transcript variant 2, mRNA.	NIPP-1; ARD1; PRO2047; NIPP1; ARD-1
6400470	ZNF789	1.29504	1.29504	5.20391	1.19401e-05	5.99246e-05	NM_001013258.1	285989	NP_001013276.1	ILMN_1797853	6400470	A	Homo sapiens zinc finger protein 789 (ZNF789), transcript variant 2, mRNA.
3140669	CGI-96	2.9342	2.9342	5.20131	1.20295e-05	6.03379e-05	XM_001125724.1	27341	XP_001125724.1	ILMN_1656521	3140669	A	PREDICTED: Homo sapiens CGI-96 protein (CGI-96), mRNA.
3360100	IDH3A	2.43468	2.43468	5.19809	1.21412e-05	6.08627e-05	NM_005530.2	3419	NP_005521.1	ILMN_1698533	3360100	S	Homo sapiens isocitrate dehydrogenase 3 (NAD+) alpha (IDH3A), nuclear gene encoding mitochondrial protein, mRNA.
3120735	GRB10	1.50878	1.50878	5.19785	1.21497e-05	6.08695e-05	NM_001001555.1	2887	NP_001001555.1	ILMN_1652662	3120735	I	Homo sapiens growth factor receptor-bound protein 10 (GRB10), transcript variant 4, mRNA.	RSS; GRB-IR; IRBP; KIAA0207; Grb-10; MEG1
6220600	LOC113386	-2.16411	2.16411	-5.19704	1.2178e-05	6.09758e-05	NM_138781.2	113386	NP_620136.2	ILMN_1667330	6220600	S	Homo sapiens similar to envelope protein (LOC113386), mRNA.	FLJ44718; FLJ46452
4220259	CTSZ	4.6707	4.6707	5.19445	1.22687e-05	6.13938e-05	NM_001336.2	1522	NP_001327.2	ILMN_1666269	4220259	S	Homo sapiens cathepsin Z (CTSZ), mRNA.	CTSX
7510608	C12orf45	2.91509	2.91509	5.19416	1.22789e-05	6.1409e-05	NM_152318.2	121053	NP_689531.2	ILMN_1728435	7510608	S	Homo sapiens chromosome 12 open reading frame 45 (C12orf45), mRNA.	MGC40397
670603	PLAGL1	2.20251	2.20251	5.19181	1.23621e-05	6.17889e-05	NM_001080951.1	5325	NP_001074420.1	ILMN_1815121	670603	A	Homo sapiens pleiomorphic adenoma gene-like 1 (PLAGL1), transcript variant 3, mRNA.	MGC126276; LOT1; ZAC; MGC126275; ZAC1; DKFZp781P1017
10102	LIN52	1.61255	1.61255	5.19129	1.23807e-05	6.18457e-05	NM_001024674.1	91750	NP_001019845.1	ILMN_1797055	10102	S	Homo sapiens lin-52 homolog (C. elegans) (LIN52), mRNA.	C14orf46; c14_5549
7650414	FAM20B	2.53886	2.53886	5.19061	1.24047e-05	6.19293e-05	NM_014864.2	9917	NP_055679.1	ILMN_1811373	7650414	S	Homo sapiens family with sequence similarity 20, member B (FAM20B), mRNA.
6270709	SEPT2	-1.34482	1.34482	-5.18915	1.24568e-05	6.21533e-05	NM_001008492.1	4735	NP_001008492.1	ILMN_1747665	6270709	I	Homo sapiens septin 2 (SEPT2), transcript variant 3, mRNA.	KIAA0158; NEDD5; hNedd5; DIFF6; Pnutl3
7570682	CCDC37	1.31922	1.31922	5.18864	1.24751e-05	6.2208e-05	NM_182628.1	348807	NP_872434.1	ILMN_1770493	7570682	S	Homo sapiens coiled-coil domain containing 37 (CCDC37), mRNA.	MGC120558; FLJ40083
1090204	TTC17	1.92379	1.92379	5.18535	1.25934e-05	6.27617e-05	NM_018259.4	55761	NP_060729.2	ILMN_1660810	1090204	S	Homo sapiens tetratricopeptide repeat domain 17 (TTC17), mRNA.	DKFZp686D20222; FLJ10890; FLJ23673; FLJ13099
4070037	TMED10	3.72565	3.72565	5.18438	1.26287e-05	6.29006e-05	NM_006827.5	10972	NP_006818.3	ILMN_1736585	4070037	S	Homo sapiens transmembrane emp24-like trafficking protein 10 (yeast) (TMED10), mRNA.	TMP21; S31III125; Tmp-21-I; P24(DELTA); S31I125
1740500	C2orf48	-1.37233	1.37233	-5.18364	1.26553e-05	6.29967e-05	NM_182626.1	348738	NP_872432.1	ILMN_1720833	1740500	S	Homo sapiens chromosome 2 open reading frame 48 (C2orf48), mRNA.	FLJ25102
4210563	PIKFYVE	1.34414	1.34414	5.1832	1.26712e-05	6.3039e-05	NM_152671.3	200576	NP_689884.1	ILMN_1742197	4210563	I	Homo sapiens phosphoinositide kinase, FYVE finger containing (PIKFYVE), transcript variant 3, mRNA.	PIP5K; CFD; MGC40423; PIKFYVE; KIAA0981
430315	TUBGCP5	-1.72438	1.72438	-5.18243	1.26994e-05	6.31127e-05	NM_052903.3	114791	NP_443135.2	ILMN_1803045	430315	S	Homo sapiens tubulin, gamma complex associated protein 5 (TUBGCP5), mRNA.	GCP5; KIAA1899
1090291	DEPDC5	-2.07386	2.07386	-5.18236	1.27018e-05	6.31127e-05	NM_014662.2	9681	NP_055477.1	ILMN_1658717	1090291	I	Homo sapiens DEP domain containing 5 (DEPDC5), transcript variant 1, mRNA.	DEP.5; DKFZp779P2027
7510452	GPR172B	1.32671	1.32671	5.18219	1.27081e-05	6.31127e-05	NM_017986.2	55065	NP_060456.2	ILMN_1683492	7510452	S	Homo sapiens G protein-coupled receptor 172B (GPR172B), mRNA.	FLJ10060; GPCR; PAR2; GPCR42
5910347	ZNF250	-2.11107	2.11107	-5.17906	1.28227e-05	6.36447e-05	NM_021061.1	58500	NP_066405.1	ILMN_1757230	5910347	S	Homo sapiens zinc finger protein 250 (ZNF250), mRNA.	ZFP647; MGC111123; ZNF647; MGC9718
780086	PCDHGC5	1.34242	1.34242	5.178	1.28617e-05	6.3801e-05	NM_032407.1	56097	NP_115783.1	ILMN_1767649	780086	A	Homo sapiens protocadherin gamma subfamily C, 5 (PCDHGC5), transcript variant 2, mRNA.	MGC138288; PCDH-GAMMA-C5; MGC138286
2940681	UNC119	2.26348	2.26348	5.17728	1.28885e-05	6.38972e-05	NM_054035.1	9094	NP_473376.1	ILMN_1664698	2940681	A	Homo sapiens unc-119 homolog (C. elegans) (UNC119), transcript variant 2, mRNA.	HRG4
5340561	ACAD9	-2.23959	2.23959	-5.17679	1.29065e-05	6.39492e-05	NM_014049.3	28976	NP_054768.2	ILMN_1775579	5340561	S	Homo sapiens acyl-Coenzyme A dehydrogenase family, member 9 (ACAD9), mRNA.	ACAD-9; FLJ23533; NPD002; MGC14452
5690064	LASS6	3.12342	3.12342	5.17475	1.29822e-05	6.42872e-05	NM_203463.1	253782	NP_982288.1	ILMN_1767662	5690064	S	Homo sapiens LAG1 homolog, ceramide synthase 6 (LASS6), mRNA.	CerS6; MGC129950; MGC129949
5810528	FGF18	1.84843	1.84843	5.17281	1.30548e-05	6.46094e-05	NM_003862.1	8817	NP_003853.1	ILMN_1693483	5810528	A	Homo sapiens fibroblast growth factor 18 (FGF18), mRNA.	ZFGF5; FGF-18
3120170	SPG20	-1.62138	1.62138	-5.17152	1.31032e-05	6.4811e-05	NM_015087.3	23111	NP_055902.1	ILMN_1801236	3120170	S	Homo sapiens spastic paraplegia 20 (Troyer syndrome) (SPG20), mRNA.	TAHCCP1; KIAA0610; SPARTIN
730338	C1orf186	-1.60152	1.60152	-5.16935	1.31852e-05	6.51791e-05	NM_001007544.1	440712	NP_001007545.1	ILMN_1690209	730338	S	Homo sapiens chromosome 1 open reading frame 186 (C1orf186), mRNA.	FLJ16052
3290689	C14orf166	2.47966	2.47966	5.16813	1.32313e-05	6.53694e-05	NM_016039.1	51637	NP_057123.1	ILMN_1696708	3290689	S	Homo sapiens chromosome 14 open reading frame 166 (C14orf166), mRNA.	CGI-99; CLE7; CGI99; LCRP369; CLE
5960575	IFNA16	13.5837	13.5837	5.16637	1.32983e-05	6.56621e-05	NM_002173.2	3449	NP_002164.1	ILMN_1733136	5960575	S	Homo sapiens interferon, alpha 16 (IFNA16), mRNA.
5860554	APPL1	1.84078	1.84078	5.16432	1.33769e-05	6.60125e-05	NM_012096.2	26060	NP_036228.1	ILMN_1763730	5860554	S	Homo sapiens adaptor protein, phosphotyrosine interaction, PH domain and leucine zipper containing 1 (APPL1), mRNA.	APPL; DIP13alpha
1580601	USPL1	2.29043	2.29043	5.16239	1.34511e-05	6.63403e-05	NM_005800.3	10208	NP_005791.2	ILMN_1662686	1580601	S	Homo sapiens ubiquitin specific peptidase like 1 (USPL1), mRNA.	D13S106E; C13orf22; DKFZp781K2286; RP11-121O19.1; bA121O19.1; FLJ32952
6860452	PDCD2	1.6251	1.6251	5.15863	1.35971e-05	6.70214e-05	NM_002598.2	5134	NP_002589.2	ILMN_1797684	6860452	I	Homo sapiens programmed cell death 2 (PDCD2), transcript variant 1, mRNA.	RP8; MGC12347; ZMYND7
5670162	DEFB123	1.30336	1.30336	5.15792	1.36248e-05	6.71193e-05	NM_153324.2	245936	NP_697019.1	ILMN_1722538	5670162	S	Homo sapiens defensin, beta 123 (DEFB123), mRNA.	ESC42-RELD; DEFB-23
130561	GSTA4	-1.37856	1.37856	-5.15757	1.36382e-05	6.71468e-05	NM_001512.2	2941	NP_001503.1	ILMN_1771964	130561	S	Homo sapiens glutathione S-transferase A4 (GSTA4), mRNA.	GTA4; GSTA4-4; DKFZp686D21185
2710452	POU2AF1	-1.49854	1.49854	-5.15725	1.36511e-05	6.71682e-05	NM_006235.1	5450	NP_006226.1	ILMN_1811049	2710452	S	Homo sapiens POU class 2 associating factor 1 (POU2AF1), mRNA.	OBF1; OBF-1; OCAB; BOB1
150136	ESRRG	-1.27984	1.27984	-5.15706	1.36583e-05	6.71682e-05	NM_001438.2	2104	NP_001429.2	ILMN_1804064	150136	I	Homo sapiens estrogen-related receptor gamma (ESRRG), transcript variant 1, mRNA.	DKFZp781L1617; ERR3; KIAA0832; FLJ16023; NR3B3
3800201	CLTB	-1.66876	1.66876	-5.15499	1.37396e-05	6.75293e-05	NM_007097.2	1212	NP_009028.1	ILMN_1709346	3800201	I	Homo sapiens clathrin, light chain (Lcb) (CLTB), transcript variant 2, mRNA.	LCB
1340056	NAT1	1.61754	1.61754	5.1537	1.37906e-05	6.77082e-05	NM_000662.4	9	NP_000653.3	ILMN_1743055	1340056	I	Homo sapiens N-acetyltransferase 1 (arylamine N-acetyltransferase) (NAT1), mRNA.	AAC1; NATI
2850180	NUDT16L1	-2.06122	2.06122	-5.15367	1.37918e-05	6.77082e-05	NM_032349.2	84309	NP_115725.1	ILMN_1735415	2850180	S	Homo sapiens nudix (nucleoside diphosphate linked moiety X)-type motif 16-like 1 (NUDT16L1), mRNA.	MGC11275; SDOS
2640762	TAF1L	1.8006	1.8006	5.15335	1.38043e-05	6.77308e-05	NM_153809.2	138474	NP_722516.1	ILMN_1799939	2640762	S	Homo sapiens TAF1 RNA polymerase II, TATA box binding protein (TBP)-associated factor, 210kDa-like (TAF1L), mRNA.	TAF2A2; MGC134910
5820465	COX6C	1.54451	1.54451	5.15087	1.39032e-05	6.81557e-05	NM_004374.2	1345	NP_004365.1	ILMN_1654151	5820465	S	Homo sapiens cytochrome c oxidase subunit VIc (COX6C), mRNA.
6510097	KRTAP10-8	1.35763	1.35763	5.15078	1.39069e-05	6.81557e-05	NM_198695.1	386681	NP_941968.1	ILMN_1793716	6510097	S	Homo sapiens keratin associated protein 10-8 (KRTAP10-8), mRNA.	KRTAP18.8; KRTAP18-8; KAP10.8
360168	MAP3K7IP1	1.31587	1.31587	5.14945	1.396e-05	6.83768e-05	NM_153497.2	10454	NP_705717.1	ILMN_1772817	360168	A	Homo sapiens mitogen-activated protein kinase kinase kinase 7 interacting protein 1 (MAP3K7IP1), transcript variant beta, mRNA.	MGC57664; TAB1; 3'-Tab1
1850093	DGKD	2.30546	2.30546	5.14576	1.41084e-05	6.90644e-05	NM_003648.2	8527	NP_003639.2	ILMN_1765326	1850093	A	Homo sapiens diacylglycerol kinase, delta 130kDa (DGKD), transcript variant 1, mRNA.	dgkd-2; DGKdelta; KIAA0145
7550445	CXCL17	1.34281	1.34281	5.14096	1.43041e-05	6.9982e-05	NM_198477.1	284340	NP_940879.1	ILMN_1796337	7550445	S	Homo sapiens chemokine (C-X-C motif) ligand 17 (CXCL17), mRNA.	UNQ473; VCC-1; MGC138300; Dcip1; VCC1
3310524	CACYBP	3.73333	3.73333	5.13851	1.4405e-05	7.04352e-05	NM_014412.2	27101	NP_055227.1	ILMN_1726574	3310524	I	Homo sapiens calcyclin binding protein (CACYBP), transcript variant 1, mRNA.	PNAS-107; MGC87971; SIP; S100A6BP; GIG5; RP1-102G20.6
3800634	AVEN	2.08604	2.08604	5.13615	1.45027e-05	7.08728e-05	NM_020371.2	57099	NP_065104.1	ILMN_1710216	3800634	S	Homo sapiens apoptosis, caspase activation inhibitor (AVEN), mRNA.	PDCD12
1450753	NUCKS1	1.53816	1.53816	5.13588	1.45141e-05	7.08876e-05	NM_022731.2	64710	NP_073568.2	ILMN_1680692	1450753	S	Homo sapiens nuclear casein kinase and cyclin-dependent kinase substrate 1 (NUCKS1), mRNA.	NUCKS; FLJ21480; JC7
6590576	NARG2	-1.44467	1.44467	-5.1355	1.45298e-05	7.09241e-05	NM_001018089.1	79664	NP_001018099.1	ILMN_1666610	6590576	A	Homo sapiens NMDA receptor regulated 2 (NARG2), transcript variant 2, mRNA.	BRCC1
1260661	ADAM11	-1.40832	1.40832	-5.13486	1.45565e-05	7.1014e-05	NM_002390.4	4185	NP_002381.2	ILMN_1711374	1260661	S	Homo sapiens ADAM metallopeptidase domain 11 (ADAM11), mRNA.	MDC
2940706	SETD3	-1.73855	1.73855	-5.1329	1.46386e-05	7.13738e-05	NM_032233.2	84193	NP_115609.2	ILMN_1724504	2940706	I	Homo sapiens SET domain containing 3 (SETD3), transcript variant 1, mRNA.	DKFZp761E1415; C14orf154; FLJ23027; MGC87236
4260296	C2orf3	-1.27273	1.27273	-5.13043	1.47428e-05	7.18406e-05	NM_003203.3	6936	NP_003194.3	ILMN_1699724	4260296	S	Homo sapiens chromosome 2 open reading frame 3 (C2orf3), mRNA.	TCF9; GCF; DNABF
6380161	BTK	2.30059	2.30059	5.13001	1.47606e-05	7.18863e-05	NM_000061.1	695	NP_000052.1	ILMN_1662026	6380161	S	Homo sapiens Bruton agammaglobulinemia tyrosine kinase (BTK), mRNA.	MGC126261; ATK; XLA; IMD1; AT; BPK; AGMX1; PSCTK1; MGC126262
5870482	KDM5B	-2.19282	2.19282	-5.12921	1.47944e-05	7.20101e-05	NM_006618.3	10765	NP_006609.3	ILMN_1755727	5870482	S	Homo sapiens lysine (K)-specific demethylase 5B (KDM5B), mRNA.	FLJ23670; FLJ12491; RBBP2H1A; KDM5B; PLU-1; FLJ12459; FLJ10538; FLJ16281; PUT1
2690008	GPM6A	-1.35803	1.35803	-5.12684	1.48954e-05	7.24605e-05	NM_201592.1	2823	NP_963886.1	ILMN_1716869	2690008	A	Homo sapiens glycoprotein M6A (GPM6A), transcript variant 3, mRNA.	GPM6; M6A
2750242	TNN	1.37723	1.37723	5.12608	1.4928e-05	7.25776e-05	NM_022093.1	63923	NP_071376.1	ILMN_1753789	2750242	S	Homo sapiens tenascin N (TNN), mRNA.	TN-W
1340632	ZNF174	-1.47228	1.47228	-5.12464	1.49899e-05	7.28375e-05	NM_003450.1	7727	NP_003441.1	ILMN_1704362	1340632	I	Homo sapiens zinc finger protein 174 (ZNF174), transcript variant 1, mRNA.	ZSCAN8
3180368	TNRC6B	1.33199	1.33199	5.1208	1.51557e-05	7.35651e-05	NM_001024843.1	23112	NP_001020014.1	ILMN_1771201	3180368	I	Homo sapiens trinucleotide repeat containing 6B (TNRC6B), transcript variant 3, mRNA.	KIAA1093
990382	C1orf53	1.45778	1.45778	5.12078	1.51569e-05	7.35651e-05	NM_001024594.1	388722	NP_001019765.1	ILMN_1661595	990382	S	Homo sapiens chromosome 1 open reading frame 53 (C1orf53), mRNA.
7510397	DPH1	-1.30025	1.30025	-5.11806	1.52756e-05	7.40994e-05	NM_001383.3	1801	NP_001374.3	ILMN_1735573	7510397	S	Homo sapiens DPH1 homolog (S. cerevisiae) (DPH1), mRNA.	DPH2L1; FLJ33211; DPH2L; OVCA1
1940041	NCF4	2.4482	2.4482	5.11688	1.53272e-05	7.43075e-05	NM_000631.3	4689	NP_000622.2	ILMN_1785005	1940041	A	Homo sapiens neutrophil cytosolic factor 4, 40kDa (NCF4), transcript variant 1, mRNA.	SH3PXD4; P40PHOX; MGC3810; NCF
5270386	CDC42	1.9219	1.9219	5.11512	1.54047e-05	7.46408e-05	NM_001039802.1	998	NP_001034891.1	ILMN_1738424	5270386	I	Homo sapiens cell division cycle 42 (GTP binding protein, 25kDa) (CDC42), transcript variant 3, mRNA.	CDC42Hs; G25K
2600291	MTAP	-1.80912	1.80912	-5.11451	1.54317e-05	7.47292e-05	NM_002451.3	4507	NP_002442.2	ILMN_1753639	2600291	S	Homo sapiens methylthioadenosine phosphorylase (MTAP), mRNA.	c86fus; MSAP
6420392	OCIAD2	-2.0111	2.0111	-5.11295	1.55012e-05	7.50236e-05	NM_001014446.1	132299	NP_001014446.1	ILMN_1700306	6420392	I	Homo sapiens OCIA domain containing 2 (OCIAD2), transcript variant 1, mRNA.	DKFZp686C03164; MGC45416
1110195	ZNF416	-2.02166	2.02166	-5.11267	1.55134e-05	7.50397e-05	NM_017879.1	55659	NP_060349.1	ILMN_1767811	1110195	S	Homo sapiens zinc finger protein 416 (ZNF416), mRNA.	FLJ20557
4670398	TEAD2	-1.56456	1.56456	-5.11233	1.55288e-05	7.50721e-05	NM_003598.1	8463	NP_003589.1	ILMN_1682781	4670398	S	Homo sapiens TEA domain family member 2 (TEAD2), mRNA.	ETF; TEF-4; TEF4
3170543	TIAL1	1.83422	1.83422	5.11198	1.55444e-05	7.5105e-05	NM_001033925.1	7073	NP_001029097.1	ILMN_1796855	3170543	A	Homo sapiens TIA1 cytotoxic granule-associated RNA binding protein-like 1 (TIAL1), transcript variant 2, mRNA.	TCBP; TIAR; MGC33401
6380148	FAM104B	-2.21959	2.21959	-5.11033	1.56178e-05	7.54172e-05	NM_138362.2	90736	NP_612371.1	ILMN_1705848	6380148	S	Homo sapiens family with sequence similarity 104, member B (FAM104B), mRNA.	CXorf44; FLJ20434
840242	RPL13	1.6437	1.6437	5.10813	1.57167e-05	7.5833e-05	NM_033251.1	6137	NP_150254.1	ILMN_1709039	840242	I	Homo sapiens ribosomal protein L13 (RPL13), transcript variant 2, mRNA.	D16S444E; FLJ27454; MGC71373; MGC117342; FLJ27453; BBC1
3390075	PTPN4	-2.09082	2.09082	-5.10802	1.57217e-05	7.5833e-05	NM_002830.2	5775	NP_002821.1	ILMN_1793549	3390075	S	Homo sapiens protein tyrosine phosphatase, non-receptor type 4 (megakaryocyte) (PTPN4), mRNA.	PTPMEG1; PTPMEG
770132	TSPYL5	-1.7694	1.7694	-5.10733	1.57532e-05	7.59129e-05	NM_033512.2	85453	NP_277047.2	ILMN_1737972	770132	S	Homo sapiens TSPY-like 5 (TSPYL5), mRNA.	KIAA1750
4900270	EBAG9	1.71943	1.71943	5.10726	1.5756e-05	7.59129e-05	NM_004215.3	9166	NP_004206.1	ILMN_1729144	4900270	I	Homo sapiens estrogen receptor binding site associated, antigen, 9 (EBAG9), transcript variant 1, mRNA.	EB9; RCAS1; PDAF
5310152	ABCE1	3.27701	3.27701	5.10702	1.57671e-05	7.59234e-05	NM_001040876.1	6059	NP_001035809.1	ILMN_1676846	5310152	S	Homo sapiens ATP-binding cassette, sub-family E (OABP), member 1 (ABCE1), transcript variant 2, mRNA.	ABC38; OABP; RNASEL1; RLI; RNS4I; RNASELI
1990280	ZNF280D	1.95597	1.95597	5.10287	1.59557e-05	7.67886e-05	NM_001002843.1	54816	NP_001002843.1	ILMN_1767142	1990280	A	Homo sapiens zinc finger protein 280D (ZNF280D), transcript variant 2, mRNA.	ZNF634; MGC61687; MGC21637; SUHW4
2850112	UBAC1	-2.62898	2.62898	-5.10228	1.59831e-05	7.68769e-05	NM_016172.2	10422	NP_057256.2	ILMN_1807044	2850112	S	Homo sapiens UBA domain containing 1 (UBAC1), mRNA.	GBDR1; RP11-432J22.3; UBADC1
1710168	NDUFS3	-1.98043	1.98043	-5.10061	1.60595e-05	7.72013e-05	NM_004551.1	4722	NP_004542.1	ILMN_1756355	1710168	S	Homo sapiens NADH dehydrogenase (ubiquinone) Fe-S protein 3, 30kDa (NADH-coenzyme Q reductase) (NDUFS3), mRNA.
3890020	CHX10	1.37701	1.37701	5.09486	1.63268e-05	7.84419e-05	NM_182894.1	338917	NP_878314.1	ILMN_1721449	3890020	S	Homo sapiens ceh-10 homeodomain containing homolog (C. elegans) (CHX10), mRNA.	HOX10; MCOPCB3; MCOP2; RET1
4670519	DCTD	-1.85709	1.85709	-5.09368	1.6382e-05	7.86633e-05	NM_001921.2	1635	NP_001912.2	ILMN_1802456	4670519	A	Homo sapiens dCMP deaminase (DCTD), transcript variant 2, mRNA.	MGC111062
1820471	FKBPL	-1.61957	1.61957	-5.09153	1.64836e-05	7.91065e-05	NM_022110.3	63943	NP_071393.2	ILMN_1791052	1820471	S	Homo sapiens FK506 binding protein like (FKBPL), mRNA.	WISP39; DIR1; NG7
7610747	MRPL24	-1.98698	1.98698	-5.09069	1.65234e-05	7.92529e-05	NM_145729.1	79590	NP_663781.1	ILMN_1695576	7610747	A	Homo sapiens mitochondrial ribosomal protein L24 (MRPL24), nuclear gene encoding mitochondrial protein, transcript variant 1, mRNA.	FLJ20917; MRP-L18; MGC22737; MGC9831
7560538	ITCH	-2.30736	2.30736	-5.08872	1.66169e-05	7.96147e-05	NM_031483.3	83737	NP_113671.3	ILMN_1752283	7560538	S	Homo sapiens itchy homolog E3 ubiquitin protein ligase (mouse) (ITCH), mRNA.	NAPP1; dJ468O1.1; AIF4; AIP4
3400619	CRELD1	-2.38142	2.38142	-5.08871	1.66174e-05	7.96147e-05	NM_001031717.2	78987	NP_001026887.1	ILMN_1739558	3400619	A	Homo sapiens cysteine-rich with EGF-like domains 1 (CRELD1), transcript variant 1, mRNA.	AVSD2; CIRRIN; DKFZP566D213
2810372	NPR2	-1.59337	1.59337	-5.08667	1.6715e-05	8.00375e-05	NM_003995.3	4882	NP_003986.2	ILMN_1808898	2810372	A	Homo sapiens natriuretic peptide receptor B/guanylate cyclase B (atrionatriuretic peptide receptor B) (NPR2), mRNA.	GUC2B; NPRBi; ANPRB; GUCY2B; AMDM; NPRB
610193	PARK7	-1.40005	1.40005	-5.08472	1.68088e-05	8.04414e-05	NM_007262.3	11315	NP_009193.2	ILMN_1744713	610193	S	Homo sapiens Parkinson disease (autosomal recessive, early onset) 7 (PARK7), mRNA.	FLJ27376; DJ1; DJ-1
4590070	NHSL2	-1.31976	1.31976	-5.08137	1.69712e-05	8.11608e-05	NM_001013627.1	340527	NP_001013649.1	ILMN_1748694	4590070	I	Homo sapiens NHS-like 2 (NHSL2), mRNA.	RP11-262D11.5
4150670	CDC37	-1.81317	1.81317	-5.08122	1.69781e-05	8.11608e-05	NM_007065.3	11140	NP_008996.1	ILMN_1668369	4150670	S	Homo sapiens cell division cycle 37 homolog (S. cerevisiae) (CDC37), mRNA.	P50CDC37
1660754	NOC4L	1.53329	1.53329	5.08057	1.70098e-05	8.12668e-05	NM_024078.1	79050	NP_076983.1	ILMN_1703013	1660754	I	Homo sapiens nucleolar complex associated 4 homolog (S. cerevisiae) (NOC4L), mRNA.	MGC3162; NOC4
5260440	ST3GAL6	-2.1068	2.1068	-5.07929	1.70723e-05	8.14788e-05	NM_006100.2	10402	NP_006091.1	ILMN_1781560	5260440	S	Homo sapiens ST3 beta-galactoside alpha-2,3-sialyltransferase 6 (ST3GAL6), mRNA.	ST3GALVI; SIAT10
4670706	PPP2R1B	-1.32034	1.32034	-5.07928	1.70732e-05	8.14788e-05	NM_002716.4	5519	NP_002707.3	ILMN_1709247	4670706	I	Homo sapiens protein phosphatase 2 (formerly 2A), regulatory subunit A, beta isoform (PPP2R1B), transcript variant 1, mRNA.	MGC26454; PR65B
4250458	CFL1	2.84691	2.84691	5.07709	1.71805e-05	8.19452e-05	NM_005507.2	1072	NP_005498.1	ILMN_1705617	4250458	S	Homo sapiens cofilin 1 (non-muscle) (CFL1), mRNA.	CFL
990041	BCL7A	2.11117	2.11117	5.07561	1.72538e-05	8.22491e-05	NM_001024808.1	605	NP_001019979.1	ILMN_1706886	990041	A	Homo sapiens B-cell CLL/lymphoma 7A (BCL7A), transcript variant 2, mRNA.	BCL7
1030477	SCARA5	-3.06627	3.06627	-5.07503	1.72824e-05	8.23394e-05	NM_173833.4	286133	NP_776194.2	ILMN_1751062	1030477	S	Homo sapiens scavenger receptor class A, member 5 (putative) (SCARA5), mRNA.	MGC45780; Tesr; FLJ23907
6370762	POLR2F	-2.22567	2.22567	-5.07418	1.73249e-05	8.24957e-05	NM_021974.2	5435	NP_068809.1	ILMN_1745885	6370762	S	Homo sapiens polymerase (RNA) II (DNA directed) polypeptide F (POLR2F), mRNA.	hsRPB6; RPABC2; hRPB14.4; HRBP14.4; RPB6
4850082	B4GALT2	-1.38155	1.38155	-5.07297	1.7385e-05	8.27361e-05	NM_003780.3	8704	NP_003771.1	ILMN_1753755	4850082	A	Homo sapiens UDP-Gal:betaGlcNAc beta 1,4- galactosyltransferase, polypeptide 2 (B4GALT2), transcript variant 2, mRNA.	beta4Gal-T2; B4Gal-T2; B4Gal-T3
1510592	SLC6A2	-1.3759	1.3759	-5.07078	1.74945e-05	8.3171e-05	NM_001043.2	6530	NP_001034.1	ILMN_1765607	1510592	S	Homo sapiens solute carrier family 6 (neurotransmitter transporter, noradrenalin), member 2 (SLC6A2), mRNA.	NAT1; NET; SLC6A5; NET1
7570671	UNKL	-1.91063	1.91063	-5.07067	1.75002e-05	8.3171e-05	NM_023076.3	64718	NP_075564.3	ILMN_1692826	7570671	S	Homo sapiens unkempt homolog (Drosophila)-like (UNKL), transcript variant 1, mRNA.	MGC5179; ZC3HDC5L; FLJ23360; FLJ12623; KIAA0734; ZC3H5L; C16orf28
5090253	SFRS14	-1.71199	1.71199	-5.07056	1.75056e-05	8.3171e-05	NM_001017392.2	10147	NP_001017392.1	ILMN_1689007	5090253	I	Homo sapiens splicing factor, arginine/serine-rich 14 (SFRS14), transcript variant 1, mRNA.	DKFZp779L2418
2260131	PLCG1	-1.62076	1.62076	-5.06853	1.76075e-05	8.36087e-05	NM_182811.1	5335	NP_877963.1	ILMN_1740160	2260131	A	Homo sapiens phospholipase C, gamma 1 (PLCG1), transcript variant 2, mRNA.	PLC1; PLCgamma1; PLC148; PLC-II
2750326	OR52K2	1.32015	1.32015	5.06756	1.76569e-05	8.37966e-05	NM_001005172.1	119774	NP_001005172.1	ILMN_1730441	2750326	S	Homo sapiens olfactory receptor, family 52, subfamily K, member 2 (OR52K2), mRNA.	OR11-7
7330026	FRAT2	-2.80138	2.80138	-5.06418	1.78285e-05	8.45643e-05	NM_012083.2	23401	NP_036215.1	ILMN_1788213	7330026	S	Homo sapiens frequently rearranged in advanced T-cell lymphomas 2 (FRAT2), mRNA.	MGC10562
6200600	FILIP1	-1.34175	1.34175	-5.06357	1.786e-05	8.46666e-05	NM_015687.2	27145	NP_056502.1	ILMN_1657039	6200600	S	Homo sapiens filamin A interacting protein 1 (FILIP1), mRNA.	FILIP; KIAA1275
6480411	PCBP2	2.70222	2.70222	5.06255	1.79124e-05	8.48678e-05	NM_001098620.1	5094	NP_001092090.1	ILMN_1724825	6480411	A	Homo sapiens poly(rC) binding protein 2 (PCBP2), transcript variant 3, mRNA.	MGC110998; HNRPE2; hnRNP-E2
830528	ASCC1	-2.3654	2.3654	-5.05954	1.80674e-05	8.55552e-05	NM_015947.2	51008	NP_057031.2	ILMN_1685097	830528	S	Homo sapiens activating signal cointegrator 1 complex subunit 1 (ASCC1), mRNA.	RP11-150D20.4; CGI-18; ASC1p50
3310746	FAM35A	1.67449	1.67449	5.05933	1.80783e-05	8.55591e-05	NM_019054.2	54537	NP_061927.2	ILMN_1761594	3310746	I	Homo sapiens family with sequence similarity 35, member A (FAM35A), mRNA.	MGC5560; bA163M19.1
3420487	MAGED2	-1.92732	1.92732	-5.05581	1.82619e-05	8.63804e-05	NM_201222.1	10916	NP_957516.1	ILMN_1683576	3420487	A	Homo sapiens melanoma antigen family D, 2 (MAGED2), transcript variant 3, mRNA.	MAGE-D2; MGC8386; MAGED; JCL-1; BCG1; 11B6; HCA10
7040386	EDN1	-1.91542	1.91542	-5.05462	1.83241e-05	8.66268e-05	NM_001955.2	1906	NP_001946.2	ILMN_1682775	7040386	S	Homo sapiens endothelin 1 (EDN1), mRNA.	ET1
3060162	CBR1	-2.09787	2.09787	-5.05335	1.83913e-05	8.68963e-05	NM_001757.2	873	NP_001748.1	ILMN_1809003	3060162	S	Homo sapiens carbonyl reductase 1 (CBR1), mRNA.	CBR; hCBR1
3710537	AHCY	1.98482	1.98482	5.04979	1.858e-05	8.77393e-05	NM_000687.1	191	NP_000678.1	ILMN_1657862	3710537	S	Homo sapiens S-adenosylhomocysteine hydrolase (AHCY), mRNA.	SAHH
4210138	C6orf64	-1.99537	1.99537	-5.04926	1.86082e-05	8.77909e-05	NM_018322.1	55776	NP_060792.1	ILMN_1716728	4210138	S	Homo sapiens chromosome 6 open reading frame 64 (C6orf64), mRNA.	DKFZp434H012; FLJ11101
6100612	OR56B1	1.44206	1.44206	5.04912	1.86159e-05	8.77909e-05	NM_001005180.1	387748	NP_001005180.1	ILMN_1724166	6100612	S	Homo sapiens olfactory receptor, family 56, subfamily B, member 1 (OR56B1), mRNA.	OR11-65; OR56B1P
5260593	UBE2D2	-3.03648	3.03648	-5.04901	1.86217e-05	8.77909e-05	NM_003339.2	7322	NP_003330.1	ILMN_1725644	5260593	A	Homo sapiens ubiquitin-conjugating enzyme E2D 2 (UBC4/5 homolog, yeast) (UBE2D2), transcript variant 1, mRNA.	UBCH5B; PUBC1; E2(17)KB2; UBC4; UBC4/5
3440181	C10orf88	1.58466	1.58466	5.04746	1.87043e-05	8.81319e-05	NM_024942.2	80007	NP_079218.1	ILMN_1775423	3440181	S	Homo sapiens chromosome 10 open reading frame 88 (C10orf88), mRNA.	FLJ13490
5130661	FAM105A	1.92701	1.92701	5.04621	1.87716e-05	8.8359e-05	NM_019018.1	54491	NP_061891.1	ILMN_1695711	5130661	S	Homo sapiens family with sequence similarity 105, member A (FAM105A), mRNA.	FLJ11127
2350195	MRE11A	-1.71801	1.71801	-5.04618	1.87732e-05	8.8359e-05	NM_005590.3	4361	NP_005581.2	ILMN_1760802	2350195	I	Homo sapiens MRE11 meiotic recombination 11 homolog A (S. cerevisiae) (MRE11A), transcript variant 2, mRNA.	MRE11B; MRE11; ATLD; HNGS1
7040537	TAF9	2.19773	2.19773	5.0444	1.88694e-05	8.87219e-05	NM_001015891.1	6880	NP_001015891.1	ILMN_1778617	7040537	A	Homo sapiens TAF9 RNA polymerase II, TATA box binding protein (TBP)-associated factor, 32kDa (TAF9), transcript variant 3, mRNA.	TAFIID32; MGC3647; MGC:1603; AD-004; MGC:3647; TAF2G; MGC1603; CGI-137; MGC5067; CIP; MGC:5067; AK6; CINAP; TAFII32; TAFII31
630243	PRR15L	-1.63143	1.63143	-5.04437	1.8871e-05	8.87219e-05	NM_024320.2	79170	NP_077296.1	ILMN_1748970	630243	S	Homo sapiens proline rich 15-like (PRR15L), mRNA.	MGC11242
4010041	MPI	-1.60262	1.60262	-5.04205	1.8997e-05	8.92649e-05	NM_002435.1	4351	NP_002426.1	ILMN_1761262	4010041	S	Homo sapiens mannose phosphate isomerase (MPI), mRNA.	FLJ39201; PMI; PMI1
2510646	NIPA2	1.92418	1.92418	5.04148	1.90282e-05	8.93624e-05	NM_030922.5	81614	NP_112184.4	ILMN_1685742	2510646	I	Homo sapiens non imprinted in Prader-Willi/Angelman syndrome 2 (NIPA2), transcript variant 1, mRNA.	MGC5466
[truncated: 6,731 more rows]
